# Supplementary material for: Compare Analysis of Codon Usage Bias of Nuclear Genome in Eight Sapindaceae Species
Source: Int J Mol Sci. 2024 Dec 24;26(1):39. doi: 10.3390/ijms26010039 (PMC11720230; doi:10.3390/ijms26010039)
Supplement: Supplementary file 1 [file ijms-26-00039-s001.zip]

Archive with 9 entries (9 files):
- Figure S1.tif
- Figure S2.tif
- Figures and Tables caption.pdf
- Table S1.xlsx
- Table S2.pdf
- Table S3.xlsx
- Table S4.xlsx
- Table S5.xlsx
- Table S6.pdf
