# Supplementary material for: Compare Analysis of Codon Usage Bias of Nuclear Genome in Eight Sapindaceae Species
Source: Int J Mol Sci. 2024 Dec 24;26(1):39. doi: 10.3390/ijms26010039 (PMC11720230; doi:10.3390/ijms26010039)
Supplement: Supplementary file 1 [file ijms-26-00039-s001.zip › Table S1.xlsx]

## Sheet: Sheet1
Acer yangbiense																Aesculus chinensis																Cardiospermum halicacabum																Litchi chinensis
CDS	T3s	C3s	A3s	G3s	CAI	CBI	Fop	Nc	GC3s	GC	L_sym	L_aa	Gravy	Aromo		CDS	T3s	C3s	A3s	G3s	CAI	CBI	Fop	Nc	GC3s	GC	L_sym	L_aa	Gravy	Aromo		CDS	T3s	C3s	A3s	G3s	CAI	CBI	Fop	Nc	GC3s	GC	L_sym	L_aa	Gravy	Aromo		CDS	T3s
AcyanMtG0000100.1	0.5265	0.1903	0.2386	0.2088	0.252	0.048	0.437	49.15	0.328	0.457	247	254	0.068504	0.098425		AC1C0T8.1	0.3811	0.2161	0.4672	0.232	0.187	-0.102	0.364	50.4	0.336	0.41	1513	1567	-0.430823	0.078494		Ca01G11080.t1	0.5387	0.1509	0.309	0.3009	0.199	-0.103	0.369	45.18	0.338	0.425	1041	1070	-0.68514	0.05514		LITCHI014205.m1	0.3942
AcyanMtG0000600.1	0.3355	0.2774	0.3416	0.2733	0.16	-0.074	0.377	61	0.44	0.495	191	198	-0.461616	0.060606		AC1C0T9.1	0.433	0.2474	0.2874	0.2289	0.191	-0.127	0.336	55.59	0.391	0.475	110	115	0.238261	0.008696		Ca01G23190.t1	0.3721	0.1705	0.4361	0.2823	0.148	-0.197	0.294	47.04	0.35	0.419	163	172	-0.137209	0.046512		LITCHI014207.m1	0.3636
AcyanMtG0000700.1	0.3115	0.3115	0.3058	0.3578	0.158	-0.055	0.375	48.73	0.507	0.5	152	158	-0.55	0.063291		AC1A0T69.1	0.3418	0.3165	0.3293	0.2368	0.185	-0.089	0.36	54.57	0.445	0.478	539	570	-0.173509	0.105263		Ca01G23980.t1	0.1917	0.3992	0.4275	0.2606	0.184	0.013	0.438	55.19	0.508	0.481	640	661	-1.04478	0.06354		LITCHI014208.m1	0.3969
AcyanMtG0000800.1	0.4407	0.2345	0.3	0.2027	0.176	-0.078	0.365	57.98	0.36	0.441	422	442	0.473756	0.11086		AC1A0T64.1	0.415	0.2744	0.339	0.2277	0.195	-0.079	0.377	53.26	0.392	0.451	530	554	-0.334657	0.110108		Ca01G07260.t2	0.4373	0.2347	0.3769	0.2436	0.207	-0.052	0.39	56.3	0.357	0.401	364	381	-0.074278	0.125984		LITCHI014209.m1	0.4421
AcyanMtG0001000.1	0.3995	0.2389	0.3315	0.2432	0.196	-0.056	0.382	55.87	0.387	0.457	887	932	0.108691	0.112661		AC1A0T65.1	0.4649	0.1689	0.3627	0.3035	0.189	-0.152	0.332	50.98	0.353	0.422	665	680	-0.638824	0.072059		Ca01G12050.t1	0.413	0.2271	0.3285	0.2329	0.152	-0.114	0.334	55.51	0.37	0.44	365	389	0.527249	0.151671		LITCHI014210.m1	0.4373
AcyanMtG0001200.1	0.3737	0.2211	0.3902	0.2719	0.171	-0.056	0.389	56.44	0.382	0.438	463	478	-0.567155	0.094142		AC1C0T11.1	0.4375	0.2153	0.3571	0.2083	0.165	-0.091	0.348	43.74	0.341	0.442	164	171	0.032749	0.052632		Ca01G07260.t3	0.4875	0.1649	0.3959	0.2455	0.215	-0.089	0.371	54.01	0.302	0.389	334	351	-0.144445	0.119658		LITCHI014211.m1	0.4627
AcyanMtG0001500.1	0.205	0.4224	0.3041	0.3056	0.172	-0.03	0.421	57.91	0.589	0.552	190	200	-0.733	0.1		AC1C0T4.1	0.3587	0.3261	0.3014	0.1884	0.137	-0.072	0.327	53.99	0.439	0.439	98	101	0.717822	0.118812		Ca01G12050.t2	0.413	0.2271	0.3285	0.2329	0.152	-0.114	0.334	55.51	0.37	0.44	365	389	0.527249	0.151671		LITCHI014212.m1	0.3691
AcyanMtG0002000.1	0.3182	0.25	0.3206	0.304	0.193	0.022	0.419	56.1	0.458	0.512	155	162	-0.460494	0.074074		AC1C0T5.1	0.4364	0.3182	0.2202	0.301	0.255	0.048	0.449	52.44	0.478	0.477	138	142	-0.271831	0.070423		Ca01G24950.t1	0.3636	0.3091	0.32	0.2414	0.202	0.031	0.433	55.12	0.433	0.436	127	130	-0.116154	0.069231		LITCHI014213.m1	0.4305
AcyanMtG0002200.1	0.3611	0.2098	0.3536	0.2653	0.149	-0.011	0.393	56.97	0.39	0.483	608	629	-0.292528	0.071542		AC1C0T12.1	0.4953	0.1887	0.3607	0.2593	0.185	-0.157	0.328	49.31	0.324	0.365	253	266	-0.226692	0.101504		Ca01G13020.t1	0.3958	0.4063	0.2548	0.1506	0.234	0.022	0.428	50.41	0.458	0.474	334	344	-0.161628	0.09593		LITCHI014213.m2	0.4326
AcyanMtG0002300.1	0.394	0.223	0.3096	0.2804	0.152	-0.087	0.351	54.36	0.403	0.454	833	863	0.096755	0.095017		AC1C0T7.1	0.5	0.2222	0.3208	0.2766	0.227	-0.057	0.391	53.36	0.362	0.391	138	145	-0.441379	0.055172		Ca01G07260.t1	0.4474	0.2183	0.3703	0.2509	0.213	-0.055	0.388	55.85	0.351	0.409	436	455	-0.140879	0.116484		LITCHI014214.m1	0.4634
AcyanMtG0002600.1	0.3394	0.2936	0.3143	0.2451	0.156	0.012	0.425	57.18	0.449	0.504	127	133	-0.818797	0.075188		AC1C1T19.1	0.463	0.2284	0.338	0.2357	0.189	-0.054	0.382	52.98	0.356	0.412	382	398	-0.31005	0.067839		Ca01G25920.t1	0.3556	0.3444	0.3185	0.2333	0.177	0.007	0.417	53.5	0.46	0.491	211	214	-0.957477	0.070093		LITCHI014215.m1	0.3669
AcyanMtG0002800.1	0.4357	0.2333	0.2781	0.2854	0.187	-0.055	0.386	55.79	0.412	0.466	697	723	-0.366805	0.096819		AC1A1T204.1	0.4552	0.2217	0.3175	0.256	0.214	-0.034	0.388	54.28	0.373	0.437	510	533	-0.154409	0.103189		Ca01G06290.t1	0.5539	0.1497	0.3091	0.2915	0.215	-0.081	0.379	45.31	0.325	0.379	419	440	-0.580682	0.063636		LITCHI014216.m1	0.4091
AcyanMtG0003200.1	0.4365	0.2309	0.3519	0.2235	0.19	-0.061	0.382	57.52	0.354	0.441	508	530	-0.081321	0.133962		AC1A1T205.1	0.44	0.19	0.3855	0.2179	0.156	-0.138	0.33	41.91	0.321	0.414	112	116	0.196552	0.12069		Ca01G07260.t4	0.4373	0.2347	0.3769	0.2436	0.207	-0.052	0.39	56.3	0.357	0.401	364	381	-0.074278	0.125984		LITCHI014216.m2	0.4091
AcyanMtG0003300.1	0.3277	0.2353	0.3794	0.2977	0.159	-0.068	0.385	59.19	0.421	0.479	444	455	-0.684396	0.061538		AC1C1T20.1	0.4796	0.102	0.3925	0.2772	0.195	-0.092	0.37	47.91	0.299	0.417	127	131	-0.415267	0.022901		Ca01G07260.t5	0.4364	0.2405	0.3719	0.2466	0.206	-0.046	0.393	56.06	0.364	0.402	341	359	-0.100557	0.133705		LITCHI014216.m10	0.4043
AcyanMtG0003400.1	0.5265	0.1903	0.2386	0.2088	0.252	0.048	0.437	49.15	0.328	0.457	247	254	0.068504	0.098425		AC1A1T207.1	0.4889	0.181	0.3787	0.2628	0.212	-0.077	0.375	53.19	0.325	0.409	397	425	-0.292471	0.127059		Ca01G21570.t1	0.3179	0.3071	0.4047	0.2616	0.211	-0.003	0.419	53.54	0.434	0.443	341	347	-0.298847	0.106628		LITCHI014216.m11	0.4043
AcyanMtG0003800.1	0.3519	0.1667	0.3727	0.3421	0.131	-0.176	0.306	58.01	0.403	0.455	196	202	-0.468812	0.049505		AC1A1T208.1	0.4487	0.2068	0.3734	0.2325	0.18	-0.069	0.371	50.92	0.335	0.396	1330	1404	-0.006909	0.128917		Ca01G26100.t1	0.5233	0.2461	0.3651	0.2238	0.241	-0.088	0.374	47.97	0.334	0.395	476	483	-0.249068	0.089027		LITCHI014216.m12	0.4353
AcyanMtG0004000.1	0.4324	0.2162	0.285	0.3191	0.174	-0.102	0.356	60.94	0.414	0.454	261	273	-0.324908	0.095238		AC1C1T24.1	0.4528	0.1671	0.3159	0.291	0.157	-0.128	0.344	49.09	0.36	0.438	433	443	-0.580136	0.047404		Ca01G09670.t1	0.4079	0.231	0.373	0.2906	0.189	-0.101	0.357	53.2	0.389	0.438	339	350	-0.448	0.1		LITCHI014216.m13	0.4353
AcyanMtG0004200.1	0.3081	0.3135	0.2421	0.3476	0.209	0.086	0.465	60.34	0.544	0.546	226	235	-0.451064	0.07234		AC1C1T25.1	0.3881	0.3042	0.3284	0.2433	0.231	-0.004	0.431	51.92	0.431	0.466	350	358	-0.818715	0.061453		Ca01G23510.t1	0.5106	0.0532	0.3132	0.3333	0.146	-0.133	0.305	43.67	0.298	0.416	429	448	0.354241	0.051339		LITCHI014216.m3	0.4407
AcyanMtG0004300.1	0.3306	0.2769	0.2771	0.3149	0.179	0.018	0.431	58.64	0.486	0.519	290	300	-0.565	0.083333		AC1A1T220.1	0.4415	0.2394	0.3256	0.2256	0.152	-0.043	0.38	53.17	0.371	0.456	221	226	-0.907522	0.053097		Ca01G24160.t1	0.4352	0.2054	0.4758	0.2083	0.195	-0.079	0.371	49.83	0.303	0.365	509	537	-0.303538	0.108007		LITCHI014216.m4	0.4368
AcyanMtG0004500.1	0.4279	0.2403	0.3225	0.2222	0.198	0.027	0.423	55.48	0.374	0.463	757	792	-0.15846	0.094697		AC1C1T26.1	0.4674	0.2027	0.2584	0.3049	0.197	-0.023	0.407	53.34	0.395	0.449	339	351	-0.220228	0.08547		Ca01G22540.t1	0.4351	0.221	0.3954	0.2486	0.174	-0.14	0.33	52.68	0.347	0.383	530	560	-0.183929	0.1125		LITCHI014216.m5	0.4085
AcyanMtG0004600.1	0.4416	0.1737	0.3662	0.2312	0.152	-0.13	0.327	51.94	0.321	0.442	773	805	-0.077391	0.067081		AC1C1T35.1	0.4589	0.1724	0.3564	0.2508	0.161	-0.134	0.339	50.03	0.327	0.429	449	477	-0.173585	0.081761		Ca01G25130.t1	0.4191	0.2661	0.1258	0.4298	0.214	-0.009	0.415	51.08	0.558	0.532	561	581	-0.454561	0.086059		LITCHI014216.m6	0.4043
AcyanMtG0004700.1	0.4498	0.1878	0.3579	0.2426	0.148	-0.16	0.302	54.53	0.329	0.399	255	262	-0.052672	0.09542		AC1C1T36.1	0.4781	0.1906	0.3466	0.2267	0.178	-0.098	0.367	52.53	0.327	0.447	395	407	-0.602457	0.066339		Ca01G23510.t2	0.5106	0.0532	0.3132	0.3333	0.146	-0.133	0.305	43.67	0.298	0.416	429	448	0.354241	0.051339		LITCHI014216.m7	0.4043
AcyanMtG0004800.1	0.5386	0.139	0.4251	0.2122	0.189	-0.118	0.349	44.51	0.252	0.323	631	651	-0.352688	0.115207		AC1A1T224.1	0.429	0.2628	0.3079	0.3017	0.201	-0.055	0.39	52.03	0.424	0.437	415	423	-0.432861	0.104019		Ca01G11400.t2	0.5098	0.219	0.2644	0.2097	0.225	-0.016	0.401	50.99	0.346	0.457	344	355	-0.174085	0.090141		LITCHI014216.m8	0.4085
AcyanMtG0004900.1	0.5095	0.1504	0.3718	0.2964	0.189	-0.143	0.336	48.1	0.319	0.368	858	885	-0.552994	0.124294		AC1A1T211.1	0.4556	0.2056	0.3293	0.3002	0.191	-0.076	0.382	51.21	0.383	0.441	629	655	-0.698779	0.074809		Ca01G21570.t5	0.3463	0.2968	0.3891	0.2393	0.181	-0.044	0.391	55.38	0.414	0.425	338	346	-0.234971	0.106936		LITCHI014216.m9	0.4043
AcyanMtG0005000.1	0.3793	0.2552	0.2877	0.283	0.187	-0.029	0.387	59.82	0.437	0.475	341	347	-0.045245	0.07781		AC1A1T212.1	0.4226	0.2776	0.356	0.2279	0.199	-0.111	0.366	56.37	0.385	0.419	467	488	-0.257172	0.157787		Ca01G11400.t1	0.5063	0.2152	0.2651	0.2364	0.204	-0.053	0.38	50.91	0.358	0.456	455	470	-0.328511	0.082979		LITCHI014217.m1	0.4
AcyanMtG0005100.1	0.3889	0.2143	0.3809	0.2254	0.159	-0.119	0.343	55.13	0.353	0.461	592	606	-0.149835	0.059406		AC1C1T29.1	0.433	0.2536	0.3879	0.2	0.195	-0.059	0.389	51.91	0.349	0.395	401	417	-0.243645	0.158273		Ca01G21570.t4	0.3179	0.3071	0.4047	0.2616	0.211	-0.003	0.419	53.54	0.434	0.443	341	347	-0.298847	0.106628		LITCHI014217.m2	0.3985
AcyanMtG0005200.1	0.3234	0.2611	0.2997	0.3121	0.163	-0.006	0.412	59.34	0.473	0.533	393	408	-0.388726	0.073529		AC1A1T214.1	0.4123	0.3175	0.3473	0.2252	0.219	-0.049	0.402	53.29	0.411	0.424	246	254	-0.247638	0.169291		Ca01G21570.t3	0.3321	0.3172	0.3745	0.2646	0.207	0.003	0.423	56.1	0.444	0.439	324	329	-0.313678	0.106383		LITCHI014217.m3	0.4144
AcyanMtG0005300.1	0.2118	0.3941	0.3125	0.3126	0.15	0.003	0.412	57.33	0.563	0.519	640	655	-0.285649	0.073282		AC1A1T215.1	0.4322	0.2373	0.4257	0.2222	0.198	-0.095	0.373	49.11	0.338	0.375	142	151	-0.457616	0.15894		Ca01G10430.t1	0.4414	0.2162	0.44	0.2065	0.217	-0.007	0.412	51.84	0.316	0.404	136	142	-0.464085	0.098592		LITCHI014218.m1	0.4502
AcyanMtG0005600.1	0.461	0.1915	0.4083	0.1947	0.189	-0.064	0.374	59.28	0.301	0.428	163	169	-0.643195	0.12426		AC1A1T216.1	0.4135	0.2115	0.3398	0.28	0.135	-0.187	0.297	43.09	0.391	0.473	128	136	-0.482353	0.080882		Ca01G21570.t2	0.3301	0.3237	0.3772	0.2538	0.221	0.018	0.434	55.49	0.444	0.444	376	381	-0.283465	0.110236		LITCHI014218.m2	0.4489
AcyanMtG0005700.1	0.3492	0.254	0.287	0.2925	0.169	-0.05	0.379	56.33	0.45	0.507	140	148	0.208108	0.094595		AC1A2T146.1	0.3674	0.2204	0.3279	0.3045	0.2	0.005	0.413	49.49	0.421	0.462	373	381	-0.202625	0.055118		Ca01G11400.t4	0.5136	0.2109	0.2663	0.2358	0.202	-0.067	0.372	50.62	0.353	0.451	465	480	-0.302917	0.085417		LITCHI014219.m1	0.4515
AcyanMtG0005800.1	0.4237	0.2068	0.3097	0.2908	0.191	-0.027	0.395	54.43	0.392	0.465	342	373	-0.103217	0.10992		AC1A2T147.1	0.4009	0.2162	0.299	0.3125	0.187	-0.081	0.357	52.77	0.419	0.462	258	269	0.47026	0.107807		Ca01G11400.t3	0.5133	0.22	0.2568	0.2122	0.225	-0.012	0.405	50.56	0.349	0.455	338	350	-0.192	0.091429		LITCHI014220.m1	0.3989
AcyanMtG0005900.1	0.4102	0.2574	0.2773	0.2741	0.157	-0.072	0.358	55.58	0.426	0.473	439	459	-0.196296	0.084967		AC1A2T148.1	0.5046	0.1585	0.342	0.2417	0.205	-0.117	0.349	49.4	0.31	0.424	785	804	-0.356468	0.068408		Ca01G18720.t1	0.4095	0.2571	0.3478	0.2832	0.21	-0.06	0.394	61	0.415	0.49	142	147	-1.23741	0.054422		LITCHI014220.m2	0.4031
AcyanMtG0006100.1	0.4556	0.1889	0.2739	0.2917	0.188	-0.049	0.368	51.02	0.378	0.436	201	214	0.311215	0.140187		AC1A2T143.1	0.345	0.4094	0.1937	0.35	0.219	-0.035	0.397	53.19	0.581	0.505	229	233	-0.645923	0.077253		Ca01G20220.t1	0.5425	0.1785	0.3011	0.2384	0.223	-0.064	0.391	50.73	0.322	0.453	701	735	-0.560272	0.088435		LITCHI014220.m3	0.4123
AcyanMtG0006200.1	0.3936	0.2305	0.3735	0.2061	0.194	-0.032	0.386	58.01	0.351	0.448	319	334	0.132635	0.098802		AC1C2T20.1	0.3832	0.219	0.3548	0.3039	0.177	-0.064	0.37	53.04	0.406	0.448	985	1032	-0.357849	0.107558		Ca01G17050.t1	0.3516	0.1641	0.4615	0.26	0.193	-0.038	0.407	51.5	0.339	0.459	177	183	-1.06393	0.071038		LITCHI014220.m4	0.4083
AcyanMtG0006300.1	0.3645	0.3531	0.203	0.3342	0.205	0.041	0.438	57.8	0.539	0.498	523	536	-0.447948	0.117537		AC1A2T149.1	0.3459	0.2406	0.3939	0.3058	0.164	-0.03	0.377	60.79	0.413	0.444	167	168	-0.660714	0.071429		Ca01G03320.t1	0.4625	0.2292	0.3144	0.2361	0.241	0.069	0.453	54.99	0.366	0.441	298	311	-0.137299	0.083601		LITCHI014220.m5	0.4
AcyanMtG0006400.1	0.3593	0.2678	0.3258	0.205	0.174	-0.044	0.393	59.46	0.399	0.487	321	331	0.359819	0.108761		AC1A2T150.1	0.3889	0.2158	0.3936	0.1897	0.181	-0.056	0.374	54.3	0.331	0.423	529	551	0.528312	0.088929		Ca01G20920.t1	0.4808	0.2019	0.3452	0.3158	0.247	-0.131	0.363	58.77	0.363	0.442	124	132	-0.281818	0.106061		LITCHI014220.m6	0.4
AcyanMtG0006500.1	0.32	0.276	0.2798	0.3114	0.152	-0.021	0.396	61	0.486	0.511	288	298	-0.098993	0.083893		AC1A2T151.1	0.391	0.2885	0.3139	0.2541	0.199	-0.059	0.389	57.93	0.422	0.437	180	187	0.071123	0.096257		Ca01G01380.t1	0.4431	0.1657	0.3349	0.2577	0.174	-0.104	0.329	46.2	0.335	0.407	550	569	0.686467	0.100176		LITCHI014220.m7	0.4031
AcyanMtG0006800.1	0.349	0.2891	0.3126	0.2824	0.165	-0.044	0.387	59.45	0.454	0.477	538	568	-0.313908	0.105634		AC1A2T152.1	0.4053	0.2841	0.4009	0.1931	0.204	-0.07	0.399	52.78	0.37	0.421	308	329	-0.635258	0.082067		Ca01G04670.t1	0.4874	0.1734	0.3455	0.2853	0.202	-0.088	0.377	51.09	0.343	0.411	496	517	-0.626306	0.071567		LITCHI014220.m8	0.4
AcyanMtG0007200.1	0.2536	0.3397	0.2581	0.3184	0.197	0.093	0.463	57.59	0.559	0.579	229	236	-0.353814	0.04661		AC1A2T153.1	0.3967	0.2228	0.2609	0.3557	0.186	-0.12	0.346	48.16	0.464	0.461	237	241	-0.154772	0.062241		Ca01G04670.t2	0.4868	0.1667	0.3444	0.2754	0.19	-0.095	0.365	51.18	0.335	0.411	463	483	-0.459006	0.070393		LITCHI014223.m1	0.3307
AcyanMtG0007400.1	0.3484	0.2828	0.3783	0.2233	0.214	-0.005	0.419	59.75	0.405	0.502	289	308	-0.473701	0.084416		AC1A2T154.1	0.3895	0.2	0.3541	0.3902	0.199	-0.133	0.351	52.24	0.436	0.428	388	396	-0.835606	0.073232		Ca01G11870.t1	0.4268	0.3376	0.225	0.3662	0.237	0.032	0.438	51.94	0.505	0.434	208	219	-0.350228	0.123288		LITCHI014223.m2	0.3578
AcyanMtG0007500.1	0.3422	0.2319	0.3922	0.2025	0.133	-0.134	0.333	54.76	0.367	0.488	300	311	-0.507396	0.067524		AC1A2T155.1	0.4106	0.2705	0.4	0.2393	0.207	-0.054	0.4	56.95	0.38	0.417	250	264	-0.585227	0.113636		Ca01G04670.t3	0.4848	0.1662	0.3458	0.2804	0.194	-0.092	0.371	51.58	0.337	0.414	445	464	-0.55431	0.068966		LITCHI014224.m1	0.3333
AcyanMtG0007700.1	0.2735	0.4384	0.2559	0.2998	0.226	-0.017	0.42	55.32	0.577	0.537	617	643	-0.680871	0.060653		AC1C2T16.1	0.3889	0.3333	0.352	0.2094	0.237	0.018	0.441	47.86	0.422	0.446	358	370	-0.695946	0.1		Ca01G22630.t1	0.5588	0.1029	0.1986	0.4844	0.195	-0.157	0.322	36.48	0.422	0.431	180	188	-0.459574	0.042553		LITCHI014224.m2	0.3333
AcyanMtG0007800.1	0.37	0.26	0.2754	0.2928	0.167	0.005	0.412	58	0.453	0.518	342	357	-0.27479	0.07563		AC1C2T17.1	0.4019	0.2897	0.2209	0.4268	0.229	0.036	0.461	47.86	0.516	0.475	128	134	-0.653731	0.119403		Ca01G04670.t4	0.5034	0.1779	0.3309	0.25	0.213	-0.051	0.395	53.3	0.325	0.418	354	370	-0.494865	0.072973		LITCHI014224.m3	0.3333
AcyanMtG0008400.1	0.4688	0.1979	0.3161	0.1722	0.185	0.032	0.416	47.34	0.306	0.435	209	219	0.374429	0.109589		AC1C2T28.1	0.197	0.4729	0.1852	0.3736	0.283	0.148	0.51	49.87	0.686	0.547	239	242	-0.321074	0.099174		Ca01G15430.t1	0.4815	0.1852	0.3333	0.2195	0.177	0.053	0.45	45.28	0.317	0.491	120	125	-1.132	0.016		LITCHI014224.m4	0.3333
AcyanMtG0008500.1	0.3616	0.2494	0.3668	0.2573	0.154	-0.058	0.373	58.68	0.404	0.474	488	504	-0.677778	0.05754		AC1A2T145.1	0.4849	0.2078	0.3553	0.2326	0.204	-0.12	0.357	50.92	0.333	0.428	387	399	-0.585464	0.092732		Ca01G08230.t1	0.4463	0.1653	0.5	0.1724	0.208	-0.057	0.386	48.69	0.253	0.382	158	165	-0.147879	0.078788		LITCHI014224.m5	0.3083
AcyanMtG0008600.1	0.4412	0.2059	0.3086	0.2614	0.19	-0.066	0.374	54.21	0.374	0.468	318	325	-0.232	0.067692		AC1A2T156.1	0.3333	0.275	0.2743	0.4	0.168	-0.026	0.397	52.64	0.514	0.457	146	151	-0.300662	0.10596		Ca01G13810.t1	0.3936	0.2553	0.3529	0.3543	0.213	-0.015	0.435	56.55	0.448	0.466	154	156	-1.60641	0.025641		LITCHI014224.m6	0.3333
AcyanMtG0008700.1	0.371	0.2217	0.4163	0.2426	0.151	-0.044	0.393	54.83	0.36	0.447	272	279	-0.557706	0.078853		AC1C2T31.1	0.4916	0.152	0.3423	0.2407	0.189	-0.087	0.374	49.26	0.313	0.45	700	722	-0.748754	0.065097		Ca01G13490.t1	0.3248	0.4188	0.1776	0.3542	0.264	-0.02	0.414	58.38	0.593	0.484	140	146	-0.137671	0.061644		LITCHI014224.m7	0.3083
AcyanMtG0008800.1	0.4432	0.1459	0.4555	0.2171	0.133	-0.165	0.312	51.61	0.278	0.412	234	242	-0.421901	0.086777		AC1C2T19.1	0.2327	0.4025	0.2028	0.3786	0.221	0.104	0.497	46.98	0.639	0.561	183	186	-0.50914	0.053763		Ca01G09580.t1	0.4936	0.1242	0.394	0.296	0.158	-0.183	0.319	47.44	0.306	0.405	395	408	-0.668382	0.078431		LITCHI014225.m1	0.5103
AcyanMtG0008900.1	0.3476	0.2704	0.3401	0.2704	0.163	-0.04	0.394	57.82	0.432	0.478	1390	1435	-0.534146	0.080836		AC1A3T192.1	0.4932	0.2005	0.3755	0.3033	0.22	-0.022	0.417	48.01	0.364	0.395	643	661	-0.954765	0.057489		Ca01G27540.t1	0.3949	0.2938	0.1579	0.3943	0.204	0.002	0.421	53.29	0.547	0.521	627	654	-0.341284	0.085627		LITCHI014226.m1	0.4412
AcyanMtG0009200.1	0.3519	0.1667	0.3727	0.3421	0.131	-0.176	0.306	58.01	0.403	0.455	196	202	-0.468812	0.049505		AC1C3T14.1	0.2844	0.35	0.2171	0.3543	0.179	0.098	0.46	54.19	0.571	0.497	354	365	0.185479	0.054795		Ca01G16780.t1	0.3808	0.2278	0.2941	0.3755	0.177	-0.028	0.39	52.34	0.46	0.46	346	360	-0.614444	0.063889		LITCHI014226.m2	0.4429
AcyanMtG0009400.1	0.45	0.2	0.2964	0.3178	0.165	-0.126	0.343	57.47	0.395	0.44	332	347	-0.331124	0.103746		AC1A3T195.1	0.4111	0.2833	0.2647	0.3019	0.241	0.015	0.44	59.43	0.454	0.458	218	225	-0.245778	0.093333		Ca01G20130.t1	0.4098	0.1985	0.3589	0.2882	0.172	-0.105	0.35	46.6	0.377	0.431	945	976	-0.209529	0.079918		LITCHI014226.m3	0.4112
AcyanPtG0000200.1	0.5395	0.2467	0.2857	0.0905	0.31	0.221	0.547	40.3	0.287	0.422	331	353	0.324646	0.135977		AC1A3T200.1	0.3701	0.2205	0.3491	0.25	0.143	-0.233	0.279	47.59	0.382	0.487	136	143	0.144755	0.104895		Ca01G20690.t1	0.4423	0.1707	0.3646	0.2912	0.165	-0.161	0.321	50.1	0.35	0.42	505	537	-0.379516	0.108007		LITCHI014226.m4	0.4412
AcyanPtG0000900.1	0.4712	0.1629	0.4229	0.1627	0.202	-0.011	0.409	46.63	0.256	0.406	496	507	-0.046154	0.063116		AC1C3T24.1	0.3444	0.3667	0.225	0.2703	0.218	0.019	0.412	52.96	0.52	0.502	102	109	0.477982	0.055046		Ca01G24860.t1	0.4503	0.1788	0.372	0.2368	0.17	-0.06	0.375	48.31	0.328	0.435	192	200	-0.188	0.07		LITCHI014227.m1	0.452
AcyanPtG0001000.1	0.4367	0.1628	0.4259	0.2136	0.147	-0.14	0.323	51.23	0.289	0.406	1676	1727	-0.134569	0.070643		AC1A3T201.1	0.3154	0.233	0.3799	0.3269	0.191	-0.033	0.392	60.38	0.436	0.482	344	363	-0.295868	0.082645		Ca01G12140.t1	0.5	0.1739	0.413	0.2073	0.245	-0.066	0.376	41.06	0.282	0.385	117	123	-0.153658	0.04065		LITCHI014227.m2	0.452
AcyanPtG0001100.1	0.4369	0.1437	0.4484	0.2257	0.145	-0.122	0.339	50.51	0.279	0.395	1038	1070	-0.256449	0.083178		AC1A3T196.1	0.4774	0.189	0.3478	0.2514	0.211	-0.096	0.374	50.94	0.34	0.435	1412	1447	-0.41396	0.05736		Ca01G11170.t1	0.4104	0.2572	0.2125	0.3222	0.177	-0.042	0.383	55.2	0.473	0.513	412	423	-0.034988	0.078014		LITCHI014227.m3	0.4544
AcyanPtG0001700.1	0.5133	0.2133	0.3402	0.1304	0.25	0.057	0.45	44.47	0.284	0.429	331	353	0.35949	0.169972		AC1A3T202.1	0.4322	0.2276	0.3437	0.2869	0.215	-0.029	0.411	49.84	0.389	0.44	494	510	-0.435882	0.064706		Ca01G09900.t1	0.4376	0.2612	0.2082	0.2893	0.146	-0.144	0.311	43.28	0.441	0.475	460	483	0.559627	0.200828		LITCHI014227.m4	0.4798
AcyanPtG0001800.1	0.4726	0.1902	0.3841	0.1398	0.193	-0.003	0.408	48.29	0.273	0.433	385	407	0.260442	0.144963		AC1A3T197.1	0.4651	0.1977	0.3984	0.183	0.223	-0.08	0.366	42.76	0.299	0.411	314	323	-0.082972	0.077399		Ca01G06990.t1	0.4308	0.1615	0.375	0.2685	0.129	-0.22	0.285	40.78	0.331	0.398	151	165	0.069697	0.072727		LITCHI014227.m5	0.452
AcyanPtG0002200.1	0.4888	0.1741	0.375	0.1767	0.186	-0.086	0.367	49.83	0.277	0.415	689	734	0.132561	0.149864		AC1C3T27.1	0.4206	0.2443	0.316	0.302	0.206	-0.051	0.393	54.67	0.413	0.438	1394	1467	-0.282277	0.100204		Ca01G01000.t1	0.4072	0.2096	0.4183	0.234	0.175	-0.07	0.37	57.18	0.34	0.428	200	207	-0.232367	0.072464		LITCHI014227.m6	0.452
AcyanPtG0002300.1	0.451	0.196	0.3796	0.1777	0.196	-0.088	0.364	50.24	0.3	0.434	707	750	0.254667	0.132		AC1A3T198.1	0.4514	0.2361	0.3162	0.2595	0.218	-0.104	0.375	58.65	0.386	0.432	176	186	-0.51129	0.075269		Ca01G07350.t1	0.4397	0.2241	0.3125	0.3679	0.255	0.086	0.477	47.35	0.43	0.455	151	162	-0.889506	0.154321		LITCHI014227.m7	0.4696
AcyanPtG0003000.1	0.4425	0.1799	0.4043	0.1828	0.185	-0.05	0.381	51.77	0.291	0.424	733	756	-0.102381	0.068783		AC1C3T29.1	0.3079	0.3609	0.3123	0.2418	0.215	-0.01	0.412	50.42	0.49	0.497	357	366	-0.080328	0.095628		Ca01G07170.t1	0.4787	0.1809	0.3846	0.2637	0.168	-0.132	0.38	51.92	0.339	0.442	121	123	-1.86911	0.03252		LITCHI014228.m1	0.3591
AcyanPtG0003200.1	0.4759	0.2051	0.3827	0.1726	0.233	0.022	0.435	51.1	0.3	0.444	464	482	-0.263071	0.09751		AC1A3T199.1	0.4148	0.256	0.304	0.3197	0.223	-0.041	0.404	53.63	0.436	0.439	1452	1499	-0.540827	0.075384		Ca01G13900.t1	0.411	0.2329	0.3069	0.2667	0.198	-0.053	0.379	50.42	0.391	0.416	243	258	0.396899	0.104651		LITCHI014229.m1	0.4097
AcyanPtG0003300.1	0.4969	0.1642	0.3882	0.1981	0.202	-0.043	0.386	50.29	0.278	0.402	586	603	-0.142289	0.082919		AC1A3T209.1	0.4667	0.165	0.3333	0.3289	0.185	-0.124	0.364	49.96	0.377	0.439	1184	1222	-0.888789	0.057283		Ca01G00640.t1	0.3725	0.2517	0.376	0.2511	0.164	-0.07	0.369	55.31	0.39	0.407	336	347	-0.003746	0.135447		LITCHI014229.m2	0.4097
AcyanPtG0003400.1	0.4786	0.2222	0.3365	0.1758	0.186	-0.129	0.346	49.86	0.316	0.397	133	137	-0.020438	0.145985		AC1A4T131.1	0.373	0.2486	0.3091	0.3272	0.182	-0.077	0.374	60.97	0.452	0.5	219	230	-0.278261	0.1		Ca01G25690.t1	0.454	0.152	0.3975	0.2854	0.18	-0.166	0.327	52.05	0.325	0.418	640	679	-0.351399	0.082474		LITCHI014229.m3	0.4132
AcyanPtG0003700.1	0.4041	0.2073	0.4171	0.1976	0.163	-0.133	0.332	57.08	0.319	0.422	229	241	0.086307	0.124481		AC1A4T142.1	0.396	0.252	0.3971	0.2953	0.248	-0.022	0.417	58.33	0.4	0.44	345	366	-0.635246	0.092896		Ca01G01610.t1	0.4432	0.1364	0.5196	0.1868	0.194	-0.028	0.397	47.66	0.24	0.362	121	128	-0.889062	0.039063		LITCHI014229.m4	0.4097
AcyanPtG0003800.1	0.4677	0.1843	0.3968	0.1441	0.185	-0.06	0.38	46.93	0.27	0.439	481	508	0.103543	0.145669		AC1C4T13.1	0.4355	0.2015	0.36	0.2608	0.19	-0.095	0.358	51.83	0.356	0.418	960	996	-0.16757	0.069277		Ca01G26660.t1	0.4262	0.2288	0.4085	0.2047	0.172	-0.093	0.364	51.84	0.334	0.41	635	665	-0.422105	0.142857		LITCHI014230.m1	0.409
AcyanPtG0003900.1	0.4716	0.1354	0.3632	0.198	0.197	-0.043	0.376	47.59	0.275	0.426	255	274	0.45219	0.131387		AC1A4T132.1	0.278	0.3245	0.317	0.3127	0.199	0.021	0.424	54.86	0.503	0.472	738	773	0.309444	0.085382		Ca01G15520.t2	0.3902	0.3455	0.3096	0.2018	0.21	0.006	0.41	51.9	0.433	0.524	300	315	-0.790476	0.069841		LITCHI014230.m2	0.409
AcyanPtG0004100.1	0.4121	0.1709	0.4802	0.1782	0.164	-0.053	0.381	53.93	0.266	0.393	244	252	-0.196429	0.047619		AC1C4T15.1	0.4614	0.1805	0.3297	0.3154	0.183	-0.096	0.372	50.38	0.375	0.446	847	873	-0.658763	0.056128		Ca01G11780.t1	0.5897	0.1128	0.4011	0.1806	0.184	-0.153	0.335	39.11	0.212	0.343	236	246	-0.361789	0.093496		LITCHI014230.m3	0.4147
AcyanPtG0004200.1	0.3962	0.1885	0.4355	0.183	0.145	-0.08	0.372	51.85	0.299	0.437	301	308	-0.540909	0.048701		AC1A4T145.1	0.3498	0.2343	0.378	0.2996	0.19	-0.08	0.362	58.59	0.411	0.449	367	379	-0.18971	0.084433		Ca01G18810.t1	0.5537	0.1405	0.3299	0.1489	0.234	-0.046	0.369	42.53	0.238	0.43	130	131	0.107634	0.114504		LITCHI014230.m4	0.4147
AcyanPtG0004400.1	0.4397	0.209	0.3939	0.2679	0.155	-0.135	0.339	53.59	0.348	0.382	2108	2189	-0.449292	0.116492		AC1C4T16.1	0.5235	0.1787	0.3358	0.209	0.187	-0.129	0.335	52.58	0.297	0.421	364	376	-0.260107	0.109043		Ca01G00820.t1	0.4869	0.2199	0.4051	0.2086	0.229	-0.092	0.373	51.35	0.311	0.368	228	233	-0.275107	0.103004		LITCHI014230.m5	0.4124
AcyanPtG0004600.1	0.4183	0.2267	0.4168	0.1663	0.158	-0.082	0.363	49.68	0.31	0.379	639	673	0.360773	0.132244		AC1P4T44.1	0.2653	0.4286	0.2111	0.236	0.276	0.17	0.528	56.5	0.583	0.573	108	114	0.122807	0.035088		Ca01G06520.t1	0.4874	0.1931	0.358	0.2661	0.198	-0.099	0.37	50.03	0.342	0.394	711	742	-0.524259	0.08221		LITCHI014231.m1	0.4271
AcyanPtG0004700.1	0.4167	0.15	0.5231	0.1167	0.192	-0.044	0.393	42.28	0.213	0.406	150	155	-0.619355	0.045161		AC1A4T137.1	0.4128	0.2238	0.4204	0.2491	0.207	-0.105	0.362	49.68	0.352	0.414	423	440	-0.290682	0.118182		Ca01G15520.t1	0.3902	0.3455	0.3096	0.2018	0.21	0.006	0.41	51.9	0.433	0.524	300	315	-0.790476	0.069841		LITCHI014231.m2	0.4271
AcyanPtG0004900.1	0.44	0.22	0.3878	0.1413	0.168	-0.001	0.41	49.77	0.299	0.426	117	119	-0.590756	0.042017		AC1A4T139.1	0.4134	0.2494	0.3516	0.2821	0.219	-0.046	0.392	53.41	0.397	0.428	521	541	-0.226617	0.112754		Ca01G27450.t1	0.4698	0.1952	0.3529	0.2676	0.175	-0.143	0.341	48.97	0.349	0.414	694	709	-0.727504	0.093089		LITCHI014232.m1	0.4253
AcyanPtG0005500.1	0.2993	0.375	0.2077	0.3008	0.17	0.066	0.438	60.26	0.565	0.553	333	344	-0.273546	0.110465		AC1A4T146.1	0.4398	0.1992	0.3418	0.2586	0.168	-0.144	0.349	51.65	0.366	0.471	295	313	-0.888498	0.041534		Ca01G27450.t2	0.4698	0.1952	0.3529	0.2676	0.175	-0.143	0.341	48.97	0.349	0.414	694	709	-0.727504	0.093089		LITCHI014233.m1	0.4316
AcyanPtG0005800.1	0.5547	0.146	0.4513	0.1313	0.22	-0.086	0.369	43.36	0.206	0.351	160	167	-0.12515	0.11976		AC1C4T31.1	0.3918	0.268	0.4749	0.2717	0.189	-0.102	0.396	47.15	0.381	0.396	260	268	-1.51194	0.100746		Ca01G16310.t1	0.3541	0.2607	0.2511	0.3942	0.217	0.018	0.43	52.12	0.5	0.469	298	310	-0.03	0.077419		LITCHI014234.m1	0.419
AcyanPtG0006000.1	0.4605	0.1419	0.4864	0.1343	0.146	-0.124	0.328	47.4	0.215	0.384	503	531	0.13032	0.109228		AC1A4T140.1	0.5103	0.2	0.2857	0.2521	0.204	-0.011	0.411	48.48	0.347	0.443	343	357	-0.42493	0.078431		Ca01G05730.t1	0.4881	0.1642	0.3962	0.2376	0.209	-0.132	0.359	49.04	0.305	0.411	1370	1411	-0.77477	0.046775		LITCHI014234.m10	0.4234
AcyanPtG0006300.1	0.2993	0.375	0.2077	0.3008	0.17	0.066	0.438	60.26	0.565	0.553	333	344	-0.273546	0.110465		AC1C4T22.1	0.4457	0.2491	0.3155	0.2205	0.198	-0.065	0.374	52.92	0.37	0.44	621	656	0.022561	0.112805		Ca01G10990.t1	0.4464	0.1893	0.3668	0.298	0.219	-0.056	0.397	53.09	0.371	0.459	385	402	-0.791791	0.052239		LITCHI014234.m2	0.4363
AcyanPtG0007000.1	0.4167	0.15	0.5231	0.1167	0.192	-0.044	0.393	42.28	0.213	0.406	150	155	-0.619355	0.045161		AC1C4T25.1	0.25	0.3095	0.3958	0.3182	0.177	-0.074	0.381	58.89	0.478	0.461	113	115	-0.771304	0.026087		Ca01G02440.t1	0.3956	0.1956	0.4273	0.3095	0.182	-0.149	0.342	47.4	0.369	0.397	295	315	-0.627937	0.107937		LITCHI014234.m3	0.41
AcyanPtG0007100.1	0.4183	0.2267	0.4168	0.1663	0.158	-0.082	0.363	49.68	0.31	0.379	639	673	0.360773	0.132244		AC1C4T26.1	0.522	0.1698	0.2921	0.2089	0.204	-0.047	0.386	49.02	0.31	0.445	549	575	-0.298609	0.043478		Ca01G20310.t1	0.4688	0.2188	0.3305	0.25	0.221	-0.048	0.406	53.02	0.361	0.429	155	161	-0.962112	0.049689		LITCHI014234.m4	0.41
AcyanPtG0007300.1	0.4397	0.209	0.3939	0.2679	0.155	-0.135	0.339	53.59	0.348	0.382	2108	2189	-0.449292	0.116492		AC1A5T158.1	0.2782	0.2676	0.3657	0.3036	0.135	-0.102	0.348	59.96	0.456	0.47	353	360	-0.400833	0.033333		Ca01G17750.t1	0.381	0.3214	0.3827	0.1644	0.238	0.036	0.451	54.67	0.382	0.446	102	109	-0.195413	0.119266		LITCHI014234.m5	0.41
Acyan01G0000100.1	0.3451	0.2124	0.4128	0.2828	0.172	-0.064	0.39	61	0.382	0.43	136	142	-0.241549	0.091549		AC1C5T19.1	0.5339	0.1912	0.3462	0.2684	0.228	-0.072	0.4	47.14	0.325	0.408	305	327	-0.949236	0.122324		Ca01G16080.t1	0.3729	0.2182	0.4528	0.231	0.205	-0.022	0.402	48.9	0.338	0.393	458	481	-0.199168	0.070686		LITCHI014234.m6	0.41
Acyan01G0000300.1	0.4514	0.1597	0.4667	0.2407	0.218	-0.129	0.374	50.08	0.297	0.42	374	383	-0.788251	0.08094		AC1A5T159.1	0.3722	0.1794	0.3595	0.3694	0.194	-0.117	0.353	50.01	0.418	0.432	292	302	-0.222848	0.076159		Ca01G18110.t2	0.3472	0.2824	0.398	0.2406	0.189	-0.07	0.383	51.19	0.406	0.453	261	274	-0.260219	0.113139		LITCHI014234.m7	0.41
Acyan01G0000500.1	0.4704	0.1853	0.3672	0.251	0.189	-0.084	0.366	52.14	0.328	0.408	1096	1145	-0.207074	0.075983		AC1C5T11.1	0.4981	0.1969	0.3061	0.2161	0.188	-0.067	0.376	51.39	0.333	0.449	306	324	-0.629012	0.052469		Ca01G18110.t1	0.3506	0.2641	0.4126	0.226	0.175	-0.076	0.377	50.26	0.384	0.452	281	294	-0.368367	0.098639		LITCHI014234.m8	0.41
Acyan01G0000600.1	0.4091	0.1591	0.3185	0.4286	0.178	-0.122	0.356	46.62	0.437	0.435	357	374	-0.57139	0.074866		AC1C5T12.1	0.3855	0.247	0.3432	0.3205	0.194	-0.029	0.399	47.75	0.427	0.416	213	219	-0.342922	0.091324		Ca01G19600.t1	0.4585	0.1865	0.3694	0.2102	0.193	-0.109	0.355	47.75	0.309	0.405	434	459	0.525054	0.143791		LITCHI014234.m9	0.4439
Acyan01G0000800.1	0.3759	0.3684	0.2982	0.2353	0.249	0.074	0.463	54.35	0.469	0.462	311	321	-0.303738	0.11838		AC1C5T22.1	0.3089	0.2538	0.3443	0.3104	0.148	-0.111	0.348	54.05	0.452	0.475	414	423	-0.435461	0.037825		Ca01G19370.t1	0.4112	0.2523	0.2604	0.3951	0.153	-0.161	0.297	53.21	0.461	0.39	128	135	0.228889	0.074074		LITCHI014235.m1	0.3457
Acyan01G0000900.1	0.4844	0.207	0.3196	0.2711	0.246	-0.063	0.407	54	0.369	0.446	344	359	-0.734819	0.052925		AC1A5T154.1	0.3686	0.2875	0.4171	0.1947	0.193	-0.017	0.409	47.4	0.374	0.431	489	505	-0.255842	0.10495		Ca01G14460.t1	0.4926	0.198	0.2916	0.2689	0.22	0.007	0.423	49.8	0.364	0.433	503	516	-0.447674	0.081395		LITCHI014235.m2	0.3907
Acyan01G0001000.1	0.4315	0.2258	0.319	0.3019	0.237	-0.061	0.404	57.4	0.41	0.458	332	349	-0.831519	0.057307		AC1C5T24.1	0.2887	0.2958	0.2707	0.374	0.213	0.043	0.44	58.39	0.542	0.543	168	172	-0.417442	0.081395		Ca01G25220.t6	0.5038	0.2481	0.3226	0.2768	0.292	0.078	0.48	48.77	0.374	0.37	171	180	-0.351111	0.155556		LITCHI014235.m3	0.3584
Acyan01G0001100.1	0.4887	0.171	0.3383	0.2572	0.191	-0.057	0.385	50.79	0.327	0.432	683	712	-0.273315	0.070225		AC1A5T156.1	0.3702	0.2678	0.3541	0.2624	0.204	-0.028	0.395	55.82	0.41	0.432	717	751	0.257923	0.117177		Ca01G25220.t5	0.4417	0.25	0.3759	0.3171	0.282	0.053	0.471	51.75	0.401	0.394	172	180	-0.711111	0.105556		LITCHI014235.m4	0.3422
Acyan01G0001200.1	0.4308	0.2077	0.3651	0.2342	0.221	-0.05	0.394	61	0.342	0.437	155	164	-0.328049	0.067073		AC1C5T25.1	0.4134	0.2039	0.3066	0.3089	0.169	-0.058	0.367	50.78	0.4	0.436	425	446	0.05269	0.087444		Ca01G25220.t4	0.4397	0.2586	0.3692	0.325	0.291	0.065	0.476	50.86	0.411	0.396	168	176	-0.697159	0.107955		LITCHI014235.m5	0.4186
Acyan01G0001300.1	0.4709	0.1886	0.3432	0.2745	0.187	-0.089	0.362	52.74	0.346	0.412	1129	1179	-0.227566	0.077184		AC1A5T162.1	0.366	0.2943	0.4053	0.2023	0.185	-0.011	0.408	49.69	0.386	0.421	497	513	-0.163353	0.11306		Ca01G25220.t3	0.4417	0.25	0.3759	0.3171	0.282	0.053	0.471	51.75	0.401	0.394	172	180	-0.711111	0.105556		LITCHI014235.m6	0.4186
Acyan01G0001400.1	0.4828	0.1759	0.3535	0.2607	0.182	-0.106	0.353	50.67	0.328	0.41	1060	1101	-0.235332	0.069028		AC1C5T17.1	0.3784	0.2523	0.3905	0.2872	0.167	-0.09	0.362	55.26	0.399	0.416	138	146	-0.425342	0.09589		Ca01G25220.t2	0.4397	0.2586	0.3692	0.325	0.291	0.065	0.476	50.86	0.411	0.396	168	176	-0.697159	0.107955		LITCHI014235.m7	0.3422
Acyan01G0001500.1	0.4944	0.1778	0.3871	0.2464	0.19	-0.153	0.329	49.32	0.309	0.381	431	454	-0.393833	0.103524		AC1A5T163.1	0.3519	0.3345	0.317	0.2479	0.231	0.013	0.425	55.55	0.457	0.454	341	355	0.091831	0.092958		Ca01G14460.t2	0.4926	0.198	0.2916	0.2689	0.22	0.007	0.423	49.8	0.364	0.433	503	516	-0.447674	0.081395		LITCHI014235.m8	0.3584
Acyan01G0001600.1	0.4599	0.2072	0.3515	0.2536	0.199	-0.066	0.383	53.26	0.352	0.419	1726	1780	-0.459494	0.069663		AC1A5T164.1	0.3512	0.3659	0.3193	0.2267	0.22	0.022	0.432	60.04	0.466	0.448	234	253	-0.24585	0.110672		Ca01G25220.t1	0.4397	0.2586	0.3692	0.325	0.291	0.065	0.476	50.86	0.411	0.396	168	176	-0.697159	0.107955		LITCHI014236.m1	0.5183
Acyan01G0001700.1	0.4262	0.2896	0.355	0.1781	0.238	-0.004	0.424	55.02	0.364	0.418	217	224	0.016071	0.053571		AC1C5T18.1	0.3554	0.2893	0.2957	0.3611	0.172	-0.083	0.377	56.15	0.49	0.475	151	155	-0.673548	0.051613		Ca01G09200.t1	0.2189	0.3728	0.4503	0.2	0.175	-0.04	0.406	53.7	0.467	0.502	197	202	-1.1302	0.054455		LITCHI014236.m2	0.5057
Acyan01G0001800.1	0.5938	0.0625	0.4318	0.1905	0.201	-0.189	0.325	41.39	0.188	0.339	117	124	-0.399194	0.072581		AC1A6T107.1	0.4576	0.1951	0.3422	0.2338	0.221	-0.046	0.394	51.4	0.341	0.456	1080	1120	-0.257054	0.074107		Ca01G21100.t1	0.3926	0.2517	0.3333	0.3038	0.188	-0.025	0.394	58.54	0.416	0.418	353	367	-0.183924	0.125341		LITCHI014237.m1	0.5179
Acyan01G0001900.1	0.4276	0.2961	0.3759	0.175	0.225	-0.056	0.392	55.08	0.365	0.413	181	185	-0.144865	0.07027		AC1C6T15.1	0.2517	0.3113	0.2014	0.4179	0.16	-0.058	0.361	53.62	0.609	0.524	169	182	0.549451	0.126374		Ca01G04060.t1	0.5839	0.1022	0.3193	0.3056	0.203	-0.207	0.291	41.1	0.285	0.36	165	177	-0.036158	0.118644		LITCHI014237.m2	0.5225
Acyan01G0002000.1	0.381	0.3571	0.2278	0.3562	0.33	0.146	0.509	61	0.528	0.465	106	109	-0.125688	0.110092		AC1A6T108.1	0.3824	0.2414	0.3272	0.2959	0.196	-0.027	0.395	56.99	0.418	0.429	392	406	0.033497	0.064039		Ca01G15250.t1	0.4892	0.2048	0.3185	0.2338	0.206	-0.041	0.389	49.38	0.341	0.439	493	513	-0.3577	0.093567		LITCHI014237.m3	0.5438
Acyan01G0002100.1	0.2956	0.3905	0.2189	0.4	0.256	0.057	0.449	55.95	0.594	0.499	325	341	-0.239296	0.1261		AC1C6T17.1	0.3278	0.3046	0.2946	0.2917	0.189	-0.013	0.383	56.23	0.481	0.453	337	357	0.547899	0.154062		Ca01G26010.t1	0.4381	0.1907	0.3804	0.2616	0.199	-0.068	0.375	52.18	0.345	0.412	714	746	-0.003083	0.079088		LITCHI014237.m4	0.5438
Acyan01G0002200.1	0.4049	0.2209	0.3109	0.2915	0.194	-0.076	0.37	57.26	0.409	0.472	403	414	-0.181159	0.05314		AC1C6T9.1	0.3708	0.2303	0.3851	0.3072	0.189	-0.076	0.38	57.22	0.407	0.447	216	217	-0.647005	0.050691		Ca01G10340.t1	0.4286	0.2256	0.2815	0.376	0.188	-0.068	0.39	53.52	0.448	0.487	172	182	-1.16758	0.076923		LITCHI014239.m1	0.2683
Acyan01G0002300.1	0.5119	0.1746	0.3269	0.2852	0.222	-0.066	0.391	50.74	0.348	0.424	1104	1141	-0.681946	0.055215		AC1A6T109.1	0.4458	0.2731	0.3129	0.1853	0.202	0.009	0.432	44.91	0.373	0.461	574	602	-0.588206	0.063123		Ca01G15250.t2	0.4647	0.2118	0.3556	0.2234	0.199	-0.062	0.378	49.27	0.337	0.439	407	427	-0.340515	0.098361		LITCHI014241.m1	0.3829
Acyan01G0002400.1	0.4682	0.1705	0.3391	0.298	0.169	-0.144	0.327	51.98	0.352	0.416	995	1029	-0.12449	0.104956		AC1A6T110.1	0.4077	0.2542	0.3269	0.2461	0.203	-0.002	0.413	55.24	0.395	0.454	506	522	-0.064751	0.057471		Ca01G16960.t1	0.4916	0.1844	0.3602	0.2	0.199	-0.061	0.386	41.59	0.295	0.391	207	214	0.351869	0.093458		LITCHI014241.m2	0.3776
Acyan01G0002500.1	0.3755	0.3755	0.2599	0.2381	0.244	0.129	0.505	50.58	0.486	0.467	311	330	-0.634848	0.087879		AC1C6T18.1	0.3826	0.2685	0.255	0.3028	0.217	0.103	0.472	57.86	0.466	0.509	178	180	-0.436111	0.022222		Ca01G15250.t3	0.4608	0.2226	0.3627	0.2022	0.201	-0.053	0.384	49.71	0.332	0.441	380	398	-0.379648	0.095477		LITCHI014241.m3	0.4074
Acyan01G0002600.1	0.4972	0.1805	0.282	0.3135	0.199	-0.102	0.358	52.34	0.369	0.428	651	681	-0.237739	0.093979		AC1A6T111.1	0.3686	0.2772	0.3316	0.272	0.199	-0.041	0.386	56.38	0.426	0.433	733	769	0.30182	0.115735		Ca01G06470.t1	0.416	0.213	0.4021	0.2326	0.171	-0.084	0.364	51.64	0.339	0.402	478	498	-0.113052	0.104418		LITCHI014241.m4	0.3927
Acyan01G0002700.1	0.3649	0.3649	0.2763	0.2415	0.23	0.033	0.439	48.89	0.48	0.454	344	355	-0.170986	0.101408		AC1A6T112.1	0.3333	0.2197	0.3605	0.3759	0.19	-0.062	0.374	51.04	0.458	0.438	179	185	-0.807568	0.037838		Ca01G14600.t1	0.4538	0.2108	0.4074	0.2607	0.223	-0.037	0.401	51.22	0.347	0.409	1745	1796	-0.822327	0.057906		LITCHI014241.m5	0.4072
Acyan01G0002800.1	0.4506	0.2034	0.3243	0.2844	0.218	-0.03	0.405	55.45	0.373	0.453	625	661	-0.312405	0.118003		AC1C6T19.1	0.3293	0.253	0.3115	0.3766	0.192	-0.032	0.396	53.24	0.487	0.462	308	318	-0.221384	0.059748		Ca01G11690.t1	0.5261	0.2021	0.3089	0.235	0.21	-0.102	0.363	51.29	0.324	0.398	336	353	-0.107082	0.116147		LITCHI014242.m1	0.4289
Acyan01G0002900.1	0.395	0.1933	0.306	0.4472	0.206	-0.153	0.343	51.27	0.47	0.418	166	177	-0.40113	0.090395		AC1C6T14.1	0.4146	0.2572	0.3374	0.2407	0.19	-0.013	0.383	57.3	0.389	0.42	532	550	0.040727	0.056364		Ca01G10610.t1	0.3694	0.2239	0.4385	0.207	0.154	-0.122	0.361	47.1	0.342	0.422	313	323	-0.785139	0.068111		LITCHI014242.m2	0.4289
Acyan01G0003000.1	0.5322	0.139	0.25	0.3478	0.196	-0.094	0.356	45.19	0.356	0.394	340	355	0.010141	0.123944		AC1C6T20.1	0.4256	0.2479	0.344	0.2624	0.203	-0.056	0.385	54.72	0.388	0.409	291	302	-0.344702	0.082781		Ca01G11260.t1	0.4101	0.2566	0.2953	0.2817	0.21	-0.015	0.404	57.67	0.417	0.438	475	496	-0.028226	0.094758		LITCHI014242.m3	0.4289
Acyan01G0003100.1	0.3683	0.2306	0.3791	0.2394	0.174	-0.063	0.368	54.48	0.375	0.441	674	709	0.219464	0.114245		AC1A6T115.1	0.5	0.1735	0.3654	0.2626	0.218	-0.115	0.354	50.7	0.331	0.398	130	135	-0.495556	0.081481		Ca01G27360.t1	0.44	0.2	0.4037	0.1733	0.188	-0.106	0.356	48.53	0.301	0.422	219	222	0.166216	0.103604		LITCHI014242.m4	0.4289
Acyan01G0003300.1	0.465	0.2011	0.367	0.2347	0.204	-0.039	0.399	50.12	0.333	0.416	682	707	-0.382178	0.07355		AC1C6T22.1	0.4426	0.2459	0.3458	0.2645	0.221	-0.07	0.387	55.28	0.384	0.424	385	397	-0.538539	0.088161		Ca01G03880.t1	0.4182	0.1545	0.3663	0.2766	0.173	-0.114	0.349	47.24	0.341	0.435	126	131	-0.08626	0.083969		LITCHI014242.m5	0.4198
Acyan01G0003400.1	0.4097	0.2321	0.3399	0.2796	0.177	-0.058	0.389	49.78	0.396	0.427	437	450	-0.517111	0.046667		AC1A7T159.1	0.284	0.3704	0.2113	0.4745	0.246	-0.016	0.428	49.38	0.622	0.518	201	209	-0.552153	0.090909		Ca01G09810.t1	0.4696	0.2155	0.3125	0.2168	0.166	-0.047	0.39	47.28	0.341	0.419	205	215	0.004651	0.106977		LITCHI014242.m6	0.4198
Acyan01G0003500.1	0.4146	0.313	0.3413	0.1818	0.277	0.04	0.458	52.19	0.391	0.425	284	291	-0.140206	0.065292		AC1A7T169.1	0.3851	0.3378	0.287	0.2451	0.2	-0.049	0.4	54.97	0.455	0.439	165	173	0.365896	0.16185		Ca01G19550.t1	0.4099	0.2167	0.3466	0.262	0.174	-0.09	0.356	57.07	0.372	0.416	444	470	0.388085	0.1		LITCHI014243.m1	0.3796
Acyan01G0003600.1	0.3128	0.2821	0.3278	0.3333	0.177	-0.015	0.407	53.69	0.481	0.474	231	237	-0.491561	0.054852		AC1A7T160.1	0.3605	0.2907	0.3377	0.2667	0.217	-0.001	0.422	52.31	0.441	0.465	102	106	-0.795283	0.084906		Ca01G19550.t2	0.4099	0.2167	0.3466	0.262	0.174	-0.09	0.356	57.07	0.372	0.416	444	470	0.388085	0.1		LITCHI014243.m2	0.3989
Acyan01G0003700.1	0.3714	0.3398	0.285	0.2877	0.236	0.001	0.425	58.3	0.478	0.447	508	523	-0.211281	0.063098		AC1A7T170.1	0.4283	0.2495	0.286	0.2524	0.19	-0.019	0.395	46.31	0.402	0.46	564	597	0.148241	0.095477		Ca01G08410.t1	0.4026	0.2607	0.2755	0.3658	0.234	0.04	0.436	53.32	0.471	0.453	399	411	-0.349635	0.092457		LITCHI014243.m3	0.3562
Acyan01G0003800.1	0.4118	0.3399	0.3111	0.1849	0.274	0.078	0.475	58.13	0.413	0.419	179	182	-0.108791	0.065934		AC1A7T171.1	0.3958	0.274	0.2992	0.2877	0.212	0.01	0.425	56.68	0.437	0.455	508	533	-0.348593	0.103189		Ca01G19550.t3	0.4088	0.2238	0.3333	0.2649	0.178	-0.078	0.365	58.91	0.382	0.418	474	501	0.388024	0.105788		LITCHI014243.m4	0.3562
Acyan01G0003900.1	0.3589	0.3254	0.2374	0.375	0.213	-0.047	0.386	57.18	0.529	0.466	259	268	-0.131716	0.093284		AC1C7T20.1	0.4249	0.1924	0.3505	0.2596	0.202	-0.035	0.393	54.09	0.361	0.443	570	580	-0.245173	0.072414		Ca01G24770.t1	0.5319	0.0957	0.45	0.2609	0.203	-0.057	0.406	42.17	0.258	0.374	128	131	-0.949618	0.045802		LITCHI014243.m5	0.3989
Acyan01G0004000.1	0.4067	0.3467	0.3111	0.1849	0.272	0.078	0.475	55.67	0.418	0.424	177	180	-0.051667	0.066667		AC1C7T32.1	0.4758	0.2101	0.3539	0.2721	0.193	-0.116	0.366	53.6	0.354	0.402	686	713	-0.600561	0.106592		Ca01G19550.t4	0.405	0.2479	0.3532	0.2406	0.188	-0.072	0.364	55.7	0.375	0.409	280	298	0.606376	0.104027		LITCHI014244.m1	0.2983
Acyan01G0004100.1	0.4984	0.2016	0.3609	0.1989	0.231	-0.023	0.416	49.64	0.308	0.406	750	767	-0.367536	0.099087		AC1A7T162.1	0.4486	0.1869	0.3226	0.3077	0.196	-0.095	0.367	52.91	0.381	0.437	662	687	-0.427657	0.077147		Ca01G19550.t5	0.3906	0.2271	0.3403	0.2626	0.173	-0.078	0.361	56.83	0.386	0.423	415	440	0.439318	0.095455		LITCHI014245.m1	0.3536
Acyan01G0004200.1	0.4544	0.1833	0.3203	0.2638	0.185	-0.063	0.385	50.59	0.358	0.493	1100	1151	-0.635447	0.062554		AC1A7T173.1	0.4216	0.25	0.3636	0.2243	0.202	-0.111	0.365	53.11	0.369	0.431	550	577	-0.380243	0.109185		Ca01G08840.t1	0.4183	0.2711	0.3426	0.2434	0.223	-0.001	0.42	54.83	0.393	0.429	667	688	-0.217878	0.097384		LITCHI014246.m1	0.2589
Acyan01G0004300.1	0.3977	0.2341	0.3075	0.2834	0.196	-0.033	0.394	56.93	0.41	0.452	505	535	0.059065	0.097196		AC1A7T174.1	0.3651	0.3059	0.2873	0.3175	0.205	0.002	0.421	57.13	0.479	0.451	361	387	-0.431266	0.116279		Ca01G19550.t6	0.4091	0.2193	0.3422	0.2633	0.176	-0.091	0.356	57.78	0.374	0.416	430	455	0.418022	0.103297		LITCHI014247.m1	0.4754
Acyan01G0004400.1	0.4549	0.184	0.3459	0.2599	0.204	-0.065	0.366	52.29	0.346	0.427	1056	1094	-0.006398	0.077697		AC1A7T164.1	0.503	0.1479	0.3659	0.2484	0.226	-0.053	0.402	53.44	0.306	0.434	209	215	-0.636744	0.060465		Ca01G24340.t1	0.4058	0.2101	0.3592	0.2292	0.194	-0.022	0.397	53.94	0.352	0.427	330	343	0.080758	0.061224		LITCHI014247.m2	0.4754
Acyan01G0004800.1	0.3046	0.3506	0.2562	0.3767	0.265	-0.017	0.41	59.88	0.552	0.497	210	220	-0.396818	0.077273		AC1C7T36.1	0.4609	0.225	0.3801	0.2379	0.24	-0.054	0.403	49.69	0.348	0.425	822	848	-0.839623	0.048349		Ca01G18580.t1	0.4914	0.2241	0.4019	0.1458	0.278	0.081	0.464	48.06	0.286	0.412	140	144	-0.263889	0.0625		LITCHI014247.m3	0.4601
Acyan01G0004900.1	0.4155	0.1891	0.4067	0.2971	0.2	-0.045	0.399	52.31	0.364	0.407	2262	2338	-0.629683	0.052609		AC1C7T23.1	0.3647	0.2706	0.4013	0.2128	0.208	-0.059	0.392	54.43	0.382	0.453	199	203	-0.165517	0.078818		Ca01G19550.t7	0.4045	0.2472	0.3485	0.2415	0.188	-0.07	0.367	55.96	0.377	0.41	308	327	0.624159	0.103976		LITCHI014247.m4	0.469
Acyan01G0005000.1	0.4949	0.1831	0.3818	0.2022	0.211	-0.072	0.387	49.92	0.299	0.432	971	1008	-0.562401	0.081349		AC1C7T38.1	0.413	0.2632	0.2802	0.2604	0.198	-0.045	0.385	56.82	0.418	0.462	275	283	0.225442	0.077739		Ca01G20040.t1	0.425	0.35	0.1759	0.29	0.246	0.01	0.418	59.43	0.504	0.493	141	148	-0.300676	0.094595		LITCHI014247.m5	0.4754
Acyan01G0005100.1	0.4362	0.2589	0.3457	0.2396	0.195	-0.083	0.367	56.17	0.377	0.425	332	352	-0.209943	0.096591		AC1C7T25.1	0.4719	0.1964	0.3076	0.3122	0.194	-0.107	0.351	52.48	0.382	0.433	1509	1566	-0.37433	0.095785		Ca01G20780.t1	0.4519	0.2404	0.3333	0.2139	0.196	-0.027	0.411	50.78	0.361	0.448	241	250	-0.3756	0.124		LITCHI014247.m6	0.469
Acyan01G0005200.1	0.3611	0.2315	0.3214	0.34	0.166	-0.076	0.381	59.99	0.44	0.456	134	139	-0.502878	0.057554		AC1A7T176.1	0.44	0.2267	0.3128	0.322	0.209	-0.011	0.404	56.28	0.408	0.429	287	293	-0.642321	0.078498		Ca01G21750.t1	0.4773	0.2273	0.4507	0.1385	0.256	-0.137	0.35	47.39	0.282	0.405	103	107	0	0.084112		LITCHI014248.m1	0.3605
Acyan01G0005300.1	0.3383	0.2782	0.2742	0.3217	0.172	-0.055	0.386	60.92	0.484	0.48	153	155	-0.025807	0.045161		AC1A7T177.1	0.3333	0.287	0.3707	0.283	0.186	-0.008	0.407	44.26	0.436	0.435	140	144	0.024306	0.069444		Ca01G26710.t1	0.4578	0.2609	0.3849	0.2324	0.232	-0.033	0.403	55.62	0.358	0.411	469	475	-0.403158	0.094737		LITCHI014249.m1	0.4155
Acyan01G0005400.1	0.4464	0.2143	0.3678	0.2785	0.166	-0.135	0.336	57.43	0.359	0.371	128	133	0.180451	0.142857		AC1A7T178.1	0.3844	0.1892	0.3501	0.3066	0.161	-0.1	0.345	53.01	0.391	0.426	820	851	-0.016569	0.038778		Ca01G09060.t1	0.4041	0.1301	0.4261	0.25	0.139	-0.104	0.344	49.32	0.301	0.396	346	359	-0.097214	0.047354		LITCHI014251.m1	0.4352
Acyan01G0005500.1	0.4366	0.2606	0.3263	0.2773	0.233	-0.064	0.396	53.58	0.402	0.414	336	347	-0.15072	0.123919		AC1C7T30.1	0.4108	0.292	0.3018	0.2081	0.197	0.001	0.402	55.28	0.402	0.429	644	665	0.345414	0.129323		Ca01G09490.t1	0.4662	0.1939	0.3326	0.2663	0.194	-0.096	0.367	52.18	0.353	0.436	553	574	-0.474216	0.067944		LITCHI014251.m2	0.4405
Acyan01G0005700.1	0.4359	0.2308	0.3263	0.3095	0.215	-0.046	0.393	60.24	0.393	0.388	135	139	0.200719	0.143885		AC1A8T153.1	0.4049	0.2053	0.386	0.2805	0.182	-0.092	0.36	52.62	0.368	0.409	653	680	-0.123382	0.073529		Ca01G18200.t2	0.5188	0.1375	0.2937	0.2917	0.202	-0.075	0.389	47.09	0.334	0.456	383	397	-0.731738	0.057935		LITCHI014252.m1	0.3683
Acyan01G0005800.1	0.3861	0.2673	0.2791	0.3	0.203	-0.009	0.421	56.43	0.447	0.464	114	117	-0.074359	0.119658		AC1A8T158.1	0.3422	0.2865	0.3047	0.3363	0.187	-0.041	0.392	57.09	0.479	0.463	459	487	-0.080698	0.110883		Ca01G18630.t1	0.4292	0.1888	0.4279	0.2361	0.168	-0.088	0.358	50.17	0.323	0.381	536	558	-0.253226	0.087814		LITCHI014252.m2	0.3683
Acyan01G0006000.1	0.3556	0.2667	0.4268	0.2667	0.237	-0.003	0.423	50.76	0.396	0.398	111	118	-0.402542	0.127119		AC1C8T13.1	0.3465	0.2953	0.3203	0.3381	0.208	-0.002	0.416	56.06	0.474	0.45	308	314	-0.278344	0.076433		Ca01G07400.t3	0.3626	0.2637	0.4494	0.1667	0.249	-0.03	0.387	49.25	0.342	0.409	111	115	0.189565	0.095652		LITCHI014252.m3	0.3659
Acyan01G0006100.1	0.3825	0.3443	0.2573	0.3	0.288	0.105	0.484	58.03	0.493	0.483	225	232	-0.379741	0.047414		AC1C8T11.1	0.3512	0.2273	0.3559	0.367	0.182	-0.202	0.303	56.27	0.444	0.447	304	312	-0.384615	0.070513		Ca01G07400.t2	0.4035	0.2456	0.4519	0.1753	0.248	-0.05	0.384	49.32	0.326	0.392	138	143	-0.286014	0.097902		LITCHI014252.m4	0.3659
Acyan01G0006200.1	0.5517	0.1448	0.1308	0.4138	0.179	-0.143	0.343	41.33	0.416	0.47	166	171	-0.225731	0.099415		AC1C8T20.1	0.4308	0.2727	0.2116	0.367	0.241	0.022	0.434	46.19	0.482	0.473	309	314	-0.460191	0.070064		Ca01G17140.t1	0.4194	0.2688	0.275	0.2624	0.206	-0.032	0.386	55.87	0.421	0.45	316	328	0.085671	0.097561		LITCHI014252.m5	0.3514
Acyan01G0006300.1	0.452	0.2663	0.1911	0.3494	0.242	0.017	0.435	49.28	0.471	0.483	382	393	-0.286514	0.071247		AC1A8T155.1	0.4168	0.2172	0.3149	0.3114	0.219	-0.022	0.409	53.46	0.411	0.469	705	743	-0.515882	0.0821		Ca01G07400.t1	0.4135	0.2406	0.384	0.2412	0.227	-0.063	0.382	47.67	0.366	0.408	325	337	-0.283086	0.106825		LITCHI014253.m1	0.4675
Acyan01G0006400.1	0.3824	0.3529	0.2397	0.2857	0.212	0.037	0.441	53.34	0.497	0.489	161	167	-0.557485	0.077844		AC1C8T15.1	0.4327	0.2484	0.3173	0.2649	0.197	-0.041	0.393	54.04	0.395	0.433	730	766	-0.075196	0.090078		Ca01G18200.t1	0.4839	0.1613	0.3489	0.242	0.196	-0.088	0.378	49.16	0.316	0.454	547	564	-0.777837	0.054965		LITCHI014253.m2	0.4855
Acyan01G0006500.1	0.3874	0.2264	0.3824	0.2622	0.178	-0.096	0.356	51.24	0.374	0.407	1008	1058	0.173062	0.126654		AC1C8T16.1	0.4087	0.213	0.3661	0.2476	0.213	-0.063	0.373	50.31	0.362	0.438	276	288	0.099653	0.083333		Ca01G16260.t1	0.3674	0.214	0.3934	0.2615	0.211	-0.078	0.367	57.79	0.375	0.464	259	261	-0.32682	0.05364		LITCHI014253.m3	0.4721
Acyan01G0006600.1	0.3828	0.1719	0.3438	0.375	0.162	-0.176	0.306	54.54	0.419	0.433	160	164	-0.486585	0.054878		AC1A8T162.1	0.4026	0.2342	0.3496	0.2553	0.197	-0.011	0.406	52.78	0.386	0.437	448	462	-0.104762	0.121212		Ca01G17140.t2	0.4226	0.2008	0.3692	0.268	0.178	-0.128	0.332	52.21	0.357	0.42	280	293	-0.113993	0.078498		LITCHI014253.m4	0.4675
Acyan01G0006700.1	0.4051	0.2132	0.3912	0.2558	0.179	-0.091	0.363	51.62	0.359	0.405	1051	1105	0.035294	0.130317		AC1C8T22.1	0.4122	0.2248	0.3159	0.2827	0.229	0.034	0.443	54.42	0.406	0.482	530	553	-0.649548	0.048825		Ca01G17140.t3	0.4043	0.2562	0.3099	0.272	0.186	-0.08	0.357	53.76	0.413	0.439	373	389	-0.059897	0.089974		LITCHI014253.m5	0.4721
Acyan01G0006800.1	0.4243	0.2281	0.3797	0.2395	0.199	-0.019	0.403	51.27	0.354	0.397	1013	1056	0.040909	0.135417		AC1A8T165.1	0.4805	0.1592	0.3267	0.2814	0.188	-0.117	0.346	49.61	0.345	0.434	1253	1295	-0.451043	0.054054		Ca01G16690.t1	0.2846	0.2846	0.5185	0.0806	0.202	0.073	0.474	41.81	0.305	0.43	154	159	-0.761635	0.018868		LITCHI014253.m6	0.4721
Acyan01G0006900.1	0.4338	0.218	0.355	0.239	0.194	-0.018	0.4	52	0.354	0.407	1060	1106	0.142315	0.124774		AC1A8T166.1	0.4118	0.3235	0.2766	0.2273	0.259	0.048	0.456	58.46	0.438	0.456	169	174	-0.05977	0.045977		Ca01G23420.t1	0.484	0.2278	0.3226	0.1922	0.227	0.017	0.439	52.37	0.334	0.43	936	970	-0.425979	0.080412		LITCHI014253.m7	0.4855
Acyan01G0007000.1	0.424	0.2356	0.3467	0.2403	0.191	-0.026	0.397	53.41	0.369	0.415	1010	1055	0.10474	0.116588		AC1C8T18.1	0.2025	0.3797	0.2876	0.3636	0.192	0.084	0.47	59.66	0.601	0.558	283	292	-0.892123	0.05137		Ca01G23420.t2	0.4895	0.2082	0.3365	0.1946	0.219	-0.012	0.422	51.77	0.319	0.43	824	856	-0.421262	0.080607		LITCHI014253.m8	0.4721
Acyan01G0007100.1	0.4645	0.2541	0.2972	0.2886	0.235	-0.074	0.392	54.63	0.409	0.424	469	499	-0.46012	0.1002		AC1C8T27.1	0.4667	0.2	0.2957	0.2712	0.19	-0.044	0.403	55.87	0.37	0.478	243	254	-0.724409	0.066929		Ca01G23420.t3	0.484	0.2278	0.3226	0.1922	0.227	0.017	0.439	52.37	0.334	0.43	936	970	-0.425979	0.080412		LITCHI014254.m1	0.5366
Acyan01G0007200.1	0.4339	0.2175	0.3135	0.2926	0.18	-0.087	0.365	52.07	0.394	0.442	1038	1077	-0.347075	0.065924		AC1C8T28.1	0.48	0.15	0.3131	0.3222	0.188	-0.122	0.341	49.96	0.358	0.422	123	132	-0.337121	0.098485		Ca01G02530.t1	0.4286	0.1758	0.3494	0.3333	0.18	-0.172	0.321	54.46	0.376	0.414	109	112	-0.205357	0.089286		LITCHI014254.m2	0.5366
Acyan01G0007300.1	0.5214	0.188	0.4316	0.1163	0.213	-0.163	0.336	46.73	0.239	0.386	134	139	-0.144605	0.143885		AC1A8T169.1	0.375	0.2778	0.2177	0.4015	0.219	0.029	0.436	54.73	0.525	0.483	181	183	-0.45847	0.071038		Ca01G17570.t1	0.4138	0.3563	0.2371	0.276	0.255	0.095	0.471	52.79	0.485	0.475	431	439	-0.23508	0.084282		LITCHI014254.m3	0.5366
Acyan01G0007400.1	0.5371	0.1767	0.3333	0.2069	0.248	-0.056	0.391	47.51	0.299	0.437	348	357	-0.285994	0.07563		AC1A8T170.1	0.247	0.4217	0.3561	0.2913	0.221	0.012	0.451	59.42	0.549	0.492	195	202	-1.05891	0.059406		Ca01G23330.t1	0.39	0.1651	0.4439	0.1948	0.161	-0.071	0.372	45.18	0.288	0.398	473	497	0.50825	0.114688		LITCHI014254.m4	0.5279
Acyan01G0007500.1	0.4783	0.1821	0.2919	0.2954	0.176	-0.097	0.355	49.93	0.37	0.44	440	458	-0.437991	0.074236		AC1A8T157.1	0.3056	0.3796	0.2809	0.3049	0.244	0.006	0.419	61	0.532	0.517	124	134	0.026866	0.104478		Ca01G11310.t1	0.3992	0.2263	0.3116	0.2865	0.202	0.01	0.412	58.19	0.397	0.435	272	289	0.623875	0.100346		LITCHI014254.m5	0.5279
Acyan01G0007600.1	0.3915	0.2384	0.3117	0.2752	0.166	-0.075	0.354	55.59	0.404	0.413	314	328	0.703659	0.118902		AC1A9T200.1	0.3383	0.2687	0.2604	0.4249	0.231	0.023	0.454	51.98	0.526	0.505	485	513	-0.600195	0.064327		Ca01G11310.t2	0.4095	0.2006	0.3385	0.2413	0.193	0.019	0.41	54.52	0.354	0.435	398	425	0.637177	0.082353		LITCHI014254.m6	0.5529
Acyan01G0007700.1	0.4932	0.2055	0.3333	0.3139	0.212	-0.041	0.407	47.89	0.376	0.397	194	204	-0.689216	0.088235		AC1C9T13.1	0.3583	0.2598	0.3409	0.275	0.173	-0.027	0.38	56.83	0.422	0.433	287	293	0.077474	0.05802		Ca01G15990.t1	0.4293	0.1898	0.3863	0.2551	0.191	-0.052	0.375	49.86	0.342	0.408	921	966	-0.144721	0.060041		LITCHI014254.m7	0.5279
Acyan01G0007800.1	0.4426	0.1849	0.3614	0.2874	0.19	-0.078	0.371	53.67	0.356	0.436	958	1013	-0.283613	0.094768		AC1C9T14.1	0.4746	0.1621	0.3725	0.2558	0.205	-0.111	0.361	50.37	0.323	0.426	631	651	-0.673272	0.06298		Ca01G19980.t1	0.4357	0.1775	0.4043	0.2769	0.168	-0.114	0.343	47.97	0.339	0.396	1021	1065	-0.260657	0.074178		LITCHI014255.m1	0.4211
Acyan01G0007900.1	0.4878	0.1463	0.3905	0.2083	0.151	-0.196	0.295	49.69	0.273	0.412	139	144	-0.171528	0.097222		AC1A9T210.1	0.462	0.2013	0.3003	0.2472	0.219	-0.006	0.416	50.4	0.36	0.463	356	369	0.036314	0.075881		Ca01G02170.t1	0.4545	0.1702	0.3867	0.2315	0.209	-0.004	0.415	51.4	0.319	0.448	542	560	-0.525893	0.053571		LITCHI014255.m2	0.4003
Acyan01G0008000.1	0.3451	0.2324	0.3121	0.3725	0.159	-0.216	0.293	55.95	0.479	0.453	188	195	-1.06513	0.061538		AC1C9T15.1	0.3535	0.2374	0.2564	0.3533	0.183	0.004	0.418	54.94	0.483	0.521	232	243	-0.786008	0.049383		Ca01G19980.t2	0.4299	0.1769	0.4049	0.2817	0.169	-0.113	0.341	48.07	0.342	0.398	952	990	-0.197879	0.075758		LITCHI014255.m3	0.3891
Acyan01G0008100.1	0.4359	0.2202	0.3587	0.2735	0.187	-0.094	0.368	50.88	0.373	0.422	1379	1448	-0.372445	0.087707		AC1A9T211.1	0.4206	0.243	0.3163	0.3021	0.175	-0.03	0.405	43.31	0.42	0.418	131	137	-0.756204	0.087591		Ca01G21840.t6	0.4875	0.1337	0.269	0.2862	0.178	-0.103	0.335	48.61	0.335	0.444	391	406	0.426108	0.068966		LITCHI014255.m4	0.4291
Acyan01G0008200.1	0.3576	0.2914	0.3429	0.2642	0.206	-0.027	0.417	55.53	0.433	0.454	540	563	-0.274956	0.087034		AC1A9T212.1	0.2103	0.3991	0.2466	0.3781	0.22	0.129	0.493	57.91	0.621	0.536	272	276	-0.003986	0.068841		Ca01G21840.t5	0.4458	0.1637	0.3611	0.1804	0.17	-0.106	0.327	50.03	0.288	0.424	431	452	0.795575	0.086283		LITCHI014256.m1	0.5028
Acyan01G0008300.1	0.309	0.3989	0.1795	0.3618	0.267	0.174	0.536	49.24	0.603	0.546	209	213	-0.561033	0.051643		AC1C9T30.1	0.3604	0.2175	0.3403	0.3262	0.147	-0.113	0.351	56.14	0.431	0.49	367	379	-0.719261	0.065963		Ca01G21840.t4	0.4374	0.1561	0.3305	0.2374	0.17	-0.088	0.343	51.45	0.325	0.442	569	593	0.577572	0.074199		LITCHI014257.m1	0.5102
Acyan01G0008400.1	0.3621	0.2716	0.3197	0.2907	0.191	-0.013	0.413	58.73	0.443	0.478	298	316	-0.426899	0.082278		AC1C9T18.1	0.2077	0.3605	0.2581	0.487	0.195	0.025	0.436	52.2	0.637	0.493	631	658	-0.587082	0.088146		Ca01G21840.t3	0.4458	0.1637	0.3611	0.1804	0.17	-0.106	0.327	50.03	0.288	0.424	431	452	0.795575	0.086283		LITCHI014259.m1	0.4259
Acyan01G0008500.1	0.4113	0.2025	0.286	0.3341	0.15	-0.15	0.312	52.95	0.423	0.449	568	593	-0.18516	0.057336		AC1C9T19.1	0.2844	0.3303	0.12	0.4536	0.214	0.056	0.439	46.27	0.65	0.551	123	136	0.319118	0.088235		Ca01G21050.t1	0.4328	0.2463	0.2667	0.3182	0.201	-0.146	0.335	51.13	0.43	0.444	158	165	-0.026061	0.054545		LITCHI014261.m1	0.4132
Acyan01G0008600.1	0.3737	0.2392	0.3381	0.3302	0.166	-0.11	0.351	51.03	0.43	0.432	453	467	-0.346467	0.074946		AC1C9T20.1	0.3333	0.3148	0.3711	0.2184	0.22	0	0.424	47.91	0.424	0.457	125	127	0.196063	0.070866		Ca01G21480.t1	0.4415	0.2	0.2825	0.374	0.215	-0.035	0.408	54.23	0.434	0.468	341	353	-0.762606	0.09915		LITCHI014263.m1	0.4254
Acyan01G0008700.1	0.4677	0.2126	0.3646	0.248	0.235	-0.115	0.371	53.44	0.345	0.423	722	751	-0.450999	0.098535		AC1C9T21.1	0.1905	0.4286	0.1655	0.4887	0.214	0.094	0.475	50.8	0.715	0.548	179	186	-0.604839	0.102151		Ca01G21840.t2	0.4624	0.1504	0.2874	0.2618	0.178	-0.064	0.355	50.95	0.339	0.447	496	515	0.602719	0.071845		LITCHI014266.m1	0.4625
Acyan01G0008800.1	0.5326	0.1667	0.3138	0.2273	0.202	-0.126	0.34	50.42	0.302	0.425	318	327	-0.251376	0.100917		AC1C9T23.1	0.4563	0.1874	0.3573	0.2691	0.185	-0.097	0.372	50.51	0.353	0.453	1491	1548	-0.887532	0.052326		Ca01G21840.t1	0.4374	0.1561	0.3305	0.2374	0.17	-0.088	0.343	51.45	0.325	0.442	569	593	0.577572	0.074199		LITCHI014267.m1	0.3684
Acyan01G0008900.1	0.5294	0.2255	0.2486	0.228	0.248	0.014	0.426	49.18	0.355	0.427	470	485	0.055258	0.127835		AC1A9T214.1	0.4633	0.2431	0.3433	0.2287	0.248	-0.034	0.398	52.1	0.361	0.428	266	281	-0.004982	0.120996		Ca01G05030.t1	0.2836	0.3655	0.3131	0.28	0.214	0.006	0.414	53.4	0.511	0.48	560	567	0.064021	0.067019		LITCHI014268.m1	0.3912
Acyan01G0009000.1	0.3496	0.312	0.3548	0.2273	0.202	-0.032	0.403	58.18	0.43	0.449	298	316	0.124683	0.158228		AC1A9T207.1	0.3917	0.2304	0.2935	0.3172	0.197	-0.029	0.407	58.7	0.431	0.463	253	258	-0.243023	0.081395		Ca01G05820.t1	0.4205	0.2727	0.3494	0.2179	0.232	0.04	0.452	46.31	0.383	0.431	321	334	-0.727844	0.080838		LITCHI014268.m2	0.3857
Acyan01G0009200.1	0.4217	0.2282	0.3483	0.2568	0.176	-0.111	0.351	54.49	0.377	0.435	612	642	-0.219003	0.088785		AC1A9T215.1	0.4171	0.2273	0.2794	0.3166	0.173	-0.088	0.362	55.39	0.426	0.456	437	450	-0.394222	0.062222		Ca01G14280.t1	0.4275	0.2305	0.314	0.2778	0.215	-0.111	0.35	54.19	0.393	0.453	323	342	-0.037135	0.078947		LITCHI014268.m3	0.3798
Acyan01G0009300.1	0.434	0.2304	0.311	0.2533	0.178	-0.076	0.365	53.64	0.384	0.446	1233	1273	-0.122624	0.084053		AC1C9T33.1	0.4321	0.177	0.3291	0.2968	0.158	-0.071	0.39	48.02	0.372	0.452	290	306	-0.436275	0.055556		Ca01G16130.t9	0.4543	0.2208	0.3573	0.275	0.208	-0.095	0.366	50.86	0.367	0.395	809	836	-0.256699	0.084928		LITCHI014268.m4	0.3836
Acyan01G0009400.1	0.4586	0.1823	0.2228	0.3646	0.17	-0.083	0.369	49.31	0.44	0.464	225	232	-0.212931	0.034483		AC1A9T217.1	0.4245	0.2327	0.3408	0.2675	0.18	-0.111	0.357	55.59	0.385	0.435	585	601	-0.379867	0.101498		Ca01G16130.t8	0.4749	0.1864	0.3815	0.2802	0.2	-0.127	0.344	49.21	0.338	0.379	712	738	-0.226016	0.093496		LITCHI014268.m5	0.3822
Acyan01G0009600.1	0.4109	0.1925	0.4038	0.2159	0.19	-0.103	0.361	52.15	0.323	0.423	1413	1457	0.125394	0.085793		AC1C9T25.1	0.2328	0.306	0.281	0.392	0.195	-0.008	0.397	60.09	0.569	0.528	262	270	0.317778	0.122222		Ca01G13540.t1	0.2407	0.3704	0.5556	0.1339	0.218	0.054	0.473	46.32	0.377	0.427	146	149	-1.40336	0.040268		LITCHI014268.m6	0.3836
Acyan01G0009700.1	0.375	0.3403	0.2388	0.3419	0.172	-0.094	0.349	47.2	0.509	0.446	175	184	0.070109	0.108696		AC1C9T26.1	0.3684	0.3644	0.1926	0.2839	0.282	0.182	0.536	52.44	0.532	0.52	295	304	-0.438158	0.059211		Ca01G16130.t5	0.4749	0.1864	0.3815	0.2802	0.2	-0.127	0.344	49.21	0.338	0.379	712	738	-0.226016	0.093496		LITCHI014269.m1	0.4622
Acyan01G0009800.1	0.4262	0.2385	0.3174	0.2706	0.177	-0.051	0.371	54.39	0.394	0.418	790	819	-0.154701	0.075702		AC1C10T5.1	0.4306	0.1829	0.3696	0.2565	0.186	-0.107	0.351	49.18	0.343	0.433	516	541	0.013863	0.079482		Ca01G07530.t1	0.4515	0.2	0.3442	0.1929	0.194	-0.048	0.395	54.6	0.32	0.447	375	387	0.101034	0.072351		LITCHI014270.m1	0.4077
Acyan01G0009900.1	0.4299	0.1787	0.3418	0.3023	0.188	-0.061	0.38	53.04	0.377	0.44	563	576	-0.58993	0.041667		AC1C10T6.1	0.35	0.3	0.354	0.3091	0.209	-0.129	0.382	48.84	0.461	0.424	152	161	-1.04161	0.080745		Ca01G16130.t4	0.4749	0.1864	0.3815	0.2802	0.2	-0.127	0.344	49.21	0.338	0.379	712	738	-0.226016	0.093496		LITCHI014271.m1	0.4087
Acyan01G0010000.1	0.3959	0.2335	0.3411	0.3676	0.223	-0.07	0.393	50.95	0.445	0.433	272	283	-0.526148	0.038869		AC1C10T7.1	0.4875	0.172	0.331	0.2185	0.215	0.002	0.419	47.58	0.316	0.43	339	348	-0.206035	0.060345		Ca01G16130.t7	0.4568	0.2191	0.3558	0.2768	0.208	-0.093	0.367	50.79	0.366	0.393	825	852	-0.250939	0.084507		LITCHI014272.m1	0.4268
Acyan01G0010100.1	0.459	0.2152	0.3483	0.2399	0.237	-0.015	0.409	52.57	0.35	0.417	645	662	-0.276133	0.070997		AC1C10T8.1	0.4341	0.217	0.3769	0.2468	0.196	-0.07	0.376	55.47	0.355	0.431	442	458	-0.464629	0.093886		Ca01G16130.t6	0.4749	0.1864	0.3815	0.2802	0.2	-0.127	0.344	49.21	0.338	0.379	712	738	-0.226016	0.093496		LITCHI014272.m2	0.4268
Acyan01G0010200.1	0.4404	0.2238	0.3687	0.2327	0.2	-0.116	0.357	54.06	0.347	0.414	479	500	0.1104	0.118		AC1C10T9.1	0.3415	0.3031	0.3423	0.2249	0.194	-0.021	0.418	53.47	0.433	0.483	330	339	-0.548083	0.061947		Ca01G16130.t1	0.4568	0.2191	0.3558	0.2768	0.208	-0.093	0.367	50.79	0.366	0.393	825	852	-0.250939	0.084507		LITCHI014272.m3	0.4268
Acyan01G0010400.1	0.4797	0.223	0.2979	0.3023	0.259	-0.067	0.4	50.76	0.389	0.455	185	189	-0.145503	0.074074		AC1C10T13.1	0.3581	0.3514	0.2437	0.2252	0.186	-0.054	0.384	58.08	0.484	0.534	159	163	0.034969	0.104294		Ca01G16130.t3	0.4749	0.1864	0.3815	0.2802	0.2	-0.127	0.344	49.21	0.338	0.379	712	738	-0.226016	0.093496		LITCHI014272.m4	0.4299
Acyan01G0010500.1	0.3311	0.298	0.3631	0.1862	0.203	-0.076	0.374	50.75	0.402	0.448	179	186	-0.106989	0.053763		AC1C11T11.1	0.4915	0.1856	0.343	0.2563	0.222	-0.049	0.402	53.19	0.338	0.435	960	997	-0.552758	0.088265		Ca01G22490.t1	0.4023	0.2644	0.2889	0.3023	0.272	0.126	0.5	56.65	0.445	0.478	110	113	-0.190265	0.097345		LITCHI014273.m1	0.3268
Acyan01G0010600.1	0.3819	0.3264	0.2908	0.2576	0.27	0.084	0.469	53.55	0.458	0.467	177	182	-0.215934	0.06044		AC1C11T12.1	0.3582	0.2761	0.3082	0.3469	0.213	-0.011	0.405	58.58	0.476	0.455	185	191	-0.390576	0.020942		Ca01G16130.t2	0.4568	0.2191	0.3558	0.2768	0.208	-0.093	0.367	50.79	0.366	0.393	825	852	-0.250939	0.084507		LITCHI014274.m1	0.3956
Acyan01G0010700.1	0.3415	0.4146	0.375	0.1552	0.235	-0.015	0.453	45.19	0.453	0.451	95	102	-0.546078	0.098039		AC1A11T173.1	0.2088	0.5934	0.1628	0.2963	0.329	0.223	0.559	44.63	0.703	0.561	111	114	-0.088596	0.096491		Ca01G12750.t2	0.4134	0.2179	0.4239	0.2486	0.171	-0.144	0.345	51.54	0.353	0.427	235	256	-0.949219	0.085938		LITCHI014274.m2	0.3956
Acyan01G0010800.1	0.3855	0.247	0.3494	0.3224	0.202	-0.023	0.406	56.9	0.425	0.447	212	219	-0.617352	0.091324		AC1A11T174.1	0.4186	0.2411	0.3588	0.2312	0.189	-0.067	0.375	52.26	0.368	0.424	979	1033	-0.151016	0.07938		Ca01G08320.t1	0.5045	0.2207	0.2664	0.2789	0.214	-0.029	0.395	52.25	0.376	0.421	271	282	-0.054964	0.08156		LITCHI014274.m3	0.4835
Acyan01G0010900.1	0.4762	0.1786	0.3662	0.2462	0.207	-0.131	0.34	45.55	0.32	0.414	97	107	0.004673	0.102804		AC1C11T15.1	0.454	0.1906	0.3639	0.274	0.207	-0.102	0.379	50.65	0.356	0.434	781	807	-0.786865	0.075589		Ca01G23280.t1	0.3521	0.2113	0.4725	0.2198	0.173	-0.124	0.369	50.28	0.34	0.446	103	109	-1.02477	0.06422		LITCHI014275.m1	0.4259
Acyan01G0011000.1	0.4828	0.0897	0.5016	0.2268	0.311	0.012	0.436	40.59	0.249	0.395	688	692	-0.886994	0.001445		AC1A11T169.1	0.3913	0.2065	0.3483	0.2824	0.17	-0.171	0.309	48.43	0.391	0.426	110	115	0.086087	0.121739		Ca01G12750.t1	0.4182	0.2227	0.4266	0.2308	0.169	-0.171	0.33	51.47	0.344	0.43	282	305	-0.816066	0.07541		LITCHI014275.m2	0.4243
Acyan01G0011100.1	0.3571	0.3095	0.3438	0.2787	0.205	0.031	0.438	60.25	0.451	0.43	162	166	-1.06627	0.024096		AC1C11T24.1	0.3285	0.2911	0.3126	0.3144	0.183	0.001	0.411	56.74	0.477	0.479	572	614	-0.292345	0.094463		Ca01G08750.t1	0.3118	0.3656	0.3222	0.2469	0.19	-0.02	0.393	59.22	0.482	0.458	112	118	-0.04322	0.09322		LITCHI014275.m3	0.4264
Acyan01G0011200.1	0.4505	0.2135	0.3861	0.2064	0.184	-0.122	0.358	50.06	0.326	0.419	430	451	-0.171397	0.133038		AC1C11T18.1	0.4766	0.1875	0.3398	0.2422	0.237	0	0.436	52.13	0.339	0.446	463	477	-0.679455	0.079665		Ca01G13110.t1	0.3614	0.3133	0.4247	0.1143	0.229	0.073	0.484	49.75	0.358	0.416	95	101	-0.760396	0.118812		LITCHI014275.m4	0.4251
Acyan01G0011300.1	0.4407	0.2741	0.3207	0.1422	0.2	-0.033	0.409	50.6	0.352	0.465	301	309	-0.260841	0.110032		AC1A11T176.1	0.4719	0.2178	0.3307	0.2181	0.196	-0.083	0.386	54.54	0.345	0.455	345	369	-0.684011	0.097561		Ca01G09110.t1	0.4751	0.2652	0.2586	0.2795	0.219	-0.001	0.424	50	0.415	0.45	224	232	-0.401724	0.094828		LITCHI014276.m1	0.4938
Acyan01G0011400.1	0.415	0.2618	0.3301	0.2281	0.198	-0.022	0.396	57.5	0.389	0.451	409	432	-0.188657	0.113426		AC1A11T172.1	0.4429	0.2245	0.3478	0.259	0.213	-0.073	0.395	53.39	0.369	0.433	572	594	-0.587879	0.106061		Ca01G11960.t1	0.5148	0.2485	0.2464	0.1923	0.207	-0.011	0.404	58.74	0.356	0.417	188	192	-0.033333	0.078125		LITCHI014276.m2	0.4948
Acyan01G0011500.1	0.4275	0.1947	0.4167	0.1992	0.18	-0.068	0.37	51.13	0.312	0.425	638	658	-0.346657	0.06535		AC1C11T26.1	0.2909	0.3515	0.1987	0.4178	0.277	0.105	0.495	56.6	0.601	0.538	198	202	0.071287	0.079208		Ca01G18490.t1	0.4551	0.1827	0.4331	0.1928	0.193	-0.118	0.362	44.48	0.284	0.388	345	360	-0.123611	0.108333		LITCHI014277.m1	0.3679
Acyan01G0011600.1	0.381	0.2993	0.3	0.2183	0.216	0.001	0.42	55.62	0.426	0.492	176	181	-0.316022	0.055249		AC1C11T20.1	0.1502	0.4721	0.1481	0.4851	0.225	0.093	0.469	46.9	0.756	0.594	275	286	-0.114685	0.094406		Ca01G12320.t1	0.4279	0.179	0.3767	0.2028	0.219	-0.043	0.391	50.51	0.316	0.43	266	273	0.071429	0.087912		LITCHI014278.m1	0.4877
Acyan01G0011700.1	0.367	0.3303	0.3488	0.2716	0.248	0.101	0.484	60.09	0.453	0.444	128	136	-0.300735	0.147059		AC1C11T21.1	0.1558	0.4545	0.1521	0.4925	0.225	0.073	0.454	46.55	0.747	0.583	273	282	-0.066667	0.088652		Ca01G14980.t1	0.3052	0.3735	0.2182	0.3092	0.214	0.144	0.498	50.71	0.559	0.519	281	295	0.22678	0.118644		LITCHI014278.m10	0.4839
Acyan01G0011800.1	0.4304	0.2342	0.3149	0.2209	0.203	-0.008	0.397	52.51	0.366	0.412	358	383	0.722977	0.120104		AC1C11T27.1	0.368	0.252	0.2845	0.3762	0.2	-0.043	0.393	52.55	0.473	0.452	300	313	-0.25623	0.095847		Ca01G00460.t1	0.4585	0.213	0.3754	0.2059	0.241	-0.013	0.421	56.52	0.33	0.437	349	356	-0.596067	0.064607		LITCHI014278.m11	0.4839
Acyan01G0012000.1	0.5636	0.1273	0.1875	0.3876	0.201	-0.129	0.323	41.88	0.377	0.433	257	265	0.150943	0.09434		AC1A11T178.1	0.4326	0.2279	0.3218	0.25	0.203	-0.002	0.421	51.82	0.378	0.447	254	261	-0.406513	0.072797		Ca01G00460.t2	0.4504	0.227	0.3646	0.2218	0.229	-0.03	0.409	55.91	0.35	0.441	357	366	-0.58306	0.068306		LITCHI014278.m2	0.4877
Acyan01G0012200.1	0.5282	0.169	0.3051	0.3364	0.184	-0.208	0.316	48.57	0.351	0.382	171	177	-0.338983	0.067797		AC1C11T23.1	0.3068	0.3636	0.0875	0.3671	0.176	0.11	0.474	52.71	0.642	0.633	95	100	-0.115	0.02		Ca01G26840.t1	0.3651	0.2415	0.3526	0.283	0.169	-0.056	0.368	50.96	0.41	0.433	980	1016	-0.000492	0.075787		LITCHI014278.m3	0.4817
Acyan01G0012300.1	0.529	0.1594	0.2985	0.2645	0.207	-0.072	0.359	44.95	0.323	0.39	167	178	0.171348	0.078652		AC1C11T29.1	0.332	0.3444	0.2591	0.255	0.206	-0.001	0.417	50.21	0.494	0.506	271	287	0.073519	0.111498		Ca01G00460.t3	0.4693	0.2136	0.3677	0.2121	0.232	-0.046	0.402	53.97	0.332	0.437	388	397	-0.602267	0.06801		LITCHI014278.m4	0.4986
Acyan01G0012400.1	0.385	0.3293	0.2426	0.2735	0.231	0.007	0.427	53.85	0.48	0.49	496	510	0.018039	0.060784		AC1A12T142.1	0.3041	0.348	0.245	0.331	0.206	0.081	0.464	58.2	0.546	0.542	390	399	-0.30401	0.055138		Ca01G25080.t1	0.3587	0.1739	0.3093	0.2967	0.213	0.027	0.434	51.79	0.406	0.489	106	111	0.210811	0.027027		LITCHI014278.m5	0.4903
Acyan01G0012500.1	0.4529	0.2108	0.2948	0.2897	0.185	-0.02	0.405	50.18	0.39	0.474	536	556	-0.68723	0.082734		AC1A12T147.1	0.2688	0.3065	0.267	0.4301	0.242	-0.049	0.403	56.65	0.576	0.521	238	243	-0.41893	0.074074		Ca01G17840.t1	0.4234	0.1911	0.3586	0.2672	0.204	-0.057	0.39	51.54	0.365	0.459	754	781	-0.649296	0.040973		LITCHI014278.m6	0.4839
Acyan01G0012600.1	0.4261	0.2607	0.3145	0.2527	0.217	0.003	0.419	54.2	0.401	0.449	626	661	-0.289713	0.089259		AC1C12T17.1	0.4264	0.2708	0.3537	0.2635	0.25	0.037	0.448	55.44	0.398	0.42	601	629	-0.673768	0.055644		Ca01G17840.t2	0.4328	0.1754	0.3503	0.2746	0.196	-0.091	0.37	50.82	0.36	0.458	664	685	-0.677956	0.030657		LITCHI014278.m7	0.4839
Acyan01G0012700.1	0.488	0.1689	0.3542	0.2381	0.195	-0.083	0.366	49.99	0.313	0.413	4148	4318	-0.2456	0.088698		AC1C12T24.1	0.4794	0.201	0.3314	0.2642	0.209	-0.063	0.386	53.56	0.351	0.425	461	468	-0.39188	0.081197		Ca01G19280.t1	0.4925	0.1688	0.3198	0.2913	0.174	-0.112	0.349	46.3	0.341	0.386	1077	1132	0.015636	0.094523		LITCHI014278.m8	0.4839
Acyan01G0012800.1	0.3102	0.3524	0.3295	0.2597	0.203	-0.027	0.412	58.27	0.482	0.475	461	480	-0.25375	0.08125		AC1A12T150.1	0.2921	0.2809	0.3608	0.3068	0.152	-0.054	0.372	53.71	0.46	0.455	113	115	-0.768696	0.026087		Ca01G15340.t3	0.2824	0.2353	0.4051	0.3662	0.117	-0.141	0.314	44.95	0.451	0.383	102	115	0.163478	0.113043		LITCHI014278.m9	0.4839
Acyan01G0013000.1	0.4352	0.2332	0.3321	0.2692	0.186	-0.118	0.363	52.75	0.386	0.431	695	727	-0.383906	0.094911		AC1C12T18.1	0.2569	0.4312	0.2832	0.2788	0.222	0.078	0.456	54.59	0.559	0.517	136	140	-0.64	0.042857		Ca01G15340.t2	0.2824	0.2353	0.4051	0.3662	0.117	-0.141	0.314	44.95	0.451	0.383	102	115	0.163478	0.113043		LITCHI014279.m1	0.4236
Acyan01G0013100.1	0.4245	0.1799	0.4041	0.2212	0.175	-0.114	0.341	46.29	0.315	0.42	317	324	-0.008951	0.101852		AC1A12T151.1	0.332	0.2454	0.4175	0.2799	0.17	-0.07	0.379	54.08	0.403	0.43	638	664	-0.623343	0.055723		Ca01G15340.t1	0.292	0.2035	0.4259	0.3299	0.106	-0.21	0.276	44	0.41	0.389	134	149	0.087248	0.100671		LITCHI014281.m1	0.1839
Acyan01G0013200.1	0.3923	0.2154	0.3678	0.2467	0.179	-0.077	0.363	48.45	0.37	0.436	303	305	-0.061967	0.091803		AC1A12T152.1	0.3182	0.3438	0.2839	0.331	0.218	0.019	0.427	58.93	0.52	0.485	417	438	-0.359817	0.109589		Ca01G20400.t2	0.45	0.2273	0.2368	0.3455	0.24	-0.09	0.358	56.35	0.452	0.457	279	286	0.014685	0.094406		LITCHI014282.m1	0.25
Acyan01G0013300.1	0.4131	0.1969	0.3621	0.25	0.182	-0.076	0.363	47.44	0.356	0.432	303	305	-0.034754	0.091803		AC1A12T143.1	0.4525	0.2062	0.3349	0.224	0.192	-0.073	0.366	50.85	0.341	0.419	831	875	0.261943	0.136		Ca01G20400.t1	0.4257	0.277	0.2531	0.2785	0.277	0.003	0.413	60.17	0.45	0.491	189	194	-0.081443	0.072165		LITCHI014283.m1	0.441
Acyan01G0013400.1	0.4054	0.2008	0.3648	0.25	0.184	-0.066	0.37	49.56	0.36	0.434	303	305	-0.053771	0.091803		AC1C12T29.1	0.4754	0.2787	0.2569	0.2474	0.175	-0.147	0.326	57.27	0.403	0.433	144	151	-0.140397	0.072848		Ca01G20400.t4	0.45	0.2273	0.2368	0.3455	0.24	-0.09	0.358	56.35	0.452	0.457	279	286	0.014685	0.094406		LITCHI014284.m1	0.3111
Acyan01G0013500.1	0.3982	0.2081	0.3619	0.2525	0.177	-0.068	0.373	49.66	0.369	0.444	260	261	-0.157471	0.095785		AC1A12T153.1	0.2727	0.303	0.3156	0.3522	0.173	-0.053	0.385	56.76	0.519	0.501	397	411	-0.374696	0.068127		Ca01G20400.t3	0.4301	0.2694	0.2333	0.3251	0.253	-0.058	0.38	61	0.472	0.487	250	256	-0.189063	0.070313		LITCHI014285.m1	0.4755
Acyan01G0013600.1	0.4093	0.1969	0.3607	0.2544	0.183	-0.072	0.366	49.08	0.36	0.434	303	305	-0.053771	0.091803		AC1C12T20.1	0.3851	0.3041	0.2662	0.3217	0.203	-0.062	0.381	56.57	0.481	0.454	189	193	-0.459585	0.062176		Ca01G20830.t1	0.4846	0.1569	0.314	0.3264	0.194	-0.045	0.389	49.37	0.376	0.446	963	997	-0.787864	0.061184		LITCHI014285.m2	0.4755
Acyan01G0013700.1	0.3962	0.2115	0.3636	0.2511	0.18	-0.077	0.363	49.12	0.37	0.437	303	305	-0.053443	0.091803		AC1A12T154.1	0.3346	0.3162	0.2776	0.3258	0.206	0.023	0.428	58.09	0.504	0.486	341	356	-0.442978	0.075843		Ca01G04810.t1	0.4641	0.2623	0.2354	0.3373	0.215	-0.059	0.384	53.08	0.437	0.419	526	549	-0.147905	0.100182		LITCHI014285.m3	0.4583
Acyan01G0013800.1	0.1796	0.5282	0.2129	0.3279	0.212	0.053	0.442	44.68	0.682	0.542	337	349	-0.139828	0.091691		AC1A12T145.1	0.4167	0.2724	0.2598	0.2928	0.193	-0.041	0.392	60.11	0.444	0.47	365	385	-0.110649	0.101299		Ca01G15610.t1	0.4347	0.1813	0.4329	0.2367	0.18	-0.123	0.35	50.31	0.311	0.389	614	644	-0.278261	0.107143		LITCHI014286.m1	0.4051
Acyan01G0013900.1	0.4563	0.1553	0.3269	0.266	0.243	0.073	0.459	52.36	0.336	0.463	122	123	-0.059349	0.04878		AC1C12T23.1	0.4185	0.1629	0.2773	0.352	0.21	0.039	0.44	51.96	0.422	0.487	389	407	-0.275184	0.066339		Ca01G14550.t1	0.3398	0.2039	0.3464	0.4618	0.175	-0.194	0.345	48.41	0.503	0.456	336	351	-1.95014	0.05698		LITCHI014286.m2	0.387
Acyan01G0014000.1	0.5141	0.1649	0.298	0.3049	0.18	-0.141	0.334	48.05	0.343	0.395	545	581	0.017556	0.08778		AC1A12T155.1	0.4334	0.2372	0.3532	0.2304	0.199	-0.039	0.394	54.17	0.363	0.431	809	849	-0.416019	0.11543		Ca01G08970.t1	0.4958	0.2034	0.401	0.1611	0.165	-0.202	0.298	49.05	0.28	0.415	275	286	-0.605944	0.073427		LITCHI014287.m1	0.4856
Acyan01G0014100.1	0.3878	0.2653	0.3077	0.2794	0.214	-0.015	0.421	57.14	0.421	0.418	107	114	0.485965	0.166667		AC1C13T12.1	0.2838	0.2703	0.2857	0.4167	0.187	0.002	0.409	51.88	0.538	0.487	93	100	-0.223	0.06		Ca01G13760.t1	0.3512	0.281	0.2696	0.3899	0.202	-0.091	0.373	48.35	0.51	0.483	300	308	-0.838961	0.055195		LITCHI014289.m1	0.477
Acyan01G0014200.1	0.397	0.2425	0.3122	0.2914	0.178	-0.073	0.361	57	0.411	0.411	523	557	0.367864	0.159785		AC1A13T203.1	0.4186	0.2088	0.3481	0.2889	0.213	-0.047	0.396	54.36	0.386	0.452	1230	1282	-0.647972	0.074883		Ca01G09760.t1	0.4536	0.1512	0.2933	0.3898	0.168	-0.149	0.307	48.76	0.399	0.387	358	365	0.020274	0.084932		LITCHI014290.m1	0.38
Acyan01G0014300.1	0.3886	0.2346	0.3495	0.2891	0.213	-0.048	0.384	55.42	0.405	0.462	518	531	-0.303013	0.056497		AC1A13T197.1	0.2939	0.307	0.3832	0.2347	0.164	-0.075	0.366	55.17	0.438	0.474	265	277	-0.130686	0.064982		Ca01G16830.t1	0.5829	0.1469	0.2273	0.2727	0.214	-0.117	0.343	45.66	0.318	0.395	239	248	0.531452	0.145161		LITCHI014290.m10	0.3747
Acyan01G0014400.1	0.4894	0.1915	0.3058	0.2852	0.208	-0.102	0.358	53.75	0.356	0.424	441	463	-0.137581	0.12311		AC1A13T205.1	0.4472	0.2114	0.395	0.3009	0.209	-0.147	0.364	53.63	0.37	0.408	162	170	-0.947647	0.111765		Ca01G24070.t1	0.3984	0.1875	0.4012	0.2444	0.158	-0.101	0.354	51.22	0.342	0.42	628	651	-0.475576	0.046083		LITCHI014290.m11	0.3903
Acyan01G0014500.1	0.4225	0.2535	0.2769	0.2917	0.248	0.016	0.419	49.45	0.425	0.433	167	168	0.247619	0.065476		AC1C13T18.1	0.3258	0.1573	0.3978	0.3409	0.123	-0.17	0.3	43.72	0.4	0.471	110	119	-0.447899	0.07563		Ca01G18900.t1	0.396	0.2478	0.3524	0.2908	0.199	-0.052	0.383	54.42	0.409	0.437	553	580	-0.343448	0.086207		LITCHI014290.m12	0.3747
Acyan01G0014600.1	0.4071	0.2571	0.2901	0.2975	0.255	0.027	0.425	50.5	0.431	0.43	167	169	0.226627	0.071006		AC1A13T206.1	0.2686	0.3948	0.2644	0.3064	0.198	0.067	0.448	56.56	0.562	0.503	724	742	-0.197844	0.068733		Ca01G25780.t1	0.5185	0.1481	0.526	0.1921	0.171	-0.237	0.31	43.42	0.238	0.333	261	273	-1.18205	0.069597		LITCHI014290.m13	0.4024
Acyan01G0014700.1	0.3932	0.2906	0.303	0.2584	0.22	-0.043	0.383	59.75	0.429	0.412	133	136	0.45	0.110294		AC1C13T27.1	0.4126	0.2332	0.3333	0.2332	0.208	-0.047	0.405	55.61	0.377	0.479	257	272	-0.169485	0.106618		Ca01G16400.t1	0.4292	0.1875	0.4955	0.1691	0.179	-0.166	0.324	43.02	0.273	0.384	293	308	-0.305519	0.068182		LITCHI014290.m2	0.38
Acyan01G0014800.1	0.4724	0.1811	0.2521	0.3628	0.2	-0.172	0.325	42.75	0.416	0.444	154	157	-0.319108	0.082803		AC1C13T20.1	0.4302	0.2282	0.3203	0.2804	0.19	-0.038	0.39	52.52	0.394	0.437	756	776	-0.18299	0.054124		Ca01G00730.t1	0.4768	0.1969	0.349	0.2327	0.185	-0.065	0.373	51.01	0.334	0.426	638	662	-0.479154	0.086103		LITCHI014290.m3	0.3693
Acyan01G0014900.1	0.3931	0.1734	0.2935	0.3864	0.187	-0.072	0.386	54.01	0.445	0.463	220	228	-0.558772	0.048246		AC1C13T28.1	0.42	0.21	0.2857	0.4167	0.239	-0.019	0.429	48.91	0.459	0.46	133	139	-0.715827	0.057554		Ca01G15070.t3	0.4583	0.1635	0.3433	0.2827	0.165	-0.097	0.358	48.91	0.343	0.424	732	754	-0.207692	0.091512		LITCHI014290.m4	0.3863
Acyan01G0015000.1	0.4425	0.2375	0.3138	0.2828	0.239	0.022	0.439	54.5	0.394	0.442	487	499	-0.157315	0.084168		AC1A13T208.1	0.3284	0.2917	0.263	0.3971	0.21	0	0.422	51.13	0.523	0.463	493	516	-0.435465	0.069767		Ca01G15070.t2	0.4583	0.1635	0.3433	0.2827	0.165	-0.097	0.358	48.91	0.343	0.424	732	754	-0.207692	0.091512		LITCHI014290.m5	0.3785
Acyan01G0015100.1	0.4603	0.211	0.3159	0.2475	0.209	0.008	0.428	52.56	0.367	0.494	892	922	-0.744577	0.075922		AC1A13T209.1	0.3397	0.274	0.3169	0.3526	0.199	-0.082	0.375	54.85	0.474	0.444	443	468	-0.310684	0.09188		Ca01G15070.t1	0.4583	0.1635	0.3433	0.2827	0.165	-0.097	0.358	48.91	0.343	0.424	732	754	-0.207692	0.091512		LITCHI014290.m6	0.3764
Acyan01G0015200.1	0.4406	0.1916	0.4068	0.2667	0.202	-0.122	0.354	48.99	0.339	0.408	336	357	-0.481513	0.072829		AC1C13T31.1	0.3773	0.2389	0.3744	0.2724	0.202	-0.107	0.366	52.19	0.397	0.446	968	996	-0.53243	0.065261		Ca01G17790.t1	0.4709	0.186	0.3451	0.2749	0.176	-0.14	0.333	53.16	0.338	0.398	393	426	0.255399	0.180751		LITCHI014290.m7	0.38
Acyan01G0015300.1	0.439	0.2195	0.379	0.2655	0.238	-0.071	0.386	58.47	0.361	0.425	158	171	-0.407017	0.064327		AC1C13T32.1	0.4334	0.2115	0.3054	0.2894	0.191	-0.046	0.39	53.33	0.395	0.472	461	483	-0.380952	0.076605		Ca01G15070.t4	0.5176	0.1344	0.295	0.3005	0.176	-0.08	0.363	45.1	0.331	0.418	535	552	-0.037862	0.094203		LITCHI014290.m8	0.38
Acyan01G0015400.1	0.3988	0.2669	0.3799	0.2055	0.228	-0.073	0.381	53.99	0.371	0.441	375	384	0.004688	0.072917		AC1A13T199.1	0.3381	0.2812	0.3048	0.3133	0.193	-0.063	0.379	57.94	0.472	0.487	742	766	0.036815	0.06658		Ca01G27180.t2	0.425	0.2015	0.3586	0.2882	0.197	-0.063	0.379	52.87	0.376	0.451	857	892	-0.53352	0.070628		LITCHI014290.m9	0.3764
Acyan01G0015500.1	0.4225	0.2432	0.3158	0.2774	0.249	0.031	0.449	47.89	0.407	0.452	396	403	-0.794293	0.07196		AC1C13T22.1	0.3312	0.3133	0.2921	0.3356	0.214	0.004	0.422	55.98	0.501	0.467	773	798	-0.422431	0.076441		Ca01G27180.t1	0.4233	0.205	0.3519	0.2947	0.195	-0.064	0.377	53.12	0.383	0.451	854	889	-0.506412	0.074241		LITCHI014291.m1	0.5374
Acyan01G0015600.1	0.4539	0.1842	0.3462	0.2671	0.19	-0.07	0.379	55.95	0.353	0.439	190	195	-0.19641	0.05641		AC1A13T201.1	0.3835	0.2913	0.2642	0.3221	0.201	-0.001	0.414	55.17	0.473	0.475	880	918	-0.386057	0.088235		Ca01G27180.t6	0.4401	0.1513	0.4046	0.2946	0.192	-0.097	0.361	50.74	0.335	0.435	653	681	-0.621439	0.07489		LITCHI014291.m2	0.5428
Acyan01G0015700.1	0.2513	0.3583	0.1818	0.3731	0.191	0.101	0.476	53.28	0.626	0.57	227	232	-0.510345	0.025862		AC1C13T33.1	0.2372	0.3974	0.1745	0.3879	0.211	0.141	0.487	52.87	0.649	0.565	359	369	0.03794	0.073171		Ca01G27180.t5	0.4514	0.1486	0.3935	0.3004	0.192	-0.108	0.354	50.4	0.337	0.432	700	730	-0.597123	0.078082		LITCHI014291.m3	0.5403
Acyan01G0015800.1	0.3444	0.2944	0.28	0.3253	0.237	0.037	0.431	54.7	0.491	0.476	218	222	-0.227928	0.076577		AC1A13T202.1	0.3307	0.3333	0.2784	0.282	0.216	0.052	0.435	60.42	0.493	0.457	432	444	0.255405	0.101351		Ca01G27180.t4	0.4401	0.1513	0.4046	0.2946	0.192	-0.097	0.361	50.74	0.335	0.435	653	681	-0.621439	0.07489		LITCHI014292.m1	0.3719
Acyan01G0015900.1	0.3688	0.2562	0.2805	0.4091	0.199	-0.053	0.378	60.52	0.498	0.452	209	220	-0.475454	0.077273		AC1A14T194.1	0.5068	0.1237	0.3207	0.317	0.171	-0.144	0.334	46.69	0.338	0.427	733	758	-0.827441	0.063325		Ca01G27180.t3	0.4401	0.1513	0.4046	0.2946	0.192	-0.097	0.361	50.74	0.335	0.435	653	681	-0.621439	0.07489		LITCHI014293.m1	0.43
Acyan01G0016000.1	0.2963	0.3778	0.1043	0.4815	0.264	0.164	0.529	46.59	0.665	0.566	155	163	-0.531902	0.079755		AC1A14T195.1	0.3843	0.1673	0.3715	0.3125	0.157	-0.131	0.363	51.37	0.38	0.473	347	361	-0.934626	0.049861		Ca01G12480.t1	0.42	0.1933	0.397	0.2633	0.185	-0.156	0.322	51.01	0.348	0.425	594	608	-0.423191	0.087171		LITCHI014293.m2	0.4714
Acyan01G0016300.1	0.4233	0.2193	0.3485	0.2721	0.2	-0.096	0.358	54.91	0.379	0.443	791	819	-0.337118	0.087912		AC1A14T186.1	0.4086	0.2356	0.3333	0.259	0.187	-0.056	0.377	54.68	0.388	0.451	721	742	-0.025337	0.074124		Ca01G12480.t2	0.4597	0.1667	0.385	0.2605	0.174	-0.165	0.312	49.13	0.325	0.413	459	472	-0.398941	0.09322		LITCHI014293.m3	0.4769
Acyan01G0016400.1	0.4532	0.2172	0.3755	0.2266	0.194	-0.086	0.36	54	0.334	0.41	311	321	-0.121807	0.099688		AC1C14T25.1	0.4167	0.2265	0.3236	0.2792	0.203	-0.048	0.385	54.86	0.396	0.44	1122	1152	-0.210156	0.072917		Ca01G20170.t1	0.443	0.2165	0.3661	0.2118	0.207	-0.058	0.398	52.61	0.342	0.463	719	747	-0.79411	0.064257		LITCHI014293.m4	0.4769
Acyan01G0016500.1	0.405	0.2679	0.2769	0.2782	0.196	0.003	0.413	56.33	0.434	0.481	380	392	-0.233163	0.061224		AC1A14T199.1	0.45	0.2062	0.3476	0.2233	0.186	-0.1	0.374	52.13	0.343	0.442	1127	1150	-0.786348	0.046957		Ca01G20170.t2	0.443	0.2165	0.3661	0.2118	0.207	-0.058	0.398	52.61	0.342	0.463	719	747	-0.79411	0.064257		LITCHI014293.m5	0.4214
Acyan01G0016600.1	0.415	0.2786	0.3422	0.2459	0.217	-0.026	0.41	52.6	0.399	0.432	812	851	-0.2698	0.104583		AC1A14T187.1	0.3804	0.2209	0.2695	0.4076	0.199	0.029	0.43	56.05	0.483	0.464	207	217	-0.24977	0.073733		Ca01G20170.t5	0.4432	0.2364	0.3551	0.2145	0.215	-0.031	0.412	53.24	0.357	0.47	532	552	-0.80779	0.061594		LITCHI014293.m6	0.4169
Acyan01G0016700.1	0.4299	0.1916	0.3368	0.3427	0.199	-0.016	0.395	43.69	0.395	0.41	258	268	-0.057089	0.108209		AC1A14T189.1	0.4102	0.2656	0.3197	0.2122	0.231	0.027	0.441	53.88	0.386	0.467	311	322	0.110869	0.049689		Ca01G20170.t3	0.4432	0.2364	0.3551	0.2145	0.215	-0.031	0.412	53.24	0.357	0.47	532	552	-0.80779	0.061594		LITCHI014294.m1	0.4318
Acyan01G0016800.1	0.3978	0.2968	0.3088	0.3027	0.21	-0.002	0.422	54.58	0.447	0.431	1002	1038	-0.386994	0.11079		AC1A14T200.1	0.2899	0.4112	0.1973	0.3127	0.226	0.111	0.468	52.35	0.585	0.502	376	403	0.645906	0.133995		Ca01G20170.t4	0.443	0.2165	0.3661	0.2118	0.207	-0.058	0.398	52.61	0.342	0.463	719	747	-0.79411	0.064257		LITCHI014295.m1	0.3797
Acyan01G0016900.1	0.5	0.1378	0.2581	0.3879	0.257	-0.036	0.424	48.3	0.417	0.474	264	271	-0.897786	0.055351		AC1A14T201.1	0.3532	0.2937	0.2505	0.3271	0.192	-0.026	0.398	58.8	0.498	0.493	645	666	-0.293394	0.064565		Ca01G12800.t1	0.4644	0.2475	0.2927	0.2522	0.204	-0.091	0.368	49.02	0.385	0.43	340	363	-0.29697	0.132231		LITCHI014295.m2	0.3913
Acyan01G0017000.1	0.4773	0.1742	0.3642	0.2417	0.183	-0.124	0.358	49.7	0.32	0.427	1674	1740	-0.794885	0.074138		AC1C14T29.1	0.473	0.2262	0.3286	0.2957	0.224	-0.113	0.361	52.34	0.381	0.411	485	511	-0.303522	0.101761		Ca01G24590.t1	0.4815	0.2328	0.2727	0.2467	0.213	0.007	0.419	51.57	0.373	0.421	217	221	-0.251584	0.099548		LITCHI014295.m3	0.3913
Acyan01G0017200.1	0.3723	0.1915	0.3619	0.4	0.176	-0.149	0.349	50.34	0.434	0.395	129	135	-0.89037	0.051852		AC1A14T202.1	0.3933	0.4045	0.2048	0.2241	0.283	0.149	0.509	43.63	0.506	0.482	316	329	-0.122189	0.085106		Ca01G12790.t1	0.4149	0.2606	0.3077	0.2606	0.191	-0.029	0.394	53.4	0.407	0.458	226	236	-0.458475	0.072034		LITCHI014297.m1	0.4871
Acyan01G0017300.1	0.4286	0.2686	0.3473	0.2517	0.23	-0.037	0.408	60.89	0.39	0.434	218	231	-0.141558	0.108225		AC1A14T190.1	0.4851	0.2164	0.2353	0.3333	0.206	-0.135	0.329	55.52	0.411	0.456	158	168	0.331547	0.130952		Ca01G27580.t1	0.4146	0.187	0.3607	0.2895	0.202	-0.088	0.371	48.45	0.371	0.438	151	159	-0.248428	0.062893		LITCHI014298.m1	0.3451
Acyan01G0017400.1	0.4686	0.1981	0.3956	0.2244	0.181	-0.144	0.334	50.41	0.318	0.386	377	392	-0.345918	0.091837		AC1C14T31.1	0.389	0.224	0.3573	0.2582	0.168	-0.095	0.347	52.53	0.378	0.412	1205	1257	0.202307	0.100239		Ca01G12100.t1	0.3636	0.2781	0.3315	0.2909	0.243	0.103	0.48	53.26	0.441	0.45	227	235	-0.114043	0.12766		LITCHI014299.m1	0.4831
Acyan01G0017500.1	0.6047	0.1014	0.3125	0.268	0.224	-0.115	0.352	44.05	0.269	0.383	361	381	-0.274016	0.097113		AC1A14T192.1	0.3694	0.2866	0.2956	0.3264	0.198	-0.134	0.335	58.41	0.467	0.442	197	208	-0.025	0.091346		Ca01G13060.t1	0.3	0.4	0.2222	0.379	0.24	0.01	0.435	52.6	0.589	0.494	168	172	-0.164535	0.046512		LITCHI014299.m10	0.4986
Acyan01G0017600.1	0.3971	0.2852	0.3636	0.197	0.22	-0.011	0.412	52.81	0.38	0.412	313	322	-0.085404	0.074534		AC1A14T204.1	0.3562	0.3253	0.2491	0.371	0.201	-0.049	0.407	56.61	0.521	0.49	359	376	-0.8	0.087766		Ca01G22180.t1	0.4398	0.2367	0.4055	0.2342	0.203	-0.015	0.405	51.88	0.347	0.374	634	663	-0.121267	0.098039		LITCHI014299.m2	0.4838
Acyan01G0017700.1	0.4629	0.1906	0.3236	0.3015	0.186	-0.113	0.359	52.93	0.366	0.423	487	512	-0.283594	0.050781		AC1C14T23.1	0.4112	0.25	0.3132	0.2433	0.203	-0.02	0.411	55.8	0.397	0.462	353	376	-0.160638	0.101064		Ca01G17800.t4	0.3791	0.2464	0.3571	0.2911	0.197	-0.034	0.4	53.61	0.416	0.457	565	583	-0.598285	0.041166		LITCHI014299.m3	0.5006
Acyan01G0017800.1	0.4848	0.1956	0.4112	0.2132	0.206	-0.13	0.344	46.89	0.3	0.367	430	450	-0.254667	0.122222		AC1A14T205.1	0.4964	0.1703	0.2565	0.3653	0.17	-0.186	0.313	46.17	0.39	0.445	485	498	-0.249197	0.078313		Ca01G17800.t3	0.3791	0.2464	0.3571	0.2911	0.197	-0.034	0.4	53.61	0.416	0.457	565	583	-0.598285	0.041166		LITCHI014299.m4	0.5
Acyan01G0017900.1	0.4639	0.244	0.3294	0.2446	0.234	-0.034	0.409	52.08	0.369	0.419	347	373	-0.016086	0.131367		AC1A14T206.1	0.4178	0.234	0.3086	0.2992	0.209	-0.065	0.382	53.41	0.417	0.461	655	665	-0.50797	0.04812		Ca01G17800.t2	0.3791	0.2464	0.3571	0.2911	0.197	-0.034	0.4	53.61	0.416	0.457	565	583	-0.598285	0.041166		LITCHI014299.m5	0.4986
Acyan01G0018000.1	0.4932	0.1781	0.4191	0.2007	0.172	-0.169	0.319	46.91	0.279	0.364	426	447	-0.337808	0.111857		AC1A15T135.1	0.4467	0.2234	0.3369	0.2646	0.212	-0.003	0.409	53.45	0.373	0.415	719	737	-0.052646	0.100407		Ca01G25170.t1	0.25	0.4196	0.2477	0.3535	0.244	0.097	0.482	59.29	0.599	0.529	137	145	-0.501379	0.034483		LITCHI014299.m6	0.4986
Acyan01G0018100.1	0.444	0.2282	0.2986	0.3309	0.193	-0.124	0.359	53.29	0.415	0.437	591	623	-0.354414	0.101124		AC1A15T137.1	0.4015	0.2532	0.288	0.3478	0.209	-0.043	0.384	56.51	0.452	0.44	484	502	-0.221912	0.085657		Ca01G17800.t1	0.3791	0.2464	0.3571	0.2911	0.197	-0.034	0.4	53.61	0.416	0.457	565	583	-0.598285	0.041166		LITCHI014299.m7	0.4986
Acyan01G0018200.1	0.3793	0.2802	0.3054	0.287	0.22	0.004	0.417	59.56	0.445	0.487	290	304	-0.576974	0.069079		AC1C15T23.1	0.2299	0.4127	0.2776	0.3365	0.227	0.088	0.459	54.51	0.592	0.518	431	444	-0.169144	0.094595		Ca01G27180.t8	0.4212	0.1641	0.4004	0.307	0.188	-0.096	0.358	52.23	0.355	0.438	598	623	-0.647994	0.078652		LITCHI014299.m8	0.5
Acyan01G0018300.1	0.4533	0.2153	0.3445	0.2522	0.2	-0.05	0.407	53.19	0.364	0.454	445	452	-0.96969	0.061947		AC1A15T138.1	0.351	0.2979	0.2543	0.3455	0.203	-0.015	0.404	58.3	0.504	0.493	389	401	-0.110225	0.107232		Ca01G27180.t7	0.4212	0.1641	0.4004	0.307	0.188	-0.096	0.358	52.23	0.355	0.438	598	623	-0.647994	0.078652		LITCHI014299.m9	0.4824
Acyan01G0018400.1	0.4539	0.2624	0.2481	0.2982	0.245	-0.008	0.401	55.94	0.425	0.444	167	175	0.016	0.057143		AC1C15T13.1	0.3568	0.2915	0.3195	0.2932	0.204	-0.023	0.408	57.12	0.457	0.476	488	508	-0.216535	0.088583		Ca01G09150.t1	0.4394	0.1894	0.4227	0.2063	0.184	-0.086	0.387	49.85	0.312	0.423	491	504	-0.756151	0.055556		LITCHI014300.m1	0.5007
Acyan01G0018500.1	0.3827	0.2938	0.3445	0.2963	0.229	0.028	0.434	55.84	0.436	0.408	452	470	-0.261277	0.097872		AC1C15T25.1	0.3353	0.3584	0.3436	0.2237	0.209	0.047	0.448	57.91	0.457	0.444	210	222	-0.181532	0.108108		Ca01G10950.t2	0.335	0.2737	0.4074	0.2686	0.16	-0.063	0.374	53	0.41	0.4	446	470	0.144894	0.142553		LITCHI014301.m1	0.3742
Acyan01G0018600.1	0.4435	0.1946	0.3453	0.2705	0.188	-0.132	0.34	53.14	0.356	0.438	568	593	0.016358	0.094435		AC1C15T14.1	0.3957	0.2878	0.2803	0.2439	0.201	0.028	0.42	57.75	0.432	0.458	162	168	-0.225	0.065476		Ca01G10950.t1	0.3537	0.263	0.3964	0.3029	0.181	-0.068	0.373	51.78	0.415	0.402	528	550	0.014546	0.141818		LITCHI014302.m1	0.3246
Acyan01G0018700.1	0.4501	0.245	0.3252	0.234	0.209	-0.055	0.386	56.04	0.372	0.424	648	670	-0.159851	0.09403		AC1C15T15.1	0.4451	0.1925	0.3832	0.2521	0.218	-0.063	0.404	52.02	0.345	0.422	621	636	-0.99088	0.051887		Ca01G00680.t1	0.3681	0.2209	0.2576	0.3884	0.16	-0.103	0.339	55.85	0.469	0.475	177	186	0.160753	0.11828		LITCHI014303.m1	0.2561
Acyan01G0018800.1	0.419	0.1955	0.3716	0.3086	0.225	-0.105	0.364	55.02	0.373	0.415	228	233	-0.260086	0.077253		AC1A15T146.1	0.4	0.2702	0.3525	0.2655	0.209	-0.034	0.405	52.63	0.407	0.442	565	589	-0.455857	0.078098		Ca01G16350.t1	0.4154	0.2065	0.3733	0.2773	0.187	-0.086	0.37	54.1	0.364	0.411	473	487	-0.16694	0.094456		LITCHI014305.m1	0.4667
Acyan01G0018900.1	0.4278	0.2425	0.3344	0.2959	0.185	-0.115	0.353	51.58	0.398	0.405	442	465	-0.313548	0.07957		AC1A15T147.1	0.4554	0.2624	0.3778	0.1595	0.196	0.034	0.427	48.77	0.331	0.398	239	251	-0.139044	0.091633		Ca01G26620.t1	0.443	0.2824	0.3734	0.2361	0.247	-0.002	0.421	55.09	0.382	0.424	463	471	-0.255414	0.099788		LITCHI014306.m1	0.4336
Acyan01G0019000.1	0.4742	0.1793	0.4084	0.2163	0.183	-0.092	0.368	51.64	0.299	0.384	375	384	-0.141406	0.119792		AC1A15T142.1	0.4114	0.2343	0.3691	0.2993	0.191	-0.078	0.368	61	0.392	0.419	209	223	-0.22287	0.071749		Ca01G17800.t5	0.4261	0.2183	0.3163	0.3452	0.217	-0.017	0.408	54.12	0.428	0.443	395	408	-0.434069	0.039216		LITCHI014307.m1	0.4605
Acyan01G0019100.1	0.3226	0.5054	0.1765	0.3467	0.301	0.143	0.5	59.34	0.619	0.463	118	126	-0.076984	0.071429		AC1C15T28.1	0.3297	0.4216	0.3253	0.1879	0.225	0.018	0.443	47.91	0.483	0.471	445	459	-0.282353	0.11329		Ca01G19820.t1	0.4393	0.2543	0.3354	0.3067	0.221	-0.047	0.394	54.11	0.407	0.417	221	226	-0.257522	0.097345		LITCHI014308.m1	0.5045
Acyan01G0019200.1	0.4108	0.2244	0.3502	0.2897	0.203	-0.007	0.421	54	0.395	0.444	625	650	-0.534308	0.089231		AC1C15T19.1	0.4911	0.1538	0.345	0.2587	0.213	-0.137	0.355	51.22	0.315	0.414	400	412	-0.093204	0.087379		Ca01G17100.t1	0.4688	0.1781	0.3475	0.266	0.21	0.002	0.43	52.4	0.34	0.439	388	408	-0.368137	0.085784		LITCHI014309.m1	0.4595
Acyan01G0019300.1	0.5052	0.1836	0.3702	0.283	0.194	-0.136	0.367	49.28	0.335	0.411	1200	1234	-1.27261	0.085089		AC1C15T20.1	0.383	0.1986	0.4	0.248	0.15	-0.108	0.345	56.57	0.358	0.432	165	172	-0.590698	0.069767		Ca01G27880.t1	0.3298	0.383	0.3947	0.1231	0.206	0.046	0.438	49.11	0.419	0.411	105	112	-0.058036	0.098214		LITCHI014310.m1	0.4384
Acyan01G0019400.1	0.3233	0.3491	0.3674	0.1795	0.206	0.063	0.456	53.91	0.43	0.446	270	274	-0.39854	0.076642		AC1C15T21.1	0.4414	0.2432	0.3667	0.25	0.228	-0.098	0.385	59.32	0.369	0.423	130	138	-0.297826	0.130435		Ca01G01430.t1	0.3757	0.2929	0.3455	0.24	0.167	-0.035	0.388	49.22	0.417	0.413	381	397	-0.290177	0.133501		LITCHI014311.m1	0.4503
Acyan01G0019500.1	0.4383	0.2184	0.3241	0.2705	0.199	-0.105	0.366	49.79	0.378	0.43	768	792	-0.249874	0.099747		AC1C15T22.1	0.375	0.2375	0.4118	0.2405	0.136	-0.193	0.34	43.66	0.369	0.456	103	106	-0.896226	0.084906		Ca01G19640.t1	0.4766	0.2553	0.315	0.1899	0.203	-0.012	0.416	54.05	0.349	0.419	269	280	-0.168929	0.089286		LITCHI014312.m1	0.4634
Acyan01G0019600.1	0.4127	0.2382	0.3742	0.2007	0.183	-0.068	0.376	54.45	0.35	0.442	417	427	-0.144262	0.056206		AC1C15T29.1	0.3102	0.3515	0.2637	0.3385	0.234	0.073	0.46	54.26	0.54	0.507	630	645	-0.571628	0.07907		Ca01G02400.t1	0.5022	0.1659	0.4009	0.1777	0.207	-0.028	0.399	46.84	0.267	0.381	273	285	-0.169123	0.094737		LITCHI014313.m1	0.4481
Acyan01G0020200.1	0.4375	0.2353	0.3054	0.2602	0.234	-0.016	0.41	51.93	0.387	0.455	644	659	-0.020789	0.081942		AC1C16T11.1	0.3922	0.2202	0.3438	0.3239	0.194	-0.058	0.391	55.28	0.414	0.446	787	814	-0.549263	0.095823		Ca01G24610.t1	0.4126	0.2483	0.2545	0.229	0.117	-0.129	0.308	36	0.407	0.498	295	307	0.164821	0.140065		LITCHI014313.m2	0.4568
Acyan01G0020300.1	0.4321	0.2004	0.2784	0.3602	0.2	-0.049	0.389	52.58	0.427	0.456	1101	1146	-0.165183	0.071553		AC1A16T170.1	0.468	0.2217	0.276	0.2711	0.208	-0.106	0.363	52.97	0.382	0.446	471	487	-0.0846	0.100616		Ca01G12390.t1	0.5627	0.1616	0.4021	0.1346	0.19	-0.172	0.327	46.1	0.227	0.36	410	426	-0.068075	0.15493		LITCHI014313.m3	0.4455
Acyan01G0020400.1	0.4182	0.2343	0.3134	0.2842	0.199	-0.057	0.397	55.62	0.405	0.463	754	789	-0.652091	0.072243		AC1C16T13.1	0.5019	0.1313	0.3606	0.2441	0.159	-0.145	0.36	48.52	0.296	0.483	614	653	-0.929403	0.071975		Ca01G17090.t2	0.3173	0.3616	0.3105	0.2588	0.185	-0.015	0.416	56.85	0.491	0.481	320	327	-0.38471	0.058104		LITCHI014313.m4	0.4515
Acyan01G0020500.1	0.3253	0.3614	0.2857	0.3077	0.254	0.142	0.505	58.93	0.514	0.5	105	108	-0.547222	0		AC1A16T175.1	0.3841	0.2272	0.3162	0.3055	0.209	-0.04	0.4	55.24	0.422	0.493	507	519	-0.115992	0.078998		Ca01G17090.t1	0.3173	0.3616	0.3105	0.2588	0.185	-0.015	0.416	56.85	0.491	0.481	320	327	-0.38471	0.058104		LITCHI014313.m5	0.4515
Acyan01G0020600.1	0.3811	0.2992	0.3303	0.2448	0.227	0.042	0.46	52.67	0.421	0.437	285	296	-0.152365	0.114865		AC1A16T176.1	0.4356	0.2178	0.3482	0.234	0.187	-0.032	0.397	54.47	0.36	0.441	534	550	-0.425636	0.069091		Ca01G24430.t1	0.4299	0.2352	0.2171	0.3735	0.186	-0.067	0.381	52.99	0.475	0.492	787	820	-0.376707	0.102439		LITCHI014313.m6	0.431
Acyan01G0020700.1	0.4168	0.2319	0.3558	0.2254	0.181	-0.11	0.351	49	0.358	0.41	1096	1122	0.072549	0.101604		AC1C16T16.1	0.2298	0.4099	0.2933	0.2313	0.228	0.022	0.427	55.36	0.545	0.545	178	186	0.479032	0.053763		Ca01G05300.t1	0.4385	0.1439	0.3896	0.2056	0.156	-0.105	0.337	50.69	0.281	0.42	481	501	0.754491	0.10978		LITCHI014313.m7	0.4528
Acyan01G0020800.1	0.408	0.2607	0.3223	0.2254	0.237	0.078	0.46	53.03	0.388	0.439	361	369	0.090515	0.094851		AC1C16T24.1	0.4525	0.2471	0.1728	0.375	0.233	0.035	0.429	54.66	0.481	0.461	310	319	0.018809	0.109718		Ca01G18360.t1	0.4225	0.22	0.3867	0.2425	0.169	-0.119	0.342	48.73	0.35	0.402	483	511	-0.109002	0.099804		LITCHI014314.m1	0.401
Acyan01G0020900.1	0.3716	0.3176	0.2958	0.229	0.21	0.046	0.46	55.48	0.443	0.485	174	180	-0.152222	0.072222		AC1A16T177.1	0.4828	0.2299	0.1844	0.3451	0.231	0.023	0.421	48.7	0.447	0.448	309	320	-0.020625	0.10625		Ca01G08570.t1	0.4087	0.1905	0.375	0.2153	0.173	-0.056	0.378	51.7	0.329	0.423	283	293	0.387713	0.085324		LITCHI014315.m1	0.4873
Acyan01G0021000.1	0.4524	0.1956	0.3521	0.2912	0.186	-0.084	0.364	51.93	0.362	0.406	936	964	-0.336618	0.071577		AC1A16T178.1	0.2388	0.4291	0.2381	0.2876	0.207	0.093	0.454	53.59	0.595	0.536	306	321	0.106854	0.093458		Ca01G08570.t2	0.4078	0.1961	0.3702	0.2123	0.175	-0.045	0.385	51.75	0.332	0.425	286	297	0.39899	0.084175		LITCHI014316.m1	0.4567
Acyan01G0021100.1	0.4505	0.2037	0.3482	0.2115	0.199	-0.066	0.382	53.72	0.332	0.446	618	630	-0.115238	0.055556		AC1A16T179.1	0.4408	0.1837	0.3318	0.2463	0.18	-0.12	0.339	51.93	0.343	0.425	277	285	0.329123	0.098246		Ca01G08570.t3	0.4141	0.1718	0.3952	0.2169	0.162	-0.084	0.366	51.02	0.311	0.419	257	268	0.290298	0.085821		LITCHI014317.m1	0.4928
Acyan01G0021400.1	0.4793	0.2479	0.2857	0.2566	0.188	-0.038	0.399	50.97	0.386	0.459	153	165	-0.570303	0.036364		AC1A16T180.1	0.4487	0.1718	0.3917	0.2979	0.219	-0.052	0.39	49.87	0.354	0.398	1719	1774	-0.512909	0.043968		Ca01G08570.t4	0.462	0.1739	0.3168	0.2517	0.187	-0.025	0.382	50.54	0.333	0.397	204	213	0.465728	0.079812		LITCHI014317.m2	0.4926
Acyan01G0021500.1	0.3838	0.202	0.4494	0.2439	0.192	-0.123	0.347	51.48	0.339	0.422	118	124	-0.208871	0.096774		AC1C16T18.1	0.3609	0.2419	0.3751	0.2514	0.19	-0.023	0.406	51.46	0.39	0.438	1200	1243	0.046661	0.086082		Ca01G05980.t1	0.375	0.375	0.3152	0.125	0.191	-0.007	0.407	44.33	0.423	0.452	123	129	0.142636	0.124031		LITCHI014317.m3	0.4926
Acyan01G0021600.1	0.3179	0.3841	0.2662	0.3231	0.212	0.065	0.454	56.82	0.541	0.473	185	193	-0.190155	0.124352		AC1C16T20.1	0.2424	0.4601	0.2031	0.3026	0.23	0.135	0.498	55.71	0.629	0.539	412	423	-0.252955	0.056738		Ca01G26050.t1	0.4777	0.2065	0.297	0.2983	0.235	-0.054	0.398	49.7	0.387	0.456	630	659	-0.769348	0.068285		LITCHI014317.m4	0.4934
Acyan01G0021700.1	0.4761	0.1992	0.3484	0.2492	0.233	-0.041	0.399	52.1	0.343	0.425	907	940	-0.407872	0.08617		AC1A16T182.1	0.3268	0.3097	0.35	0.2878	0.204	-0.017	0.402	54.62	0.458	0.448	1356	1437	-0.078497	0.094642		Ca01G11350.t1	0.4942	0.1637	0.3483	0.2762	0.217	-0.065	0.39	49.43	0.334	0.409	428	451	-0.520177	0.086475		LITCHI014317.m5	0.4943
Acyan01G0021800.1	0.3233	0.3759	0.2719	0.3041	0.242	0	0.436	52.93	0.529	0.493	314	332	-0.344277	0.114458		AC1A17T150.1	0.2453	0.3962	0.279	0.3184	0.203	0.089	0.463	55.9	0.574	0.493	540	571	-0.046585	0.110333		Ca01G15950.t1	0.4521	0.2872	0.2792	0.2292	0.23	0.004	0.42	48.14	0.412	0.487	238	248	-0.645161	0.060484		LITCHI014317.m6	0.4934
Acyan01G0021900.1	0.4357	0.2476	0.3792	0.2446	0.198	-0.072	0.391	53.81	0.368	0.43	399	408	-0.723529	0.085784		AC1A17T144.1	0.4261	0.1823	0.4269	0.248	0.186	-0.125	0.356	49.45	0.328	0.417	665	681	-0.575918	0.077827		Ca01G27020.t1	0.2952	0.3714	0.3362	0.3364	0.186	-0.016	0.425	53.83	0.521	0.475	146	151	-1.46358	0.033113		LITCHI014317.m7	0.4969
Acyan01G0022000.1	0.3131	0.316	0.3064	0.2734	0.187	-0.041	0.396	57.39	0.482	0.508	758	781	-0.129065	0.081946		AC1C17T21.1	0.4491	0.1903	0.3537	0.2533	0.192	-0.153	0.339	52.03	0.345	0.437	531	547	-0.432358	0.109689		Ca01G10380.t1	0.4516	0.1813	0.3836	0.2349	0.201	-0.086	0.358	49.26	0.322	0.408	813	845	-0.030414	0.046154		LITCHI014318.m1	0.3636
Acyan01G0022100.1	0.3727	0.2547	0.3037	0.4016	0.182	-0.182	0.325	59.22	0.471	0.445	191	203	-0.150739	0.128079		AC1A17T145.1	0.408	0.1607	0.3315	0.3881	0.185	-0.109	0.357	50.32	0.425	0.445	656	673	-0.680832	0.041605		Ca01G16920.t1	0.4753	0.2014	0.3453	0.1994	0.154	-0.129	0.328	50.39	0.315	0.385	969	1003	0.05683	0.087737		LITCHI014318.m2	0.3636
Acyan01G0022200.1	0.2476	0.5048	0.2917	0.191	0.286	0.24	0.556	56.65	0.565	0.506	124	131	-0.19313	0.091603		AC1C17T23.1	0.2155	0.5086	0.3043	0.236	0.314	0.198	0.534	53.52	0.602	0.493	133	138	-0.452174	0.123188		Ca01G10380.t2	0.4516	0.1813	0.3836	0.2349	0.201	-0.086	0.358	49.26	0.322	0.408	813	845	-0.030414	0.046154		LITCHI014318.m3	0.3632
Acyan01G0022300.1	0.329	0.355	0.3065	0.281	0.205	0.004	0.422	60.56	0.494	0.479	358	378	-0.160053	0.111111		AC1C17T14.1	0.3468	0.3063	0.3519	0.2667	0.221	0.08	0.458	52.83	0.44	0.448	273	281	-0.124555	0.096085		Ca01G10380.t3	0.4516	0.1813	0.3836	0.2349	0.201	-0.086	0.358	49.26	0.322	0.408	813	845	-0.030414	0.046154		LITCHI014318.m4	0.396
Acyan01G0022400.1	0.3312	0.3539	0.322	0.2645	0.229	0.017	0.431	61	0.481	0.477	360	378	-0.130952	0.113757		AC1C17T15.1	0.3455	0.2909	0.3535	0.2769	0.213	0.051	0.441	53.54	0.437	0.449	270	279	-0.058423	0.096774		Ca01G27490.t1	0.4364	0.2131	0.3963	0.2408	0.207	0.016	0.42	46.43	0.341	0.388	355	368	-0.362772	0.07337		LITCHI014318.m5	0.396
Acyan01G0022500.1	0.2593	0.4115	0.2691	0.2857	0.212	0.069	0.456	59.6	0.565	0.529	283	296	-0.209459	0.091216		AC1A17T146.1	0.3643	0.2946	0.3498	0.2443	0.214	0.062	0.443	53.01	0.421	0.444	309	320	-0.025625	0.109375		Ca01G02010.t1	0.3882	0.1882	0.2805	0.3974	0.132	-0.085	0.369	57.45	0.456	0.453	103	117	-0.371795	0.102564		LITCHI014318.m6	0.3632
Acyan01G0022600.1	0.3304	0.3739	0.2885	0.276	0.239	0.018	0.436	61	0.505	0.475	275	289	-0.091349	0.114187		AC1C17T17.1	0.4731	0.2688	0.2809	0.3377	0.296	0.109	0.492	52.63	0.425	0.437	120	125	-0.3768	0.088		Ca01G20740.t1	0.4519	0.2356	0.352	0.2035	0.186	-0.077	0.382	49.21	0.349	0.44	241	250	-0.3488	0.12		LITCHI014319.m1	0.4031
Acyan01G0022700.1	0.4748	0.1707	0.3059	0.3125	0.176	-0.122	0.339	48.29	0.362	0.394	719	747	-0.047256	0.087015		AC1C17T24.1	0.3871	0.262	0.3304	0.3008	0.196	-0.049	0.385	56.07	0.427	0.445	1031	1074	-0.298231	0.094041		Ca01G25870.t1	0.2544	0.3684	0.202	0.4521	0.222	0.074	0.455	52.08	0.631	0.515	268	277	-0.179783	0.086643		LITCHI014319.m2	0.4206
Acyan01G0022800.1	0.3141	0.2932	0.4573	0.183	0.174	-0.059	0.402	43.68	0.384	0.477	219	223	-0.128251	0.085202		AC1A17T147.1	0.4346	0.211	0.3369	0.2668	0.207	-0.064	0.383	51.99	0.373	0.452	742	764	-0.43966	0.089005		Ca01G07130.t1	0.2073	0.2561	0.381	0.4359	0.145	-0.15	0.337	49.5	0.529	0.467	104	110	-0.48	0.1		LITCHI014319.m3	0.4128
Acyan01G0022900.1	0.4689	0.1842	0.3731	0.2303	0.188	-0.092	0.361	48.93	0.319	0.415	499	513	-0.454386	0.074074		AC1C17T25.1	0.462	0.2115	0.3725	0.2658	0.204	-0.104	0.365	53.9	0.357	0.415	641	659	-0.843247	0.056146		Ca01G14910.t1	0.4316	0.25	0.4265	0.1741	0.18	-0.091	0.368	49.66	0.327	0.394	492	515	-0.292233	0.135922		LITCHI014320.m1	0.4479
Acyan01G0023000.1	0.4282	0.221	0.4106	0.2315	0.167	-0.154	0.351	48.05	0.34	0.409	447	470	-0.836383	0.061702		AC1A17T148.1	0.4116	0.2796	0.299	0.2755	0.214	0.024	0.43	57.17	0.426	0.456	528	553	-0.372333	0.097649		Ca01G13670.t1	0.4215	0.2203	0.3655	0.2712	0.208	-0.056	0.388	54.43	0.373	0.432	659	687	-0.290393	0.085881		LITCHI014320.m2	0.4587
Acyan01G0023100.1	0.4143	0.2178	0.3575	0.268	0.192	-0.055	0.401	52.98	0.379	0.437	923	950	-0.721474	0.057895		AC1A17T149.1	0.3366	0.3022	0.2758	0.3171	0.186	-0.022	0.424	53.27	0.501	0.536	505	522	-1.23678	0.063218		Ca01G23150.t1	0.4407	0.2186	0.3625	0.2148	0.159	-0.077	0.354	51.11	0.339	0.378	663	677	0.106352	0.097489		LITCHI014320.m3	0.4332
Acyan01G0023200.1	0.4167	0.2266	0.3458	0.2846	0.174	-0.101	0.359	55.29	0.394	0.435	493	508	-0.721063	0.080709		AC1C18T10.1	0.4441	0.2939	0.326	0.188	0.239	0.002	0.428	56.86	0.379	0.437	367	378	-0.256878	0.111111		Ca01G18540.t1	0.493	0.1573	0.3058	0.3103	0.214	0.005	0.423	53.08	0.358	0.431	352	362	-0.534807	0.099448		LITCHI014320.m4	0.4587
Acyan01G0023300.1	0.3333	0.2162	0.2917	0.4783	0.162	-0.254	0.316	40.52	0.511	0.429	133	140	-1.21071	0.078571		AC1A18T129.1	0.4393	0.3096	0.2967	0.2128	0.254	0.033	0.448	60.17	0.406	0.435	281	291	-0.260137	0.116838		Ca01G03270.t2	0.3796	0.2628	0.3235	0.2283	0.201	0.017	0.435	55.49	0.404	0.462	161	168	-0.376191	0.041667		LITCHI014320.m5	0.4622
Acyan01G0023400.1	0.4882	0.1616	0.3495	0.2848	0.191	-0.136	0.342	52.16	0.332	0.419	714	747	-0.269746	0.097724		AC1C18T12.1	0.4	0.2727	0.3333	0.2419	0.199	-0.03	0.402	58.98	0.402	0.445	502	515	-0.021359	0.114563		Ca01G16530.t1	0.43	0.21	0.3646	0.2514	0.211	0	0.416	56.54	0.358	0.443	243	250	-0.4488	0.064		LITCHI014321.m1	0.341
Acyan01G0023600.1	0.3712	0.2227	0.3102	0.2808	0.181	-0.03	0.385	54.68	0.415	0.473	260	268	0.397015	0.078358		AC1C18T13.1	0.4089	0.3387	0.3306	0.1762	0.264	0.079	0.478	52.98	0.41	0.453	356	365	-0.249315	0.139726		Ca01G03270.t1	0.3796	0.2628	0.3235	0.2283	0.201	0.017	0.435	55.49	0.404	0.462	161	168	-0.376191	0.041667		LITCHI014321.m2	0.343
Acyan01G0023800.1	0.4725	0.2857	0.3333	0.1831	0.281	0.047	0.431	49.54	0.358	0.375	109	113	0.183186	0.097345		AC1A18T132.1	0.3307	0.3093	0.3259	0.2847	0.222	0.021	0.432	55.26	0.467	0.468	424	439	0.039408	0.136674		Ca01G15680.t3	0.4738	0.2762	0.2524	0.2664	0.214	-0.007	0.411	47.27	0.415	0.417	414	428	-0.261682	0.100467		LITCHI014323.m1	0.4429
Acyan01G0023900.1	0.4368	0.2105	0.4068	0.2593	0.174	-0.157	0.316	50.05	0.346	0.377	237	247	-0.438462	0.05668		AC1A18T133.1	0.4459	0.2606	0.2935	0.2089	0.2	-0.035	0.383	54.75	0.38	0.455	634	657	-0.08691	0.060883		Ca01G15680.t1	0.4303	0.2687	0.2924	0.2754	0.215	-0.032	0.394	49.14	0.418	0.427	591	609	-0.23711	0.098522		LITCHI014325.m1	0.4953
Acyan01G0024000.1	0.3424	0.2896	0.3074	0.3072	0.203	-0.042	0.395	57.43	0.469	0.476	622	650	-0.163692	0.101538		AC1C18T17.1	0.4444	0.2308	0.2476	0.2843	0.221	-0.027	0.418	48.65	0.418	0.478	134	141	-0.191489	0.056738		Ca01G15680.t2	0.4468	0.2567	0.2842	0.2818	0.217	-0.037	0.392	48.62	0.411	0.424	625	644	-0.162733	0.102484		LITCHI014326.m1	0.4752
Acyan01G0024100.1	0.4121	0.2476	0.3286	0.2692	0.18	-0.097	0.365	54.69	0.403	0.459	638	666	-0.504955	0.054054		AC1A18T136.1	0.3832	0.2617	0.3127	0.3448	0.182	-0.09	0.356	54.47	0.446	0.429	368	384	-0.160938	0.145833		Ca01G26440.t1	0.2979	0.2872	0.3333	0.3117	0.216	0.029	0.421	55.18	0.477	0.446	107	115	-0.011304	0.104348		LITCHI014326.m2	0.4752
Acyan01G0024200.1	0.4188	0.2521	0.3425	0.2362	0.191	-0.073	0.373	55.96	0.38	0.417	279	291	-0.338488	0.082474		AC1A18T135.1	0.3735	0.2335	0.3622	0.262	0.165	-0.113	0.345	52.78	0.392	0.435	612	632	-0.266298	0.066456		Ca01G27720.t1	0.5678	0.1186	0.4746	0.2315	0.2	-0.134	0.37	43.73	0.241	0.331	162	169	-1.05207	0.065089		LITCHI014326.m3	0.4752
Acyan01G0024500.1	0.3656	0.2594	0.2721	0.3448	0.167	-0.067	0.379	57.11	0.475	0.472	364	375	-0.548533	0.125333		AC1C18T25.1	0.3347	0.3185	0.2579	0.3478	0.215	0.006	0.417	57.24	0.518	0.492	307	322	-0.110248	0.071429		Ca01G07010.t1	0.3472	0.3167	0.246	0.3784	0.217	0.026	0.43	54.42	0.528	0.467	428	442	-0.284163	0.10181		LITCHI014326.m4	0.4667
Acyan01G0024600.1	0.4328	0.2634	0.2907	0.3352	0.231	-0.068	0.39	53.92	0.443	0.449	485	499	-0.532465	0.0501		AC1C18T26.1	0.3146	0.3596	0.3278	0.3095	0.237	0.028	0.433	51.66	0.502	0.448	231	238	-0.491597	0.105042		Ca01G12230.t1	0.4152	0.1848	0.4079	0.2849	0.172	-0.096	0.353	50.17	0.349	0.398	490	518	-0.244788	0.106178		LITCHI014327.m1	0.3802
Acyan01G0024700.1	0.3594	0.4063	0.2521	0.2661	0.234	-0.051	0.395	47.04	0.516	0.471	157	160	-0.14125	0.0625		AC1A18T138.1	0.356	0.2391	0.2782	0.3695	0.151	-0.075	0.35	57.45	0.48	0.469	446	457	-0.107877	0.052516		Ca01G25310.t1	0.4504	0.2231	0.311	0.3044	0.194	-0.061	0.384	53.76	0.395	0.434	1136	1178	-0.412309	0.086587		LITCHI014327.m2	0.3816
Acyan01G0024900.1	0.3361	0.3852	0.2619	0.3077	0.288	0.04	0.459	45.58	0.529	0.478	157	161	-0.217391	0.099379		AC1C18T28.1	0.2974	0.3103	0.3472	0.2647	0.192	-0.048	0.381	54.53	0.467	0.475	270	280	-0.215714	0.071429		Ca01G25740.t1	0.4302	0.2593	0.3541	0.2258	0.226	-0.054	0.392	53.54	0.373	0.423	413	427	-0.167447	0.103044		LITCHI014327.m3	0.3825
Acyan01G0025000.1	0.3333	0.374	0.328	0.3	0.255	0.017	0.447	46.81	0.491	0.429	161	167	-0.401797	0.101796		AC1A18T139.1	0.4206	0.2147	0.3446	0.2804	0.176	-0.101	0.355	56.64	0.38	0.433	411	428	-0.221963	0.10514		Ca01G18940.t1	0.3522	0.2201	0.4126	0.2782	0.135	-0.128	0.326	55.15	0.385	0.387	187	197	-0.098477	0.121827		LITCHI014327.m4	0.3945
Acyan01G0025100.1	0.3667	0.3	0.4	0.2524	0.208	0.012	0.435	51.73	0.403	0.398	154	161	-0.043478	0.099379		AC1A19T152.1	0.3105	0.3425	0.3033	0.3005	0.215	0.04	0.436	57.33	0.502	0.466	530	544	-0.159743	0.079044		Ca01G02130.t1	0.2122	0.3607	0.416	0.3046	0.201	0.034	0.442	52.18	0.503	0.464	495	514	-0.531518	0.085603		LITCHI014327.m5	0.4074
Acyan01G0025200.1	0.4472	0.2764	0.3065	0.2818	0.241	-0.055	0.399	57.68	0.411	0.419	158	163	-0.353374	0.07362		AC1C19T11.1	0.5091	0.2636	0.3667	0.2025	0.243	-0.106	0.366	46.65	0.336	0.403	134	143	-0.46014	0.083916		Ca01G12660.t1	0.3889	0.2172	0.4398	0.2377	0.166	-0.111	0.347	49.58	0.343	0.394	490	517	-0.233849	0.108317		LITCHI014327.m6	0.4056
Acyan01G0025300.1	0.3483	0.191	0.413	0.3068	0.185	-0.152	0.327	53.47	0.389	0.413	113	117	0.048718	0.094017		AC1C19T13.1	0.3074	0.2879	0.2581	0.3782	0.197	0.026	0.44	57.15	0.534	0.532	307	324	-0.39321	0.092593		Ca01G07870.t1	0.3556	0.3667	0.25	0.2537	0.209	-0.026	0.41	59.18	0.5	0.454	100	105	0.001905	0.114286		LITCHI014327.m7	0.4056
Acyan01G0025400.1	0.3398	0.3125	0.4723	0.1759	0.164	-0.187	0.313	49.98	0.373	0.469	316	324	-1.21883	0.08642		AC1C19T20.1	0.3873	0.1947	0.2375	0.4157	0.167	-0.12	0.331	54.64	0.48	0.48	583	606	-0.143895	0.039604		Ca01G07440.t1	0.3957	0.2522	0.3243	0.2732	0.193	-0.064	0.379	56.48	0.412	0.437	277	290	-0.173793	0.072414		LITCHI014328.m1	0.3451
Acyan01G0025500.1	0.4807	0.165	0.3694	0.2397	0.207	-0.102	0.367	48.68	0.312	0.412	596	620	-0.217097	0.06129		AC1A19T154.1	0.4803	0.2126	0.3073	0.238	0.223	-0.024	0.397	53.19	0.354	0.459	746	776	-0.33415	0.081186		Ca01G13200.t1	0.3989	0.236	0.3388	0.3125	0.212	-0.029	0.413	51.34	0.422	0.463	230	239	-0.580753	0.129707		LITCHI014328.m2	0.3451
Acyan01G0025600.1	0.4345	0.1978	0.3121	0.2792	0.194	-0.098	0.361	55.1	0.377	0.456	416	433	-0.130023	0.064665		AC1C19T14.1	0.2685	0.3765	0.2867	0.2955	0.201	0.063	0.45	54.9	0.539	0.492	371	404	0.394802	0.128713		Ca01G13630.t1	0.4371	0.2107	0.3746	0.2804	0.209	-0.064	0.381	53.56	0.366	0.407	391	418	-0.417464	0.129187		LITCHI014330.m1	0.4622
Acyan01G0025700.1	0.3793	0.2207	0.422	0.2874	0.172	-0.116	0.365	49.93	0.385	0.423	208	222	-1.32162	0.054054		AC1A19T144.1	0.2449	0.4082	0.2478	0.2956	0.182	0.02	0.424	55.74	0.58	0.519	276	297	0.628956	0.124579		Ca01G05860.t2	0.5174	0.1376	0.3786	0.2182	0.198	-0.104	0.37	49.7	0.277	0.418	660	696	-0.671408	0.038793		LITCHI014330.m2	0.4454
Acyan01G0025900.1	0.3747	0.3176	0.3263	0.1987	0.217	-0.011	0.413	49.13	0.419	0.447	446	459	-0.008279	0.095861		AC1C19T16.1	0.3529	0.2101	0.4587	0.1702	0.151	-0.122	0.338	47.18	0.308	0.418	133	141	0.409929	0.070922		Ca01G21010.t1	0.4739	0.2088	0.3511	0.2766	0.228	-0.059	0.394	53.75	0.36	0.417	602	618	-0.400809	0.080906		LITCHI014330.m3	0.4528
Acyan01G0026000.1	0.462	0.2024	0.3617	0.2171	0.195	-0.079	0.373	51.93	0.328	0.426	1087	1130	-0.299735	0.077876		AC1A19T147.1	0.3517	0.3089	0.2897	0.2738	0.189	0.016	0.425	56.3	0.465	0.467	372	399	0.236591	0.130326		Ca01G05860.t3	0.5161	0.1416	0.3848	0.2099	0.198	-0.107	0.369	49.85	0.274	0.417	675	710	-0.686902	0.038028		LITCHI014330.m4	0.4528
Acyan01G0026100.1	0.4298	0.2397	0.3218	0.2822	0.226	-0.027	0.404	54.45	0.402	0.435	627	643	-0.386159	0.040435		AC1C19T22.1	0.1858	0.6726	0.0648	0.3663	0.299	0.221	0.553	42.56	0.801	0.571	141	146	-0.557534	0.089041		Ca01G15210.t1	0.4063	0.3393	0.27	0.1823	0.212	0.028	0.43	50.87	0.434	0.488	256	269	0.027137	0.118959		LITCHI014330.m5	0.4528
Acyan01G0026200.1	0.4087	0.2087	0.4439	0.2646	0.213	-0.098	0.375	47.21	0.346	0.403	283	292	-0.867808	0.092466		AC1A19T148.1	0.5	0.177	0.3762	0.2088	0.221	-0.063	0.396	46.81	0.3	0.437	893	914	-1.03829	0.044858		Ca01G21440.t1	0.4652	0.235	0.274	0.2937	0.213	-0.028	0.394	54.72	0.408	0.468	525	541	-0.275416	0.051756		LITCHI014330.m6	0.4528
Acyan01G0026300.1	0.337	0.37	0.2694	0.2715	0.252	0.106	0.483	59.07	0.505	0.496	319	326	-0.308896	0.088957		AC1C19T19.1	0.4114	0.2341	0.3511	0.2496	0.201	-0.02	0.402	53.81	0.38	0.435	863	898	-0.168708	0.124722		Ca01G05860.t1	0.5161	0.1416	0.3848	0.2099	0.198	-0.107	0.369	49.85	0.274	0.417	675	710	-0.686902	0.038028		LITCHI014331.m1	0.4
Acyan01G0026400.1	0.3359	0.2344	0.3252	0.3051	0.154	-0.107	0.336	50.56	0.443	0.476	149	157	-0.161147	0.063694		AC1A19T155.1	0.3779	0.25	0.2803	0.2556	0.202	0.006	0.417	55.84	0.426	0.487	573	598	0.502007	0.095318		Ca01G05860.t4	0.5111	0.1389	0.3881	0.2128	0.196	-0.106	0.369	49.37	0.274	0.418	650	683	-0.674524	0.038067		LITCHI014332.m1	0.3793
Acyan01G0026500.1	0.373	0.2418	0.3548	0.2857	0.211	-0.024	0.404	54.6	0.411	0.458	285	300	-0.184333	0.093333		AC1A19T156.1	0.3614	0.3209	0.2847	0.3057	0.239	0.042	0.453	55.17	0.482	0.47	382	399	-0.27619	0.110276		Ca01G14240.t1	0.4204	0.2675	0.2754	0.2437	0.286	0.147	0.513	53.05	0.42	0.464	193	197	-0.503553	0.035533		LITCHI014333.m1	0.4333
Acyan01G0026600.1	0.343	0.233	0.3695	0.2978	0.186	-0.093	0.364	54.14	0.416	0.458	368	381	-0.269554	0.062992		AC1A19T157.1	0.3928	0.2661	0.2945	0.3142	0.199	-0.028	0.399	52.99	0.441	0.451	444	463	-0.185745	0.12527		Ca01G24030.t3	0.4073	0.2238	0.4099	0.2277	0.191	-0.036	0.39	53.78	0.346	0.398	587	615	0.053659	0.095935		LITCHI014333.m2	0.4372
Acyan01G0026700.1	0.4603	0.206	0.3772	0.2353	0.2	-0.061	0.385	53.64	0.333	0.429	1042	1089	-0.44573	0.093664		AC1A20T154.1	0.4215	0.2688	0.2998	0.2755	0.203	-0.048	0.392	54.65	0.422	0.438	571	599	-0.294324	0.09182		Ca01G09850.t1	0.3478	0.3804	0.1548	0.2468	0.224	0.145	0.485	61	0.545	0.56	99	103	0.184466	0.087379		LITCHI014333.m3	0.4372
Acyan01G0026800.1	0.2	0.45	0.125	0.4333	0.213	0.161	0.523	50.11	0.721	0.588	172	177	-0.272881	0.112994		AC1C20T12.1	0.3664	0.2645	0.3876	0.2359	0.191	-0.016	0.414	49.07	0.393	0.453	415	432	-0.375463	0.115741		Ca01G24030.t2	0.4153	0.2332	0.4069	0.2188	0.197	-0.044	0.391	54.14	0.345	0.397	655	686	-0.034694	0.093294		LITCHI014334.m1	0.3553
Acyan01G0026900.1	0.307	0.3465	0.2974	0.3514	0.213	-0.016	0.409	58.56	0.53	0.5	296	306	-0.875817	0.075163		AC1C20T18.1	0.454	0.2091	0.3501	0.2476	0.204	-0.022	0.401	52.84	0.352	0.423	1396	1447	-0.364478	0.071182		Ca01G09420.t1	0.4734	0.2861	0.1818	0.2565	0.225	0.021	0.431	49.19	0.437	0.452	439	462	0.298485	0.134199		LITCHI014335.m1	0.4635
Acyan01G0027000.1	0.4892	0.1751	0.2378	0.3139	0.183	-0.118	0.377	51.76	0.389	0.464	478	499	-0.649299	0.068136		AC1A20T155.1	0.4158	0.2871	0.2716	0.3143	0.168	-0.061	0.365	46.27	0.443	0.396	115	122	0.356557	0.098361		Ca01G11220.t1	0.4138	0.2328	0.3545	0.25	0.237	-0.017	0.403	58.72	0.374	0.452	139	146	-0.062329	0.10274		LITCHI014335.m2	0.4673
Acyan01G0027100.1	0.4417	0.2917	0.3396	0.2473	0.246	-0.045	0.415	59.76	0.395	0.392	147	153	-0.212418	0.124183		AC1A20T156.1	0.2824	0.3773	0.2926	0.2471	0.235	0.127	0.495	55.97	0.516	0.493	479	506	0.421344	0.126482		Ca01G24030.t4	0.4497	0.2312	0.395	0.2067	0.199	-0.036	0.394	53.85	0.332	0.39	482	504	-0.210119	0.081349		LITCHI014335.m3	0.4673
Acyan01G0027200.1	0.3398	0.3155	0.2233	0.3668	0.228	0.119	0.48	56.75	0.543	0.534	254	264	-0.857197	0.087121		AC1C20T19.1	0.3886	0.2772	0.3541	0.2349	0.212	-0.023	0.41	51.48	0.397	0.444	456	469	-0.189552	0.070362		Ca01G11650.t1	0.35	0.33	0.2977	0.298	0.25	0.069	0.462	59.63	0.485	0.471	355	363	-0.220937	0.090909		LITCHI014336.m1	0.4836
Acyan01G0027300.1	0.406	0.2806	0.346	0.2047	0.23	0.004	0.427	52.98	0.382	0.432	382	388	-0.078351	0.072165		AC1C20T16.1	0.3762	0.2673	0.3324	0.2741	0.179	-0.048	0.395	52.44	0.426	0.452	474	487	-0.198973	0.094456		Ca01G24030.t1	0.4073	0.2238	0.4099	0.2277	0.191	-0.036	0.39	53.78	0.346	0.398	587	615	0.053659	0.095935		LITCHI014336.m2	0.4818
Acyan01G0027400.1	0.3462	0.3599	0.3323	0.216	0.252	0.079	0.475	54.01	0.452	0.458	427	438	-0.149772	0.068493		AC1C20T17.1	0.3307	0.2453	0.4112	0.2825	0.175	-0.092	0.369	53.99	0.408	0.431	444	466	-0.257511	0.085837		Ca01G27320.t1	0.4308	0.2205	0.4076	0.156	0.188	-0.131	0.347	50.73	0.305	0.414	213	216	0.188426	0.106481		LITCHI014337.m1	0.3986
Acyan01G0027500.1	0.5078	0.1797	0.2829	0.3109	0.212	-0.067	0.383	46.85	0.374	0.446	321	330	-0.710303	0.075758		AC1A20T164.1	0.4427	0.2292	0.2629	0.3152	0.196	-0.074	0.379	50.9	0.423	0.451	227	241	-0.138589	0.103734		Ca01G22720.t1	0.5639	0.1667	0.4712	0.2007	0.226	-0.12	0.368	45.06	0.252	0.348	457	465	-0.698925	0.11828		LITCHI014338.m1	0.466
Acyan01G0027600.1	0.5263	0.2316	0.2561	0.2597	0.231	-0.081	0.381	47.67	0.372	0.484	113	115	-0.972174	0.113043		AC1A20T165.1	0.2727	0.2818	0.4017	0.3661	0.211	-0.041	0.409	55.81	0.483	0.482	149	157	-1.01847	0.089172		Ca01G03410.t1	0.3977	0.2807	0.1481	0.414	0.217	0.036	0.448	51.01	0.566	0.539	221	229	-0.472926	0.061135		LITCHI014338.m2	0.4375
Acyan01G0027700.1	0.5176	0.2588	0.28	0.2817	0.241	-0.02	0.439	50.68	0.393	0.442	107	110	-1.04182	0.145455		AC1A20T166.1	0.3333	0.3095	0.3121	0.3289	0.203	0.016	0.422	61	0.49	0.467	206	215	-0.233954	0.088372		Ca01G03840.t1	0.4422	0.1837	0.3514	0.3308	0.171	-0.126	0.319	47.06	0.378	0.396	188	192	-0.216146	0.078125		LITCHI014339.m1	0.4768
Acyan01G0027800.1	0.4505	0.2368	0.3116	0.279	0.208	-0.048	0.386	53.34	0.39	0.437	775	805	-0.245714	0.106832		AC1A20T167.1	0.4569	0.2026	0.3454	0.281	0.187	-0.122	0.363	49.24	0.366	0.419	560	586	-0.62099	0.098976		Ca01G08450.t1	0.3772	0.2785	0.2538	0.3424	0.209	0.012	0.427	55.49	0.487	0.484	485	508	-0.460433	0.076772		LITCHI014339.m2	0.4493
Acyan01G0027900.1	0.4519	0.1832	0.3462	0.257	0.197	-0.078	0.371	52.32	0.343	0.457	778	818	-0.166015	0.086797		AC1A20T168.1	0.3858	0.2361	0.324	0.2977	0.178	-0.046	0.381	55.33	0.416	0.447	603	620	-0.072742	0.074194		Ca01G19940.t1	0.513	0.1652	0.21	0.3011	0.209	-0.002	0.394	51.84	0.37	0.435	127	135	0.604445	0.133333		LITCHI014340.m1	0.3604
Acyan01G0028000.1	0.4452	0.2194	0.391	0.2086	0.178	-0.183	0.326	51.29	0.326	0.395	193	201	-0.065174	0.079602		AC1C20T26.1	0.2177	0.3673	0.1992	0.4409	0.225	0.096	0.469	47.69	0.653	0.555	337	363	-0.221212	0.088154		Ca01G19510.t1	0.393	0.2687	0.2849	0.216	0.185	-0.007	0.419	51.52	0.41	0.464	217	229	0.517031	0.131004		LITCHI014341.m1	0.2746
Acyan01G0028200.1	0.4692	0.1374	0.2937	0.5038	0.208	-0.234	0.308	42.81	0.473	0.434	338	351	-1.46353	0.059829		AC1A20T169.1	0.3902	0.2378	0.3617	0.2733	0.186	-0.123	0.351	52.3	0.393	0.448	407	423	-0.10922	0.092199		Ca01G08880.t1	0.3756	0.2878	0.3879	0.2	0.179	-0.141	0.351	48.64	0.39	0.462	231	239	-0.317573	0.100418		LITCHI014342.m1	0.1978
Acyan01G0028300.1	0.5577	0.1635	0.3796	0.3985	0.237	-0.166	0.356	42.53	0.389	0.392	180	182	-1.65714	0.076923		AC1A21T196.1	0.4434	0.2075	0.3271	0.29	0.225	-0.045	0.391	57.31	0.383	0.43	266	272	-0.15	0.084559		Ca01G14210.t1	0.4369	0.233	0.4065	0.1633	0.197	-0.038	0.397	54.52	0.311	0.418	360	369	-0.135501	0.067751		LITCHI014343.m1	0.5
Acyan01G0028400.1	0.4689	0.1316	0.3611	0.3455	0.184	-0.201	0.312	46.38	0.363	0.425	567	584	-1.05839	0.054795		AC1C21T17.1	0.3838	0.2843	0.2943	0.2953	0.204	-0.01	0.399	58.22	0.449	0.463	844	884	-0.125339	0.117647		Ca01G06160.t1	0.3553	0.2895	0.4177	0.2	0.246	0.144	0.495	61	0.381	0.422	97	101	-0.271287	0.079208		LITCHI014342.m2	0.1978
Acyan01G0028500.1	0.4479	0.2225	0.3565	0.2054	0.211	-0.038	0.398	53.69	0.34	0.442	412	427	-0.263232	0.081967		AC1C21T18.1	0.1696	0.625	0.0744	0.4956	0.263	0.06	0.468	41.55	0.818	0.556	154	156	-0.758333	0.070513		Ca01G17500.t1	0.455	0.2169	0.2659	0.3526	0.209	0.005	0.412	51.28	0.421	0.433	228	238	-0.152101	0.079832		LITCHI014342.m3	0.1978
Acyan01G0028600.1	0.3877	0.3128	0.3059	0.2597	0.233	0.024	0.447	56.61	0.442	0.443	548	573	-0.217627	0.085515		AC1C21T19.1	0.4061	0.3333	0.3567	0.2013	0.251	0.042	0.452	54.88	0.409	0.451	208	215	-0.635814	0.069767		Ca01G01830.t3	0.4897	0.2345	0.2813	0.2373	0.204	-0.059	0.367	51.52	0.367	0.412	169	174	0.136207	0.097701		LITCHI014344.m1	0.3688
Acyan01G0028700.1	0.3765	0.3416	0.3179	0.2404	0.239	-0.001	0.435	54.15	0.449	0.437	593	618	-0.235922	0.093851		AC1A21T210.1	0.2521	0.2353	0.4386	0.271	0.119	-0.111	0.336	50.99	0.416	0.494	137	145	-0.317241	0.075862		Ca01G01830.t2	0.441	0.2769	0.3125	0.2121	0.191	-0.055	0.374	51.47	0.387	0.425	230	236	-0.05	0.101695		LITCHI014344.m2	0.4087
Acyan01G0028800.1	0.2829	0.3964	0.2561	0.3477	0.227	0.021	0.447	54.46	0.57	0.48	539	562	-0.323666	0.076512		AC1A21T212.1	0.3849	0.283	0.3347	0.3063	0.215	-0.025	0.412	57.08	0.44	0.451	325	336	-0.579167	0.056548		Ca01G17930.t1	0.4497	0.1627	0.4162	0.2614	0.227	-0.084	0.376	47.89	0.324	0.403	890	916	-0.772052	0.055677		LITCHI014344.m3	0.3409
Acyan01G0028900.1	0.4882	0.1989	0.3777	0.2361	0.215	-0.08	0.385	52.14	0.328	0.426	685	701	-0.870756	0.07418		AC1A21T200.1	0.4714	0.1952	0.3333	0.2655	0.21	-0.113	0.364	55.6	0.348	0.431	253	262	-0.031298	0.09542		Ca01G01830.t1	0.433	0.2813	0.3221	0.2143	0.203	-0.037	0.387	50.3	0.39	0.446	269	280	-0.179643	0.096429		LITCHI014345.m1	0.2587
Acyan01G0029000.1	0.2033	0.4675	0.1528	0.4029	0.219	0.138	0.498	49.33	0.705	0.575	281	293	-0.454266	0.068259		AC1C21T22.1	0.4677	0.1577	0.3347	0.2944	0.198	-0.082	0.37	52.36	0.342	0.415	640	670	0.040448	0.08806		Ca01G17930.t2	0.4497	0.1627	0.4162	0.2614	0.227	-0.084	0.376	47.89	0.324	0.403	890	916	-0.772052	0.055677		LITCHI014346.m1	0.4121
Acyan01G0029100.1	0.2482	0.4184	0.2901	0.3387	0.23	0.159	0.523	53.26	0.58	0.505	174	182	-1.09066	0.098901		AC1A21T201.1	0.4063	0.276	0.3274	0.2401	0.223	-0.017	0.416	61	0.402	0.442	445	461	-0.135575	0.069414		Ca01G00120.t1	0.5032	0.2215	0.3773	0.1903	0.215	-0.049	0.388	49.96	0.309	0.385	379	402	-0.371393	0.131841		LITCHI014347.m1	0.4835
Acyan01G0029200.1	0.2835	0.3465	0.3111	0.3865	0.275	0.164	0.516	59.5	0.542	0.489	310	321	-0.37134	0.146417		AC1C21T24.1	0.3192	0.3474	0.2943	0.2899	0.25	0.085	0.473	56.44	0.502	0.494	490	516	-0.317054	0.083333		Ca01G25040.t1	0.4454	0.2185	0.25	0.3617	0.217	-0.087	0.384	42.02	0.435	0.461	138	146	-0.25	0.109589		LITCHI014347.m2	0.4664
Acyan01G0029300.1	0.2771	0.3333	0.3029	0.3938	0.273	0.179	0.521	59.21	0.546	0.505	280	291	-0.282474	0.134021		AC1C21T25.1	0.4561	0.223	0.2794	0.261	0.207	-0.041	0.398	58.3	0.383	0.464	342	357	-0.232773	0.07563		Ca01G00550.t1	0.4188	0.3162	0.2679	0.36	0.266	0.019	0.447	60.48	0.48	0.427	152	157	-0.297452	0.089172		LITCHI014347.m3	0.4628
Acyan01G0029400.1	0.2846	0.3478	0.304	0.3894	0.278	0.177	0.523	58.38	0.545	0.488	310	321	-0.362617	0.140187		AC1A21T204.1	0.4429	0.2113	0.3317	0.2675	0.182	-0.062	0.369	52.8	0.373	0.435	783	813	-0.264453	0.089791		Ca01G26750.t1	0.454	0.1762	0.4277	0.2368	0.189	-0.094	0.374	50.27	0.311	0.408	644	663	-0.58009	0.073906		LITCHI014347.m4	0.48
Acyan01G0029500.1	0.2846	0.3478	0.304	0.3894	0.28	0.177	0.523	58.09	0.545	0.49	310	321	-0.379439	0.140187		AC1A21T206.1	0.3231	0.4	0.2511	0.3077	0.254	0.073	0.456	57.28	0.544	0.479	309	330	-0.098485	0.130303		Ca01G00980.t1	0.4495	0.2294	0.349	0.2265	0.221	-0.029	0.398	51.68	0.355	0.42	256	265	-0.123774	0.09434		LITCHI014347.m5	0.5093
Acyan01G0029600.1	0.2846	0.3478	0.304	0.3894	0.278	0.177	0.523	58.38	0.545	0.488	310	321	-0.362617	0.140187		AC1C21T31.1	0.4578	0.2078	0.4132	0.1916	0.191	-0.069	0.374	45.94	0.305	0.398	374	384	-0.076302	0.0625		Ca01G26750.t2	0.454	0.1762	0.4277	0.2368	0.189	-0.094	0.374	50.27	0.311	0.408	644	663	-0.58009	0.073906		LITCHI014347.m6	0.4778
Acyan01G0029700.1	0.2863	0.349	0.2941	0.3971	0.287	0.174	0.523	58.4	0.552	0.497	308	321	-0.375701	0.146417		AC1C21T27.1	0.4916	0.2486	0.2881	0.2251	0.195	-0.092	0.37	52.67	0.363	0.414	413	425	-0.042118	0.101176		Ca01G00980.t2	0.4875	0.2115	0.3	0.2155	0.221	0.008	0.419	49.46	0.341	0.434	320	330	-0.217879	0.066667		LITCHI014347.m7	0.48
Acyan01G0029800.1	0.4318	0.2652	0.2627	0.3426	0.218	0.038	0.438	57.75	0.45	0.417	160	171	-0.300585	0.146199		AC1C21T32.1	0.3954	0.2483	0.3557	0.2914	0.213	-0.057	0.386	52.99	0.41	0.446	946	980	-0.427857	0.088776		Ca01G26750.t3	0.4553	0.1787	0.4276	0.2294	0.188	-0.083	0.382	49.83	0.307	0.405	573	589	-0.553141	0.073005		LITCHI014348.m1	0.4272
Acyan01G0029900.1	0.4522	0.2261	0.3467	0.2315	0.197	-0.09	0.37	50.99	0.35	0.402	1082	1120	-0.039643	0.111607		AC1A22T179.1	0.4044	0.2598	0.3099	0.3101	0.231	-0.074	0.38	56.71	0.435	0.453	519	533	-0.357786	0.095685		Ca01G00980.t3	0.4875	0.2115	0.3	0.2155	0.221	0.008	0.419	49.46	0.341	0.434	320	330	-0.217879	0.066667		LITCHI014349.m1	0.4085
Acyan01G0030000.1	0.4496	0.1867	0.341	0.2611	0.192	-0.069	0.376	55.6	0.349	0.432	487	505	-0.150297	0.067327		AC1A22T180.1	0.3819	0.2814	0.2903	0.3289	0.233	-0.04	0.396	58.79	0.467	0.465	505	521	-0.309981	0.097889		Ca01G13940.t1	0.3548	0.2903	0.5025	0.0688	0.219	-0.01	0.425	42.31	0.299	0.405	254	257	-0.702335	0.066148		LITCHI014349.m2	0.4177
Acyan01G0030100.1	0.3213	0.2876	0.3184	0.2683	0.169	-0.038	0.378	57.02	0.456	0.474	498	522	0.454023	0.097701		AC1A22T181.1	0.4236	0.2511	0.3189	0.3088	0.223	-0.087	0.375	56.17	0.422	0.452	590	611	-0.447791	0.09329		Ca01G26320.t1	0.5296	0.2069	0.3162	0.1928	0.228	0.035	0.431	45.29	0.313	0.396	492	505	-0.24198	0.085149		LITCHI014350.m1	0.3585
Acyan01G0030200.1	0.2632	0.5132	0.24	0.2647	0.249	0.033	0.453	57.52	0.6	0.507	95	100	-0.559	0.05		AC1C22T8.1	0.252	0.3543	0.2857	0.3717	0.189	0.028	0.438	54.42	0.569	0.518	153	155	-0.702581	0.070968		Ca01G26750.t4	0.4553	0.1787	0.4276	0.2294	0.188	-0.083	0.382	49.83	0.307	0.405	573	589	-0.553141	0.073005		LITCHI014351.m1	0.3964
Acyan01G0030300.1	0.4305	0.2224	0.315	0.3043	0.193	-0.064	0.372	55.08	0.401	0.416	1375	1405	-0.105979	0.069039		AC1C22T9.1	0.44	0.2347	0.3315	0.2967	0.181	-0.116	0.357	51.96	0.397	0.437	474	490	-0.568775	0.063265		Ca01G13360.t1	0.1731	0.4399	0.4158	0.264	0.205	0.069	0.466	51.19	0.54	0.478	609	633	-0.623065	0.07425		LITCHI014352.m1	0.2731
Acyan01G0030400.1	0.3923	0.1914	0.369	0.241	0.159	-0.104	0.333	51.8	0.346	0.407	231	239	0.717155	0.129707		AC1A22T182.1	0.3842	0.1988	0.4016	0.2254	0.185	-0.105	0.364	53.56	0.345	0.468	772	789	-0.765399	0.068441		Ca01G26750.t5	0.4553	0.1787	0.4276	0.2294	0.188	-0.083	0.382	49.83	0.307	0.405	573	589	-0.553141	0.073005		LITCHI014353.m1	0.3932
Acyan01G0030500.1	0.5474	0.18	0.2727	0.1853	0.235	0.001	0.448	44.68	0.299	0.438	458	472	-0.740678	0.059322		AC1A22T175.1	0.3957	0.3234	0.2604	0.3064	0.217	0.01	0.434	61	0.474	0.442	272	282	-0.095036	0.120567		Ca01G00980.t8	0.4881	0.2184	0.3059	0.2009	0.224	0.024	0.428	48.86	0.334	0.42	332	346	-0.104335	0.075145		LITCHI014353.m2	0.4051
Acyan01G0030700.1	0.2937	0.3566	0.252	0.2544	0.204	0.098	0.451	56.81	0.523	0.491	153	156	0.853846	0.057692		AC1C22T11.1	0.2609	0.3671	0.2705	0.4322	0.256	0.076	0.489	54.99	0.596	0.492	272	277	-1.08123	0.086643		Ca01G10650.t1	0.4089	0.2602	0.3388	0.2819	0.182	-0.094	0.365	55.52	0.411	0.432	326	338	-0.60503	0.076923		LITCHI014354.m1	0.3681
Acyan01G0030800.1	0.3394	0.2668	0.3884	0.2611	0.179	-0.042	0.391	55.06	0.411	0.422	450	474	-0.068565	0.094937		AC1A22T183.1	0.3301	0.2816	0.4359	0.2432	0.194	-0.145	0.348	54.98	0.409	0.442	115	120	-0.295	0.133333		Ca01G00980.t9	0.5333	0.1778	0.2784	0.2011	0.216	-0.002	0.412	47.68	0.304	0.417	250	259	-0.067954	0.084942		LITCHI014355.m1	0.3603
Acyan01G0030900.1	0.266	0.4787	0.2121	0.3587	0.283	0.119	0.508	54.45	0.629	0.493	124	127	-0.717323	0.07874		AC1A22T184.1	0.4706	0.1647	0.4595	0.2143	0.241	-0.062	0.388	54.9	0.282	0.368	103	105	-0.63619	0.095238		Ca01G10650.t2	0.3904	0.2763	0.3382	0.268	0.184	-0.079	0.372	56.45	0.42	0.441	274	286	-0.50979	0.066434		LITCHI014356.m1	0.4615
Acyan01G0031000.1	0.4684	0.2053	0.3096	0.2799	0.205	-0.068	0.381	52.04	0.373	0.441	703	724	-0.469613	0.053867		AC1A22T176.1	0.3077	0.3162	0.313	0.3714	0.211	-0.076	0.382	57.43	0.514	0.466	296	303	-0.257756	0.082508		Ca01G09450.t1	0.3891	0.1464	0.4978	0.1917	0.137	-0.226	0.274	41.1	0.26	0.36	277	295	0.465763	0.118644		LITCHI014357.m1	0.4094
Acyan01G0031100.1	0.3377	0.3272	0.2632	0.3031	0.192	0.029	0.42	57.5	0.503	0.493	441	456	-0.280263	0.08114		AC1C22T21.1	0.3333	0.3037	0.3798	0.2975	0.22	0.019	0.439	59.52	0.45	0.456	171	180	-0.868889	0.088889		Ca01G00980.t4	0.4875	0.2115	0.3	0.2155	0.221	0.008	0.419	49.46	0.341	0.434	320	330	-0.217879	0.066667		LITCHI014358.m1	0.3681
Acyan01G0031200.1	0.3706	0.3198	0.2902	0.2834	0.215	-0.089	0.376	58.03	0.473	0.495	245	252	-0.675397	0.099206		AC1A22T185.1	0.3495	0.2816	0.3169	0.2788	0.233	0.005	0.423	53.69	0.452	0.48	385	390	-0.09	0.079487		Ca01G00980.t5	0.4954	0.1881	0.301	0.2143	0.222	0.025	0.425	47.64	0.324	0.433	247	255	-0.090981	0.070588		LITCHI014359.m1	0.5351
Acyan01G0031300.1	0.3768	0.2119	0.4213	0.2605	0.192	-0.072	0.374	51.01	0.359	0.406	1186	1235	-0.115951	0.072065		AC1C22T14.1	0.4719	0.191	0.3059	0.25	0.21	-0.001	0.419	43.63	0.352	0.461	105	110	-0.239091	0.045455		Ca01G09020.t1	0.3817	0.1992	0.3958	0.3125	0.179	-0.05	0.393	57.07	0.387	0.44	305	327	-0.712844	0.067278		LITCHI014360.m1	0.3603
Acyan01G0031400.1	0.1518	0.5357	0.19	0.2667	0.175	0.126	0.45	50.17	0.7	0.581	120	121	0.858678	0.066116		AC1C22T15.1	0.3287	0.3642	0.2798	0.3213	0.243	0.016	0.453	58.88	0.524	0.467	592	608	-0.568915	0.115132		Ca01G00980.t6	0.479	0.233	0.3007	0.2047	0.218	0.007	0.42	49.82	0.349	0.43	355	370	-0.214324	0.07027		LITCHI014361.m1	0.3733
Acyan01G0031500.1	0.5	0.1679	0.1969	0.4606	0.185	-0.105	0.365	47.49	0.454	0.445	348	354	-0.801695	0.09887		AC1A22T186.1	0.3722	0.3165	0.3123	0.2713	0.238	0.04	0.45	54.96	0.452	0.436	467	487	-0.36386	0.090349		Ca01G20000.t1	0.4585	0.2293	0.3636	0.2455	0.202	-0.037	0.402	51.32	0.358	0.41	246	261	-0.371264	0.10728		LITCHI014362.m1	0.4498
Acyan01G0031600.1	0.3578	0.2653	0.295	0.3186	0.186	-0.026	0.396	56.62	0.461	0.461	1259	1303	-0.122486	0.057559		AC1C22T24.1	0.3033	0.3525	0.3274	0.3571	0.273	0.145	0.513	51.25	0.513	0.449	152	158	-0.482911	0.06962		Ca01G00980.t7	0.4881	0.2184	0.3059	0.2009	0.224	0.024	0.428	48.86	0.334	0.42	332	346	-0.104335	0.075145		LITCHI014363.m1	0.4417
Acyan01G0031700.1	0.4	0.2421	0.3836	0.2	0.193	-0.041	0.398	39.89	0.359	0.417	103	108	0.142593	0.092593		AC1A22T187.1	0.4148	0.2741	0.1636	0.3364	0.241	0.039	0.429	51.38	0.497	0.478	147	154	0.740909	0.123377		Ca01G16220.t1	0.2588	0.4471	0.4066	0.253	0.284	0.026	0.449	59.12	0.5	0.465	118	124	-0.309677	0.056452		LITCHI014363.m2	0.4417
Acyan01G0031800.1	0.3158	0.3895	0.3247	0.2714	0.228	0.055	0.45	61	0.505	0.48	111	118	-0.342373	0.118644		AC1A22T188.1	0.3555	0.3223	0.3011	0.3092	0.254	0.063	0.464	55.58	0.481	0.441	362	375	-0.386667	0.101333		Ca01G17930.t5	0.4493	0.1372	0.4345	0.2554	0.228	-0.101	0.368	47.49	0.304	0.403	658	676	-0.830769	0.051775		LITCHI014364.m1	0.4526
Acyan01G0031900.1	0.4713	0.2414	0.3467	0.2388	0.294	0.06	0.452	54.12	0.356	0.444	208	216	-0.230093	0.074074		AC1A22T189.1	0.422	0.2661	0.2397	0.3077	0.228	0.063	0.446	52.42	0.451	0.471	379	409	0.212958	0.119804		Ca01G17930.t3	0.4497	0.1627	0.4162	0.2614	0.227	-0.084	0.376	47.89	0.324	0.403	890	916	-0.772052	0.055677		LITCHI014364.m2	0.4505
Acyan01G0032000.1	0.2897	0.3655	0.2195	0.2703	0.162	0.008	0.388	52.79	0.546	0.488	152	155	0.796774	0.058065		AC1C22T16.1	0.4762	0.1905	0.375	0.225	0.197	-0.082	0.383	57.23	0.318	0.408	107	111	-0.182883	0.09009		Ca01G25470.t2	0.3902	0.2033	0.5033	0.2837	0.234	-0.02	0.423	57.02	0.344	0.381	189	197	-1.00558	0.076142		LITCHI014364.m3	0.4526
Acyan01G0032100.1	0.2877	0.3699	0.2114	0.2727	0.163	0.02	0.395	55.46	0.553	0.492	152	155	0.864516	0.058065		AC1A22T190.1	0.36	0.33	0.2926	0.2984	0.242	0.06	0.461	55.73	0.481	0.443	360	376	-0.305585	0.098404		Ca01G17930.t4	0.4671	0.1429	0.421	0.254	0.224	-0.1	0.367	46.23	0.305	0.399	817	838	-0.801313	0.052506		LITCHI014364.m4	0.4526
Acyan01G0032200.1	0.2838	0.3649	0.2114	0.2793	0.162	0.021	0.392	57.12	0.556	0.503	153	155	0.832258	0.058065		AC1C22T28.1	0.3017	0.3621	0.3274	0.32	0.237	0.117	0.486	60.85	0.507	0.442	146	153	-0.472549	0.065359		Ca01G25470.t1	0.3889	0.1984	0.5	0.2937	0.227	-0.024	0.42	57.71	0.347	0.378	193	201	-0.968159	0.079602		LITCHI014364.m5	0.4526
Acyan01G0032300.1	0.2877	0.363	0.2195	0.2703	0.158	0.01	0.388	56.48	0.546	0.492	152	155	0.806451	0.058065		AC1C23T20.1	0.3571	0.3179	0.2976	0.3304	0.244	0.043	0.454	55.82	0.484	0.446	339	356	-0.456461	0.089888		Ca01G17500.t3	0.4847	0.1963	0.2603	0.3333	0.21	0.021	0.42	51.85	0.394	0.426	193	202	-0.038119	0.079208		LITCHI014364.m6	0.477
Acyan01G0032400.1	0.4158	0.2364	0.3693	0.239	0.196	-0.023	0.395	54.5	0.365	0.408	446	462	-0.127056	0.088745		AC1A23T93.1	0.3475	0.3246	0.2857	0.3239	0.248	0.028	0.44	56.28	0.496	0.463	361	375	-0.360267	0.093333		Ca01G17500.t2	0.4516	0.2204	0.2706	0.3442	0.207	0.009	0.415	51.14	0.42	0.436	224	234	-0.167949	0.076923		LITCHI014364.m7	0.4526
Acyan01G0032500.1	0.384	0.376	0.2033	0.3826	0.236	-0.07	0.384	56.61	0.555	0.476	164	168	-0.185714	0.113095		AC1C23T12.1	0.289	0.4316	0.2014	0.3366	0.262	0.151	0.529	53.52	0.604	0.503	603	617	-0.54765	0.111831		Ca01G23890.t3	0.4143	0.2625	0.2807	0.2396	0.218	0.025	0.422	55.22	0.406	0.431	510	539	0.500186	0.122449		LITCHI014364.m8	0.477
Acyan01G0032600.1	0.4216	0.2234	0.3786	0.2404	0.211	-0.079	0.384	50.72	0.36	0.439	837	858	-0.531935	0.06993		AC1A23T94.1	0.4222	0.2667	0.1758	0.2198	0.215	0.218	0.531	49.42	0.449	0.51	98	102	0.262745	0.019608		Ca01G23030.t5	0.4631	0.2013	0.3398	0.2454	0.174	-0.131	0.326	53.3	0.345	0.432	530	552	-0.263406	0.081522		LITCHI014364.m9	0.456
Acyan01G0032700.1	0.4078	0.2026	0.3429	0.3918	0.182	-0.177	0.324	52.19	0.433	0.421	510	522	-0.788506	0.095785		AC1A23T95.1	0.3804	0.2109	0.3579	0.2796	0.185	-0.084	0.371	52.59	0.393	0.451	577	601	-0.482862	0.046589		Ca01G23030.t4	0.4798	0.2162	0.3228	0.2371	0.188	-0.116	0.337	52.26	0.349	0.426	499	519	-0.235838	0.088632		LITCHI014364.m10	0.456
Acyan01G0032800.1	0.4308	0.2231	0.3289	0.2472	0.202	-0.032	0.392	52.52	0.369	0.427	1217	1275	0.144784	0.091765		AC1C23T15.1	0.4829	0.2141	0.3114	0.3238	0.228	-0.178	0.339	51.98	0.391	0.433	558	589	-0.762988	0.10017		Ca01G23890.t1	0.4143	0.2625	0.2807	0.2396	0.218	0.025	0.422	55.22	0.406	0.431	510	539	0.500186	0.122449		LITCHI014364.m11	0.456
Acyan01G0032900.1	0.4581	0.2206	0.2966	0.2761	0.217	-0.042	0.401	54.79	0.387	0.458	908	946	-0.383087	0.085624		AC1C23T16.1	0.4355	0.2334	0.308	0.2461	0.19	-0.043	0.388	58.05	0.382	0.463	340	357	-0.173389	0.064426		Ca01G23030.t3	0.4631	0.2013	0.3398	0.2454	0.174	-0.131	0.326	53.3	0.345	0.432	530	552	-0.263406	0.081522		LITCHI014364.m12	0.473
Acyan01G0033000.1	0.4928	0.2083	0.3245	0.2721	0.216	-0.078	0.378	51.9	0.354	0.407	852	897	-0.069677	0.090301		AC1A23T97.1	0.4711	0.2342	0.3544	0.2676	0.229	-0.045	0.395	59.03	0.363	0.405	466	484	-0.368182	0.095041		Ca01G23890.t2	0.4828	0.2155	0.255	0.2662	0.237	0.015	0.416	49.69	0.373	0.397	389	412	0.760194	0.13835		LITCHI014364.m13	0.473
Acyan01G0033100.1	0.3777	0.2747	0.3432	0.2811	0.237	-0.012	0.408	49.34	0.425	0.431	294	307	-0.276222	0.04886		AC1A23T100.1	0.3793	0.2828	0.3237	0.352	0.19	-0.069	0.373	61	0.459	0.457	185	191	-0.948168	0.08377		Ca01G23030.t2	0.4798	0.2162	0.3228	0.2371	0.188	-0.116	0.337	52.26	0.349	0.426	499	519	-0.235838	0.088632		LITCHI014365.m1	0.457
Acyan01G0033200.1	0.4428	0.2076	0.3072	0.3118	0.205	-0.034	0.403	53.27	0.4	0.428	583	601	-0.606489	0.061564		AC1C23T18.1	0.4433	0.1856	0.3486	0.3142	0.201	-0.09	0.37	53.22	0.381	0.459	1010	1047	-0.979847	0.057307		Ca01G23460.t1	0.4018	0.2589	0.082	0.4701	0.226	0.106	0.482	42.68	0.604	0.552	139	140	-0.32	0.042857		LITCHI014365.m2	0.4586
Acyan01G0033400.1	0.4462	0.2028	0.3543	0.2532	0.214	-0.071	0.383	51.13	0.353	0.434	1287	1315	-0.447605	0.058555		AC1C23T22.1	0.4458	0.2004	0.3546	0.2641	0.216	-0.026	0.405	51.86	0.358	0.434	1278	1316	-0.413298	0.072188		Ca01G14510.t1	0.4	0.2512	0.3594	0.3081	0.212	-0.1	0.366	55.98	0.412	0.405	279	297	-0.279461	0.107744		LITCHI014365.m10	0.457
Acyan01G0033500.1	0.4658	0.1854	0.3715	0.2438	0.202	-0.107	0.359	49.76	0.329	0.419	1053	1102	-0.346461	0.099819		AC1A23T102.1	0.2652	0.3923	0.2226	0.3114	0.205	0.082	0.439	56.06	0.581	0.503	399	415	0.860241	0.127711		Ca01G23030.t1	0.4631	0.2013	0.3398	0.2454	0.174	-0.131	0.326	53.3	0.345	0.432	530	552	-0.263406	0.081522		LITCHI014365.m3	0.4479
Acyan01G0033600.1	0.327	0.3478	0.2206	0.369	0.206	0.003	0.416	56.15	0.556	0.499	622	659	-0.242944	0.121396		AC1C24T10.1	0.3833	0.2213	0.2481	0.38	0.183	-0.022	0.393	54.47	0.472	0.469	671	688	-0.010465	0.059593		Ca01G00280.t1	0.4364	0.2013	0.3457	0.2099	0.179	-0.07	0.361	53.93	0.336	0.442	535	547	0.211152	0.091408		LITCHI014365.m4	0.4479
Acyan01G0033700.1	0.4304	0.2532	0.359	0.2571	0.187	-0.145	0.34	61	0.38	0.421	100	106	-0.595283	0.028302		AC1A24T147.1	0.3022	0.3453	0.2687	0.3302	0.219	0.058	0.458	54.97	0.535	0.485	312	325	-0.189539	0.135385		Ca01G14510.t2	0.4	0.2556	0.3478	0.3393	0.219	-0.109	0.364	61	0.431	0.405	239	255	-0.332941	0.109804		LITCHI014365.m5	0.4466
Acyan01G0033800.1	0.2018	0.4035	0.2062	0.3846	0.206	0.181	0.524	57.72	0.653	0.568	124	128	-0.074219	0.0625		AC1A24T153.1	0.476	0.2082	0.3019	0.2442	0.248	0.019	0.432	51.54	0.357	0.461	518	535	-0.085607	0.093458		Ca01G14510.t3	0.4	0.2556	0.3478	0.3393	0.219	-0.109	0.364	61	0.431	0.405	239	255	-0.332941	0.109804		LITCHI014365.m6	0.4479
Acyan01G0034000.1	0.4087	0.25	0.3684	0.2542	0.201	-0.098	0.369	55.75	0.385	0.437	252	258	-0.345349	0.081395		AC1C24T17.1	0.4768	0.1546	0.3359	0.2681	0.217	-0.095	0.364	51.26	0.335	0.446	478	493	-0.309736	0.052738		Ca01G14940.t1	0.3137	0.3595	0.4164	0.1818	0.176	-0.094	0.374	53.13	0.429	0.45	364	381	-0.802625	0.073491		LITCHI014365.m7	0.4602
Acyan01G0034100.1	0.2889	0.3444	0.4321	0.2568	0.213	-0.05	0.405	49.21	0.45	0.399	111	116	-0.176724	0.146552		AC1A24T151.1	0.4733	0.2112	0.2846	0.2928	0.215	-0.074	0.385	50.63	0.387	0.447	475	491	-0.465988	0.101833		Ca01G20440.t1	0.4224	0.1638	0.4694	0.1705	0.129	-0.139	0.31	40.02	0.264	0.364	129	131	0.725954	0.10687		LITCHI014365.m8	0.4734
Acyan01G0034200.1	0.4647	0.2118	0.3351	0.2247	0.196	-0.038	0.397	53.83	0.344	0.422	509	525	-0.269333	0.060952		AC1A24T155.1	0.3878	0.2828	0.3231	0.2399	0.183	-0.03	0.392	59.45	0.415	0.434	390	399	-0.022306	0.087719		Ca01G20870.t1	0.448	0.1862	0.3453	0.2309	0.181	-0.082	0.369	51.53	0.336	0.452	877	900	-0.395222	0.042222		LITCHI014365.m9	0.4534
Acyan01G0034300.1	0.3991	0.2152	0.4208	0.234	0.172	-0.094	0.368	49.75	0.346	0.43	266	277	-0.419495	0.072202		AC1A24T156.1	0.4009	0.2629	0.295	0.246	0.192	-0.016	0.402	57.93	0.413	0.458	259	262	-0.038931	0.080153		Ca01G18670.t1	0.5162	0.1622	0.4676	0.1981	0.223	-0.052	0.396	42.4	0.261	0.353	452	478	-0.595816	0.069038		LITCHI014366.m1	0.482
Acyan01G0034400.1	0.44	0.214	0.3627	0.3032	0.201	-0.129	0.349	55.27	0.38	0.414	627	650	-0.548923	0.090769		AC1A24T152.1	0.4303	0.1903	0.3759	0.2373	0.189	-0.091	0.354	51.7	0.335	0.424	845	872	-0.014679	0.055046		Ca01G02570.t1	0.4909	0.2091	0.3814	0.2273	0.194	-0.143	0.351	57.57	0.321	0.402	134	140	-0.697857	0.114286		LITCHI014367.m1	0.3259
Acyan01G0034500.1	0.4231	0.3494	0.2065	0.3737	0.24	-0.05	0.402	47.9	0.522	0.441	410	429	-0.584382	0.074592		AC1C24T21.1	0.4706	0.1933	0.3937	0.1857	0.181	-0.143	0.349	48.9	0.299	0.42	284	291	-0.469759	0.085911		Ca01G12930.t1	0.3429	0.3571	0.3008	0.1639	0.209	0.077	0.466	56.27	0.447	0.524	313	327	-0.584404	0.073394		LITCHI014368.m1	0.3178
Acyan01G0034700.1	0.4155	0.2113	0.3172	0.3094	0.232	0.023	0.433	55.11	0.41	0.487	178	187	-0.904278	0.037433		AC1C25T8.1	0.42	0.2427	0.3249	0.3353	0.205	-0.05	0.395	55.28	0.425	0.444	737	765	-0.484967	0.113725		Ca01G12500.t1	0.4098	0.2557	0.4114	0.2163	0.221	-0.062	0.391	52.6	0.36	0.421	728	766	-0.406919	0.100522		LITCHI014369.m1	0.4977
Acyan01G0034800.1	0.3893	0.2847	0.3183	0.2762	0.21	-0.024	0.4	59.48	0.431	0.429	492	517	-0.083559	0.096712		AC1A25T120.1	0.3699	0.2696	0.3893	0.259	0.23	-0.036	0.406	50.18	0.403	0.46	392	414	-0.419324	0.103865		Ca01G14370.t3	0.4646	0.2323	0.273	0.2714	0.195	-0.046	0.386	52.25	0.388	0.426	399	426	-0.214319	0.112676		LITCHI014369.m2	0.5123
Acyan01G0034900.1	0.405	0.1971	0.35	0.2428	0.203	-0.008	0.412	55.4	0.358	0.461	318	331	-0.00423	0.108761		AC1A25T110.1	0.3528	0.2524	0.386	0.1976	0.171	-0.072	0.355	51.63	0.367	0.419	346	364	0.771703	0.115385		Ca01G14370.t2	0.4646	0.2323	0.273	0.2714	0.195	-0.046	0.386	52.25	0.388	0.426	399	426	-0.214319	0.112676		LITCHI014369.m3	0.5034
Acyan01G0035000.1	0.4655	0.1718	0.3489	0.2825	0.205	-0.104	0.36	49.92	0.35	0.427	844	868	-0.475806	0.073733		AC1C25T12.1	0.3377	0.2682	0.3491	0.2458	0.174	-0.098	0.34	49.24	0.414	0.415	338	357	0.860784	0.114846		Ca01G14370.t1	0.4646	0.2323	0.273	0.2714	0.195	-0.046	0.386	52.25	0.388	0.426	399	426	-0.214319	0.112676		LITCHI014370.m1	0.3939
Acyan01G0035100.1	0.4913	0.156	0.3432	0.278	0.208	-0.102	0.365	48.51	0.335	0.421	855	882	-0.468027	0.077098		AC1A25T112.1	0.375	0.2829	0.3419	0.1942	0.177	-0.124	0.332	52.21	0.391	0.436	340	361	0.79723	0.132964		Ca01G14370.t7	0.4646	0.2323	0.273	0.2714	0.195	-0.046	0.386	52.25	0.388	0.426	399	426	-0.214319	0.112676		LITCHI014370.m2	0.4351
Acyan01G0035200.1	0.2194	0.3924	0.2694	0.3732	0.278	0.158	0.514	51.99	0.606	0.556	282	293	-0.446758	0.105802		AC1A25T113.1	0.3658	0.2819	0.3297	0.2249	0.222	0.04	0.425	53.3	0.411	0.435	341	361	0.580333	0.121884		Ca01G14370.t6	0.4646	0.2323	0.273	0.2714	0.195	-0.046	0.386	52.25	0.388	0.426	399	426	-0.214319	0.112676		LITCHI014371.m1	0.3889
Acyan01G0035300.1	0.1923	0.4872	0.1377	0.4385	0.227	0.081	0.462	52.62	0.731	0.553	182	187	-0.197326	0.080214		AC1A25T114.1	0.3655	0.2069	0.3905	0.2797	0.162	-0.123	0.338	57.76	0.384	0.452	346	361	-0.35374	0.088643		Ca01G14370.t5	0.4646	0.2323	0.273	0.2714	0.195	-0.046	0.386	52.25	0.388	0.426	399	426	-0.214319	0.112676		LITCHI014372.m1	0.4333
Acyan01G0035500.1	0.2278	0.5063	0.2206	0.3538	0.276	0.262	0.563	49.44	0.656	0.48	96	102	-0.485294	0.107843		AC1A25T121.1	0.3743	0.2793	0.2414	0.3889	0.207	-0.026	0.396	54.53	0.509	0.476	222	229	-0.172926	0.087336		Ca01G14370.t4	0.4646	0.2323	0.273	0.2714	0.195	-0.046	0.386	52.25	0.388	0.426	399	426	-0.214319	0.112676		LITCHI014372.m2	0.4627
Acyan01G0035600.1	0.4	0.2933	0.3291	0.3	0.237	0.037	0.449	55.46	0.434	0.399	198	208	-0.195673	0.091346		AC1A25T115.1	0.4065	0.3333	0.1917	0.3009	0.19	-0.009	0.399	49.61	0.507	0.483	148	151	-0.150331	0.07947		Ca01G09720.t1	0.3108	0.4189	0.169	0.314	0.194	-0.004	0.407	50.07	0.601	0.532	263	272	-0.638235	0.080882		LITCHI014372.m3	0.4333
Acyan01G0035700.1	0.4652	0.2025	0.3447	0.2504	0.192	-0.049	0.39	52.42	0.353	0.438	808	829	-0.679493	0.063932		AC1A25T116.1	0.3839	0.2495	0.3024	0.2608	0.213	0.028	0.427	58.4	0.413	0.474	513	534	0.406929	0.136704		Ca01G15650.t1	0.2968	0.3613	0.3865	0.1842	0.272	0.079	0.482	48.08	0.435	0.496	193	203	-0.131527	0.108374		LITCHI014372.m4	0.4627
Acyan01G0035800.1	0.5145	0.1871	0.2761	0.2568	0.193	-0.101	0.355	48.78	0.344	0.42	521	537	-0.022533	0.10987		AC1A25T117.1	0.3643	0.2714	0.2318	0.3776	0.225	0.113	0.489	58.69	0.517	0.514	178	184	-0.81087	0.038043		Ca01G21880.t1	0.4909	0.1564	0.4183	0.2242	0.195	-0.16	0.342	45.1	0.279	0.374	333	347	-0.196542	0.123919		LITCHI014373.m1	0.4312
Acyan01G0035900.1	0.3542	0.2292	0.2283	0.5181	0.184	-0.101	0.367	61	0.542	0.478	120	124	-0.683871	0.048387		AC1A25T123.1	0.3372	0.4302	0.2771	0.2208	0.257	0.035	0.434	56.03	0.509	0.474	106	107	-0.056075	0.11215		Ca01G21880.t2	0.4872	0.1575	0.4217	0.2217	0.194	-0.164	0.339	45.05	0.279	0.374	330	344	-0.175581	0.125		LITCHI014373.m2	0.438
Acyan01G0036000.1	0.4357	0.2321	0.3103	0.354	0.213	-0.055	0.388	54.02	0.428	0.414	717	744	-0.500403	0.096774		AC1A25T124.1	0.3473	0.271	0.3319	0.2915	0.199	-0.052	0.382	60.17	0.444	0.464	306	322	-0.103727	0.102484		Ca01G05420.t1	0.5195	0.1747	0.2725	0.3067	0.256	-0.037	0.404	47.52	0.377	0.451	567	588	-0.628742	0.013605		LITCHI014374.m1	0.4378
Acyan01G0036100.1	0.372	0.2628	0.3893	0.2558	0.214	-0.039	0.393	50.38	0.396	0.431	361	374	-0.352407	0.085561		AC1C25T19.1	0.3957	0.2301	0.3491	0.3209	0.224	-0.03	0.409	52.27	0.417	0.441	607	624	-0.73141	0.054487		Ca01G04150.t1	0.4933	0.12	0.473	0.2394	0.148	-0.25	0.265	48	0.265	0.359	98	105	-0.753333	0.085714		LITCHI014375.m1	0.3287
Acyan01G0036200.1	0.4719	0.1871	0.3285	0.2739	0.175	-0.146	0.336	50.58	0.35	0.414	560	589	-0.068082	0.088285		AC1A25T119.1	0.4618	0.2088	0.3049	0.2782	0.213	-0.03	0.405	54.46	0.375	0.435	400	408	-0.184314	0.078431		Ca01G17660.t1	0.4966	0.2109	0.3421	0.1346	0.16	-0.086	0.35	46.44	0.287	0.378	157	164	0.114634	0.109756		LITCHI014375.m2	0.3209
Acyan01G0036300.1	0.4291	0.2182	0.3448	0.3154	0.213	-0.071	0.375	49.45	0.395	0.421	344	357	-0.368347	0.098039		AC1A26T116.1	0.4044	0.2568	0.2683	0.2803	0.198	0.031	0.411	54.81	0.435	0.468	209	216	0.08287	0.092593		Ca01G24730.t1	0.442	0.2037	0.3705	0.2454	0.201	-0.034	0.403	52.47	0.345	0.425	600	619	-0.542973	0.074313		LITCHI014376.m1	0.4077
Acyan01G0036400.1	0.4826	0.176	0.3821	0.2538	0.211	-0.088	0.386	48.59	0.326	0.409	1532	1581	-0.758444	0.052498		AC1A26T118.1	0.3935	0.3032	0.3453	0.1811	0.222	0.036	0.447	61	0.391	0.462	179	186	-0.06129	0.107527		Ca01G01990.t2	0.4559	0.2222	0.3123	0.2593	0.225	0.009	0.423	58.23	0.381	0.465	336	339	-0.464307	0.056047		LITCHI014376.m2	0.4206
Acyan01G0036500.1	0.5307	0.2015	0.2967	0.2029	0.184	-0.107	0.352	50.84	0.318	0.435	475	491	-0.344603	0.083503		AC1A26T119.1	0.4093	0.1884	0.387	0.2887	0.174	-0.089	0.364	54.43	0.364	0.419	530	543	-0.56814	0.073665		Ca01G01990.t3	0.4542	0.2333	0.3175	0.2426	0.196	-0.017	0.401	54.22	0.374	0.444	302	305	-0.291475	0.072131		LITCHI014376.m3	0.4167
Acyan01G0036600.1	0.4391	0.1885	0.3501	0.2384	0.166	-0.103	0.346	54.72	0.338	0.438	477	495	0.009697	0.074747		AC1C26T11.1	0.4763	0.1856	0.3556	0.2267	0.224	-0.026	0.408	50.77	0.321	0.429	576	592	-0.281081	0.072635		Ca01G06000.t1	0.338	0.3521	0.3671	0.2667	0.26	0.095	0.48	43.95	0.459	0.447	98	100	-0.721	0.02		LITCHI014377.m1	0.5248
Acyan01G0036700.1	0.3707	0.2241	0.3704	0.2955	0.204	0.036	0.443	52.87	0.411	0.427	158	160	-0.909375	0.025		AC1A26T121.1	0.2198	0.3297	0.2857	0.4133	0.187	0.077	0.456	46.65	0.592	0.525	103	106	-0.140566	0.028302		Ca01G06860.t1	0.4348	0.1522	0.3012	0.3699	0.15	-0.139	0.311	44.65	0.387	0.402	106	112	0.508036	0.107143		LITCHI014378.m1	0.4927
Acyan01G0036800.1	0.4746	0.1559	0.3906	0.2382	0.203	-0.053	0.393	50.7	0.307	0.424	1124	1166	-0.713293	0.060034		AC1A26T122.1	0.4522	0.1932	0.3261	0.2535	0.189	-0.05	0.392	54.13	0.353	0.432	584	597	-0.039866	0.065327		Ca01G01560.t1	0.5318	0.175	0.4533	0.1629	0.215	-0.059	0.392	45.49	0.248	0.356	1535	1587	-0.576812	0.088217		LITCHI014378.m2	0.5076
Acyan01G0036900.1	0.4314	0.2549	0.4096	0.2	0.236	-0.036	0.425	50.82	0.35	0.424	120	125	-0.3568	0.192		AC1A26T123.1	0.3677	0.291	0.2833	0.3035	0.201	-0.003	0.419	58.37	0.462	0.479	444	454	-0.056388	0.07489		Ca01G01130.t1	0.3178	0.3551	0.3365	0.18	0.238	0.112	0.504	61	0.448	0.519	125	126	-1.1873	0.02381		LITCHI014378.m3	0.5333
Acyan01G0037000.1	0.453	0.1987	0.3357	0.2065	0.212	-0.068	0.387	54.36	0.332	0.482	527	546	-0.321978	0.102564		AC1A26T124.1	0.4337	0.2201	0.3613	0.2819	0.216	-0.084	0.384	55	0.382	0.433	398	410	-0.606098	0.087805		Ca01G17230.t1	0.4545	0.2189	0.4024	0.2052	0.209	-0.061	0.388	48.89	0.322	0.388	348	363	-0.011019	0.123967		LITCHI014379.m1	0.3966
Acyan01G0037100.1	0.5287	0.2098	0.3321	0.166	0.226	-0.101	0.381	46.12	0.297	0.421	394	407	-0.643735	0.085995		AC1C26T23.1	0.4787	0.2701	0.2541	0.3179	0.247	-0.111	0.39	52.4	0.432	0.442	259	266	-0.872932	0.071429		Ca01G22880.t3	0.4251	0.1916	0.3701	0.2603	0.183	-0.112	0.359	58.35	0.354	0.451	198	206	-0.407282	0.07767		LITCHI014380.m1	0.4371
Acyan01G0037200.1	0.3863	0.2354	0.3306	0.322	0.217	-0.022	0.412	56.2	0.429	0.472	624	643	-0.475739	0.076205		AC1A26T126.1	0.44	0.16	0.3636	0.2028	0.13	-0.131	0.329	50.85	0.306	0.448	258	265	-0.870943	0.041509		Ca01G22880.t4	0.4251	0.1916	0.3701	0.2603	0.183	-0.112	0.359	58.35	0.354	0.451	198	206	-0.407282	0.07767		LITCHI014381.m1	0.3982
Acyan01G0037300.1	0.4153	0.1853	0.3912	0.2416	0.173	-0.08	0.367	52.73	0.334	0.429	368	379	0.023483	0.079156		AC1C26T26.1	0.1944	0.4321	0.1705	0.4603	0.228	0.164	0.521	51.4	0.7	0.547	357	369	-0.262873	0.113821		Ca01G01290.t1	0.4096	0.2546	0.3553	0.2579	0.166	-0.121	0.339	52.53	0.392	0.427	342	354	-0.286441	0.081921		LITCHI014382.m1	0.3895
Acyan01G0037400.1	0.4223	0.2425	0.3768	0.2642	0.171	-0.16	0.332	54.4	0.378	0.441	458	481	-0.40395	0.091476		AC1C27T12.1	0.4622	0.2224	0.3103	0.2737	0.219	-0.06	0.386	53.25	0.376	0.448	805	850	-0.237647	0.115294		Ca01G22880.t1	0.4251	0.1916	0.3701	0.2603	0.183	-0.112	0.359	58.35	0.354	0.451	198	206	-0.407282	0.07767		LITCHI014383.m1	0.3488
Acyan01G0037500.1	0.3696	0.284	0.3502	0.2361	0.18	0.036	0.427	54.85	0.411	0.456	302	310	-0.512258	0.083871		AC1C27T13.1	0.3457	0.2263	0.352	0.3553	0.177	-0.094	0.364	59.05	0.442	0.438	308	321	-0.388473	0.080997		Ca01G22880.t2	0.4269	0.1988	0.3608	0.2533	0.186	-0.101	0.366	59.12	0.356	0.454	202	210	-0.412857	0.07619		LITCHI014384.m1	0.3396
Acyan01G0037600.1	0.4671	0.1621	0.352	0.2812	0.175	-0.133	0.336	48.48	0.334	0.406	1356	1424	-0.06243	0.083567		AC1A27T128.1	0.3772	0.2231	0.3423	0.2785	0.202	0.003	0.414	55.72	0.403	0.474	756	773	-0.507374	0.059508		Ca01G01990.t1	0.4367	0.2489	0.3	0.2667	0.2	-0.027	0.398	54.71	0.405	0.462	289	291	-0.311684	0.082474		LITCHI014386.m1	0.4801
Acyan01G0037700.1	0.4286	0.1684	0.3717	0.2766	0.183	-0.097	0.368	51.77	0.348	0.427	709	735	-0.428708	0.068027		AC1C27T18.1	0.4068	0.1654	0.3832	0.2993	0.195	-0.124	0.368	47.75	0.368	0.432	505	521	-0.822265	0.044146		Ca01G17390.t1	0.4615	0.2356	0.3005	0.2587	0.237	-0.05	0.4	55.77	0.38	0.448	492	511	-0.050685	0.097847		LITCHI014388.m1	0.4521
Acyan01G0037800.1	0.3063	0.4234	0.18	0.3226	0.221	0.084	0.457	57.28	0.597	0.525	129	136	-0.026471	0.058824		AC1C27T15.1	0.4571	0.1998	0.336	0.2773	0.192	-0.094	0.361	51.02	0.361	0.407	972	1020	-0.12147	0.088235		Ca01G17390.t2	0.4615	0.2356	0.3005	0.2587	0.237	-0.05	0.4	55.77	0.38	0.448	492	511	-0.050685	0.097847		LITCHI014389.m1	0.4023
Acyan01G0037900.1	0.2051	0.4615	0.2179	0.3562	0.208	0.044	0.442	48.47	0.653	0.539	95	102	0.191177	0.078431		AC1C27T16.1	0.3313	0.2892	0.3243	0.2917	0.191	-0.073	0.383	60.8	0.466	0.497	193	200	-0.5685	0.08		Ca01G08710.t1	0.5119	0.1458	0.3333	0.2451	0.203	0.005	0.42	49.01	0.302	0.41	348	355	-0.245352	0.067606		LITCHI014390.m1	0.5275
Acyan01G0038000.1	0.4187	0.216	0.375	0.2368	0.178	-0.112	0.359	52.27	0.359	0.46	451	466	-0.686266	0.062232		AC1A27T135.1	0.4179	0.1643	0.4033	0.2857	0.204	-0.11	0.369	47.91	0.349	0.406	450	466	-0.617167	0.049356		Ca01G12090.t1	0.5086	0.1429	0.3253	0.3097	0.168	-0.161	0.329	50.27	0.338	0.456	216	223	-0.756054	0.076233		LITCHI014391.m1	0.4122
Acyan01G0038100.1	0.4648	0.2193	0.3416	0.308	0.21	-0.046	0.401	53.38	0.387	0.427	1030	1071	-0.820915	0.079365		AC1C27T20.1	0.2844	0.3683	0.2083	0.3884	0.203	0.113	0.471	52.52	0.591	0.499	367	382	-0.049215	0.117801		Ca01G17390.t5	0.4612	0.2379	0.2923	0.2749	0.23	-0.067	0.387	53.64	0.389	0.428	486	505	0.015248	0.110891		LITCHI014392.m1	0.4719
Acyan01G0038200.1	0.4392	0.2128	0.373	0.2624	0.193	-0.139	0.339	55.58	0.354	0.411	342	355	-0.051549	0.115493		AC1A27T136.1	0.4872	0.2222	0.2982	0.3048	0.224	-0.107	0.369	47.48	0.389	0.445	149	155	-0.72129	0.090323		Ca01G17390.t6	0.4612	0.2379	0.2923	0.2749	0.23	-0.067	0.387	53.64	0.389	0.428	486	505	0.015248	0.110891		LITCHI014393.m1	0.4673
Acyan01G0038300.1	0.4564	0.1544	0.4386	0.2788	0.236	-0.094	0.401	49.63	0.325	0.397	212	215	-1.10372	0.032558		AC1C27T22.1	0.2327	0.5409	0.1189	0.3383	0.253	0.178	0.53	43.84	0.708	0.566	185	192	-0.248958	0.088542		Ca01G17390.t3	0.4615	0.2356	0.3005	0.2587	0.237	-0.05	0.4	55.77	0.38	0.448	492	511	-0.050685	0.097847		LITCHI014393.m2	0.4744
Acyan01G0038400.1	0.4552	0.2114	0.3656	0.2409	0.219	-0.033	0.407	49.92	0.342	0.406	462	481	-0.193763	0.120582		AC1A27T130.1	0.4308	0.2059	0.3722	0.2462	0.194	-0.029	0.399	54.45	0.35	0.423	1159	1202	-0.243261	0.084027		Ca01G13500.t1	0.4441	0.1757	0.3742	0.2721	0.199	-0.083	0.373	52.06	0.345	0.425	801	824	-0.25352	0.070388		LITCHI014393.m3	0.4729
Acyan01G0038500.1	0.4111	0.2167	0.3228	0.3767	0.197	-0.147	0.347	54.87	0.429	0.431	219	233	-0.329614	0.077253		AC1C27T23.1	0.4982	0.1798	0.3776	0.2563	0.191	-0.127	0.359	48.91	0.324	0.413	1404	1443	-0.905613	0.072765		Ca01G17390.t4	0.4615	0.2356	0.3005	0.2587	0.237	-0.05	0.4	55.77	0.38	0.448	492	511	-0.050685	0.097847		LITCHI014395.m1	0.3783
Acyan01G0038600.1	0.4477	0.2209	0.3451	0.2302	0.203	-0.043	0.398	52.51	0.352	0.417	389	406	-0.162562	0.103448		AC1C28T11.1	0.376	0.2597	0.2438	0.3688	0.177	-0.027	0.393	56.19	0.489	0.488	593	621	-0.389855	0.117552		Ca01G24300.t1	0.2648	0.2146	0.308	0.4178	0.176	-0.106	0.371	51.15	0.518	0.561	272	282	-0.399645	0.010638		LITCHI014395.m2	0.3783
Acyan01G0038700.1	0.4318	0.1477	0.4393	0.3333	0.223	-0.129	0.382	40.9	0.351	0.388	131	135	-0.903704	0.059259		AC1A28T155.1	0.3475	0.2587	0.2934	0.2915	0.181	0.006	0.41	59.34	0.451	0.475	293	305	0.051803	0.072131		Ca01G17390.t7	0.4612	0.2379	0.2923	0.2749	0.23	-0.067	0.387	53.64	0.389	0.428	486	505	0.015248	0.110891		LITCHI014396.m1	0.5083
Acyan01G0038800.1	0.4522	0.2442	0.3239	0.2972	0.22	-0.032	0.409	56.13	0.397	0.42	580	613	-0.346656	0.076672		AC1A28T150.1	0.2943	0.3283	0.3095	0.2705	0.221	0.09	0.482	55.69	0.495	0.512	309	318	-0.616352	0.053459		Ca01G23730.t1	0.4758	0.1962	0.3631	0.2568	0.192	-0.13	0.327	47.87	0.336	0.376	444	463	-0.043845	0.110151		LITCHI014396.m2	0.5062
Acyan01G0038900.1	0.4651	0.2248	0.3701	0.2241	0.207	-0.102	0.377	39.65	0.34	0.398	162	171	-0.552632	0.040936		AC1C28T13.1	0.4297	0.2436	0.146	0.4225	0.197	0	0.409	49.16	0.516	0.472	587	606	0.023927	0.087459		Ca01G03570.t1	0.4219	0.2891	0.3985	0.1545	0.264	0.034	0.442	50.42	0.344	0.432	163	169	-0.217752	0.071006		LITCHI014396.m3	0.509
Acyan01G0039000.1	0.4012	0.2037	0.2941	0.2721	0.205	0.019	0.4	48.22	0.389	0.446	180	186	0.918817	0.064516		AC1C28T23.1	0.3887	0.2445	0.2809	0.3806	0.17	-0.14	0.329	60.12	0.464	0.466	371	384	-0.208854	0.114583		Ca01G19240.t4	0.4404	0.1762	0.4679	0.1863	0.184	-0.086	0.367	41.85	0.276	0.372	695	737	0.030936	0.134328		LITCHI014396.m4	0.5083
Acyan01G0039100.1	0.3023	0.343	0.2829	0.2482	0.244	0.027	0.418	60.41	0.497	0.484	189	195	0.797436	0.117949		AC1A28T154.1	0.3776	0.2697	0.3348	0.2663	0.191	-0.077	0.366	55.33	0.415	0.453	284	297	-0.23468	0.06734		Ca01G19240.t3	0.4395	0.1857	0.453	0.2068	0.182	-0.081	0.366	42.72	0.294	0.372	700	738	0.076016	0.135501		LITCHI014396.m5	0.509
Acyan01G0039200.1	0.3023	0.3372	0.2792	0.2535	0.239	0.023	0.413	59.96	0.497	0.484	189	195	0.811282	0.107692		AC1A28T159.1	0.4471	0.2156	0.3577	0.2571	0.184	-0.081	0.367	52.43	0.357	0.407	1220	1277	-0.081049	0.111981		Ca01G19240.t2	0.4395	0.184	0.45	0.2106	0.181	-0.084	0.363	42.53	0.296	0.373	699	738	0.086856	0.136856		LITCHI014396.m6	0.5129
Acyan01G0039300.1	0.4752	0.1429	0.325	0.3401	0.201	-0.107	0.359	43.6	0.364	0.408	404	413	-0.089588	0.094431		AC1A28T160.1	0.4065	0.2103	0.2884	0.3713	0.185	-0.062	0.39	58.04	0.446	0.473	269	281	-0.786477	0.067616		Ca01G19240.t1	0.4527	0.1662	0.5047	0.1856	0.196	-0.088	0.376	40.44	0.26	0.369	431	453	-0.335982	0.116998		LITCHI014397.m1	0.332
Acyan01G0039400.1	0.392	0.2034	0.3958	0.2178	0.166	-0.092	0.361	51.73	0.342	0.461	570	586	-0.574915	0.069966		AC1A29T218.1	0.4182	0.2364	0.4015	0.2923	0.209	-0.021	0.412	58.33	0.388	0.393	165	169	-0.732544	0.047337		Ca01G19240.t6	0.4765	0.1816	0.4504	0.1845	0.199	-0.084	0.375	42.12	0.274	0.37	563	594	-0.137037	0.143098		LITCHI014398.m1	0.3952
Acyan01G0039500.1	0.4213	0.2234	0.2513	0.3652	0.196	-0.048	0.385	55.5	0.456	0.473	239	258	-0.32093	0.093023		AC1A29T221.1	0.5086	0.1695	0.3388	0.2471	0.173	-0.141	0.333	47.87	0.317	0.403	486	495	-0.415152	0.084848		Ca01G19240.t5	0.4378	0.1891	0.4519	0.2034	0.179	-0.091	0.358	42.64	0.295	0.374	698	734	0.077793	0.134877		LITCHI014398.m2	0.4274
Acyan01G0039600.1	0.406	0.2632	0.3275	0.2546	0.229	0.012	0.432	58.07	0.406	0.445	308	319	-0.260815	0.097179		AC1C29T17.1	0.3351	0.2505	0.3184	0.3114	0.156	-0.045	0.373	56.94	0.45	0.461	635	647	0.007264	0.068006		Ca01G11920.t1	0.4709	0.1796	0.3717	0.2824	0.194	-0.184	0.308	52.76	0.336	0.365	253	262	0.012214	0.087786		LITCHI014399.m1	0.3497
Acyan01G0039700.1	0.4139	0.3115	0.3604	0.19	0.224	0.024	0.437	54.37	0.386	0.412	295	301	-0.068106	0.079734		AC1A29T228.1	0.2685	0.3519	0.2177	0.355	0.205	0.076	0.449	58.64	0.584	0.537	485	504	0.248016	0.093254		Ca01G15380.t1	0.4842	0.1862	0.3951	0.2033	0.213	-0.098	0.376	51.6	0.298	0.421	423	437	-0.437757	0.066362		LITCHI014399.m2	0.3716
Acyan01G0039800.1	0.5211	0.2053	0.3419	0.2426	0.208	-0.148	0.335	51.56	0.321	0.382	224	239	-0.223849	0.117155		AC1A29T222.1	0.3479	0.2659	0.2948	0.3763	0.216	-0.015	0.412	55.73	0.489	0.473	663	712	-0.288764	0.11236		Ca01G22020.t4	0.4865	0.1808	0.3326	0.2329	0.197	-0.067	0.382	53.33	0.324	0.435	605	625	-0.26992	0.0992		LITCHI014401.m1	0.3194
Acyan01G0039900.1	0.3895	0.2035	0.2844	0.3744	0.177	-0.094	0.364	55.03	0.452	0.494	555	571	-0.599299	0.068301		AC1C29T19.1	0.386	0.3713	0.2609	0.2135	0.251	0.089	0.482	61	0.472	0.464	301	311	0.000965	0.135048		Ca01G22020.t3	0.4724	0.1872	0.3353	0.2473	0.192	-0.07	0.377	52.86	0.337	0.432	655	678	-0.297198	0.10177		LITCHI014403.m1	0.319
Acyan01G0040000.1	0.3756	0.2624	0.3399	0.2648	0.218	0.032	0.44	54.96	0.419	0.471	523	546	-0.346337	0.095238		AC1C29T10.1	0.4832	0.2349	0.3385	0.2773	0.231	-0.138	0.353	43.61	0.37	0.397	184	195	-0.121539	0.092308		Ca01G22020.t2	0.4768	0.1887	0.3321	0.2413	0.197	-0.056	0.385	52.63	0.335	0.433	680	705	-0.282411	0.102128		LITCHI014404.m1	0.4652
Acyan01G0040100.1	0.3491	0.2959	0.2835	0.3119	0.191	0.002	0.416	58.18	0.479	0.486	401	414	-0.192995	0.07971		AC1A29T229.1	0.4435	0.2395	0.3685	0.1933	0.201	-0.058	0.393	53.19	0.342	0.428	670	693	-0.130159	0.111111		Ca01G22020.t1	0.4659	0.161	0.3566	0.2751	0.191	-0.1	0.356	49.13	0.333	0.425	486	506	-0.267984	0.098814		LITCHI014404.m2	0.4704
Acyan01G0040200.1	0.4294	0.1772	0.4167	0.2222	0.2	-0.063	0.383	51.82	0.314	0.43	405	417	-0.381055	0.043165		AC1A29T223.1	0.3526	0.3064	0.2363	0.3609	0.232	-0.02	0.399	53.95	0.523	0.496	218	231	-0.019913	0.095238		Ca01G17360.t2	0.4762	0.1494	0.3309	0.3008	0.182	-0.118	0.347	49.28	0.34	0.423	539	549	-0.132605	0.096539		LITCHI014404.m3	0.4554
Acyan01G0040300.1	0.3913	0.2783	0.2587	0.2782	0.209	0.02	0.417	59.9	0.446	0.444	513	543	0.501105	0.112339		AC1A29T224.1	0.3988	0.3237	0.2191	0.3313	0.272	0.058	0.445	57.61	0.505	0.487	218	230	-0.043913	0.086957		Ca01G17360.t3	0.4452	0.1712	0.3411	0.2821	0.178	-0.094	0.362	51.83	0.35	0.422	503	513	-0.261404	0.091618		LITCHI014404.m4	0.4554
Acyan01G0040500.1	0.3993	0.1978	0.4419	0.205	0.175	-0.07	0.365	51.01	0.316	0.421	329	340	-0.281471	0.055882		AC1A29T225.1	0.4103	0.245	0.3599	0.3022	0.245	0.005	0.425	53.87	0.408	0.438	449	473	-0.291121	0.107822		Ca01G16470.t1	0.4419	0.2146	0.2749	0.2845	0.191	-0.079	0.378	52.28	0.402	0.478	468	482	-0.264523	0.068465		LITCHI014405.m1	0.4804
Acyan01G0040600.1	0.3795	0.1875	0.3506	0.3713	0.211	-0.109	0.35	56.16	0.429	0.424	303	310	-0.436774	0.051613		AC1C29T21.1	0.3492	0.3583	0.2239	0.293	0.253	0.15	0.503	53.77	0.523	0.493	616	628	-0.131051	0.085987		Ca01G17360.t4	0.4307	0.1832	0.3418	0.2875	0.174	-0.104	0.356	54.05	0.363	0.425	463	471	-0.240977	0.089172		LITCHI014406.m1	0.4327
Acyan01G0040700.1	0.3759	0.2857	0.2714	0.3053	0.258	0.012	0.44	53.8	0.47	0.482	166	170	-0.117647	0.047059		AC1A29T226.1	0.2902	0.3707	0.2036	0.383	0.215	0.016	0.424	56.29	0.598	0.521	495	516	-0.578876	0.087209		Ca01G19300.t1	0.4545	0.1604	0.4451	0.2061	0.188	-0.176	0.322	47.06	0.278	0.388	230	233	-0.390987	0.072961		LITCHI014406.m2	0.4319
Acyan01G0040800.1	0.3585	0.3113	0.3125	0.1398	0.213	0.087	0.447	60.05	0.404	0.511	114	118	-0.081356	0.067797		AC1C29T22.1	0.4173	0.2579	0.3093	0.2883	0.211	-0.009	0.409	55.27	0.414	0.433	589	617	0.017828	0.092382		Ca01G19300.t2	0.4545	0.1604	0.4451	0.2061	0.188	-0.176	0.322	47.06	0.278	0.388	230	233	-0.390987	0.072961		LITCHI014406.m3	0.434
Acyan01G0040900.1	0.4396	0.1928	0.3403	0.2708	0.177	-0.094	0.351	52.89	0.361	0.431	1325	1365	-0.228205	0.062271		AC1A29T227.1	0.3304	0.348	0.2203	0.4128	0.234	0.004	0.426	57.46	0.571	0.482	296	304	-0.574013	0.075658		Ca01G16390.t1	0.5778	0.2	0.3162	0.2636	0.236	-0.063	0.404	36.05	0.327	0.369	171	177	-0.967797	0.067797		LITCHI014407.m1	0.3077
Acyan01G0041000.1	0.4726	0.192	0.3487	0.2603	0.223	-0.106	0.373	52.66	0.343	0.421	560	601	-0.057571	0.103161		AC1A29T230.1	0.3521	0.3634	0.2235	0.3232	0.22	0.016	0.436	57.29	0.539	0.526	436	444	-0.855405	0.065315		Ca01G20530.t2	0.4505	0.198	0.3846	0.2921	0.184	-0.148	0.333	50.37	0.357	0.376	258	267	-0.432959	0.104869		LITCHI014409.m1	0.3482
Acyan01G0041100.1	0.4906	0.221	0.3416	0.2838	0.261	-0.013	0.432	48.13	0.37	0.423	971	1001	-0.781818	0.093906		AC1A29T231.1	0.436	0.208	0.4143	0.2526	0.179	-0.136	0.338	52.89	0.338	0.4	296	308	-0.292208	0.12987		Ca01G20530.t1	0.4692	0.1896	0.3892	0.2698	0.176	-0.172	0.32	49.88	0.338	0.387	269	281	-0.581139	0.092527		LITCHI014409.m2	0.3409
Acyan01G0041400.1	0.4878	0.1574	0.389	0.2456	0.201	-0.096	0.371	48.19	0.307	0.407	1136	1159	-0.751251	0.048318		AC1C29T25.1	0.4586	0.2371	0.3197	0.2637	0.208	-0.045	0.397	55.05	0.38	0.439	532	543	-0.471823	0.075506		Ca01G23120.t1	0.4702	0.2087	0.3428	0.2071	0.159	-0.099	0.34	48	0.327	0.377	967	991	0.141574	0.096872		LITCHI014410.m1	0.4357
Acyan01G0041500.1	0.4225	0.2028	0.3971	0.1937	0.182	-0.113	0.349	53.98	0.318	0.429	418	429	-0.023543	0.074592		AC1C29T27.1	0.2855	0.3609	0.2799	0.3087	0.203	0.049	0.439	57.56	0.533	0.485	636	669	0.181614	0.112108		Ca01G17360.t1	0.452	0.172	0.3311	0.2885	0.183	-0.089	0.367	52.25	0.355	0.433	581	590	-0.260508	0.086441		LITCHI014410.m2	0.4357
Acyan01G0041600.1	0.4137	0.2704	0.3309	0.2403	0.23	-0.071	0.392	47.62	0.401	0.444	362	374	-0.155615	0.074866		AC1A30T206.1	0.4351	0.164	0.3404	0.3251	0.158	-0.16	0.33	52.22	0.377	0.44	539	564	-0.494504	0.070922		Ca01G13880.t1	0.4754	0.1352	0.3458	0.2409	0.2	-0.031	0.396	47.34	0.302	0.449	285	290	0.067586	0.072414		LITCHI014410.m3	0.4652
Acyan01G0041700.1	0.367	0.2606	0.33	0.2979	0.162	-0.099	0.354	56.92	0.438	0.463	240	244	-0.821721	0.045082		AC1A30T215.1	0.2733	0.4224	0.227	0.3258	0.187	0.007	0.422	56.77	0.594	0.469	187	192	-0.232813	0.09375		Ca01G22230.t1	0.4374	0.1914	0.4022	0.2895	0.168	-0.123	0.338	51.99	0.347	0.372	853	889	-0.096626	0.092238		LITCHI014410.m4	0.4652
Acyan01G0041800.1	0.3882	0.2863	0.3612	0.2358	0.229	-0.016	0.418	47.59	0.405	0.425	304	313	-0.086901	0.089457		AC1A30T216.1	0.4466	0.2303	0.3459	0.206	0.195	-0.06	0.395	52.6	0.349	0.456	413	428	-0.157944	0.081776		Ca01G14770.t1	0.4297	0.2514	0.2506	0.3351	0.217	-0.075	0.368	50.39	0.458	0.456	476	495	-0.340404	0.060606		LITCHI014411.m1	0.3023
Acyan01G0041900.1	0.3937	0.2892	0.3145	0.2318	0.228	0.084	0.466	51.67	0.418	0.449	328	339	-0.063717	0.082596		AC1A30T217.1	0.3133	0.4277	0.2138	0.2245	0.219	0.13	0.484	54.76	0.547	0.546	190	194	-0.454124	0.061856		Ca01G03630.t1	0.4697	0.2424	0.3613	0.211	0.203	-0.022	0.406	51.5	0.344	0.389	160	169	-0.094083	0.112426		LITCHI014412.m1	0.3743
Acyan01G0042000.1	0.4733	0.1667	0.3191	0.2692	0.164	-0.064	0.364	51.93	0.341	0.437	176	186	0.257527	0.134409		AC1A30T207.1	0.4296	0.2744	0.2049	0.2679	0.196	0.011	0.407	53.63	0.446	0.46	305	320	0.49375	0.125		Ca01G18410.t1	0.4622	0.1308	0.4245	0.2438	0.14	-0.179	0.304	47.08	0.279	0.379	408	429	-0.16993	0.107226		LITCHI014413.m1	0.417
Acyan01G0042100.1	0.4345	0.2103	0.3347	0.2523	0.179	-0.079	0.368	50.92	0.361	0.42	321	327	0.067278	0.088685		AC1A30T218.1	0.4167	0.2958	0.3392	0.2793	0.236	-0.01	0.423	54.94	0.429	0.46	310	320	-0.829375	0.084375		Ca01G20290.t1	0.4918	0.1421	0.4355	0.2316	0.191	-0.173	0.315	46.56	0.282	0.407	238	249	-0.521687	0.056225		LITCHI014413.m2	0.4336
Acyan01G0042200.1	0.4064	0.2392	0.3373	0.262	0.181	-0.085	0.369	50.81	0.391	0.431	914	936	-0.056197	0.080128		AC1C30T17.1	0.3922	0.2729	0.2982	0.3079	0.2	-0.071	0.377	54.96	0.444	0.456	522	551	-0.125953	0.072595		Ca01G14060.t1	0.3352	0.2964	0.3615	0.283	0.175	-0.063	0.385	52.58	0.444	0.442	410	422	-0.268484	0.101896		LITCHI014413.m3	0.417
Acyan01G0042300.1	0.3903	0.2401	0.3396	0.2505	0.207	-0.047	0.391	53.9	0.394	0.473	670	691	-0.111577	0.069465		AC1A30T208.1	0.2749	0.3386	0.296	0.3064	0.208	0.037	0.427	55.59	0.522	0.484	565	592	0.465878	0.109797		Ca01G15820.t1	0.4454	0.2185	0.2834	0.2966	0.202	-0.005	0.415	51.71	0.4	0.448	562	579	-0.347323	0.072539		LITCHI014413.m4	0.4283
Acyan01G0042400.1	0.3033	0.418	0.2479	0.2456	0.245	0.021	0.421	53.29	0.545	0.522	145	154	0.012987	0.103896		AC1A30T219.1	0.378	0.2143	0.3344	0.3213	0.168	-0.066	0.379	55.77	0.415	0.436	388	403	-0.34938	0.079404		Ca01G26960.t1	0.4	0.3105	0.298	0.2513	0.203	-0.01	0.404	56.76	0.434	0.427	604	627	0.017065	0.125997		LITCHI014413.m5	0.417
Acyan01G0042500.1	0.2	0.3263	0.3529	0.2941	0.201	0.028	0.457	56.23	0.526	0.599	116	123	-0.804065	0.00813		AC1C30T19.1	0.4639	0.1647	0.3767	0.2342	0.192	-0.089	0.365	49.51	0.31	0.418	822	846	-0.355083	0.059102		Ca01G25530.t1	0.52	0.17	0.2989	0.2338	0.175	-0.121	0.336	41.67	0.31	0.41	113	118	0.351695	0.135593		LITCHI014413.m10	0.4283
Acyan01G0042600.1	0.4174	0.1983	0.2744	0.3095	0.134	-0.101	0.355	51.71	0.414	0.51	273	280	-1.46286	0.092857		AC1C30T20.1	0.478	0.1864	0.3356	0.2401	0.212	-0.056	0.4	51.44	0.339	0.446	360	371	-0.618329	0.070081		Ca01G24640.t1	0.3827	0.2284	0.3875	0.2138	0.176	-0.063	0.365	55.58	0.354	0.433	192	201	0.067662	0.054726		LITCHI014413.m11	0.417
Acyan01G0042700.1	0.4015	0.2194	0.3306	0.3085	0.18	-0.103	0.351	56.72	0.408	0.451	797	826	-0.285472	0.075061		AC1A30T220.1	0.4574	0.2128	0.3523	0.2367	0.208	-0.069	0.382	49.25	0.347	0.42	340	348	-0.330747	0.103448		Ca01G16000.t1	0.4286	0.1593	0.4533	0.2463	0.209	-0.073	0.386	42.22	0.311	0.4	254	267	-0.753933	0.06367		LITCHI014413.m6	0.4336
Acyan01G0042800.1	0.4189	0.2034	0.382	0.1928	0.189	-0.012	0.404	49.8	0.318	0.421	465	488	0.624795	0.118852		AC1A30T211.1	0.4389	0.1991	0.3242	0.3234	0.231	-0.081	0.379	51.95	0.394	0.45	277	285	-0.183509	0.063158		Ca01G19770.t1	0.3832	0.2372	0.4342	0.1962	0.162	-0.077	0.365	49.12	0.342	0.421	310	329	-0.121884	0.118541		LITCHI014413.m7	0.4336
Acyan01G0042900.1	0.516	0.1769	0.3574	0.1759	0.206	-0.063	0.391	51.06	0.277	0.416	455	473	-0.567231	0.099366		AC1C30T31.1	0.4364	0.3008	0.2367	0.2408	0.252	0.066	0.468	59.4	0.435	0.45	269	272	-0.251471	0.069853		Ca01G19770.t2	0.3838	0.2362	0.4336	0.1981	0.161	-0.075	0.365	49.3	0.342	0.421	307	326	-0.122086	0.116564		LITCHI014413.m8	0.417
Acyan01G0043000.1	0.469	0.2246	0.3389	0.2243	0.203	-0.046	0.392	54.29	0.345	0.416	885	915	-0.175628	0.102732		AC1C30T22.1	0.4589	0.1848	0.3812	0.2715	0.206	-0.093	0.374	52.29	0.34	0.426	844	875	-0.531886	0.102857		Ca01G24470.t6	0.4757	0.2054	0.3005	0.2378	0.203	0.035	0.437	52.37	0.355	0.458	231	238	-0.052101	0.058824		LITCHI014413.m9	0.4283
Acyan01G0043100.1	0.384	0.3038	0.3302	0.2426	0.228	0.013	0.431	57.47	0.428	0.461	283	295	-0.35322	0.084746		AC1A30T214.1	0.2091	0.4826	0.2248	0.3577	0.214	0.094	0.482	51.36	0.654	0.526	425	451	-0.356098	0.086475		Ca01G24550.t1	0.4124	0.3299	0.1792	0.396	0.205	-0.079	0.382	43.29	0.55	0.45	131	134	-0.919403	0.08209		LITCHI014413.m12	0.4283
Acyan01G0043200.1	0.3938	0.238	0.3706	0.2539	0.188	-0.044	0.395	54.09	0.384	0.438	430	447	-0.452349	0.067114		AC1C31T9.1	0.3706	0.2765	0.3866	0.22	0.185	-0.053	0.403	52.26	0.393	0.455	407	426	-0.844366	0.084507		Ca01G24470.t1	0.4902	0.2	0.2747	0.254	0.212	-0.006	0.414	50.74	0.363	0.456	314	325	0.028308	0.052308		LITCHI014413.m13	0.4173
Acyan01G0043300.1	0.3436	0.2749	0.363	0.2445	0.19	-0.096	0.368	57.47	0.416	0.465	353	356	-0.525281	0.05618		AC1C31T10.1	0.4298	0.1667	0.3405	0.3148	0.186	-0.068	0.378	54.32	0.375	0.425	283	294	-0.183674	0.05102		Ca01G24470.t3	0.4902	0.2	0.2747	0.254	0.212	-0.006	0.414	50.74	0.363	0.456	314	325	0.028308	0.052308		LITCHI014414.m1	0.4343
Acyan01G0043400.1	0.4645	0.2185	0.3287	0.3009	0.217	-0.091	0.381	52.44	0.388	0.438	914	956	-0.857322	0.061715		AC1A31T132.1	0.3284	0.2962	0.3516	0.3014	0.165	-0.035	0.402	61	0.461	0.474	410	425	-0.756	0.075294		Ca01G24470.t2	0.4902	0.2	0.2747	0.254	0.212	-0.006	0.414	50.74	0.363	0.456	314	325	0.028308	0.052308		LITCHI014414.m2	0.4127
Acyan01G0043500.1	0.3516	0.3672	0.3983	0.1963	0.282	0.012	0.444	53.17	0.425	0.424	160	165	-0.410909	0.10303		AC1A31T122.1	0.3897	0.2676	0.3137	0.2947	0.213	-0.055	0.388	52.93	0.435	0.438	260	264	-0.298485	0.109848		Ca01G14300.t1	0.4103	0.2154	0.3969	0.2599	0.183	-0.12	0.359	53.69	0.359	0.434	245	252	-0.527778	0.055556		LITCHI014414.m3	0.4113
Acyan01G0043600.1	0.445	0.311	0.3161	0.2194	0.221	-0.073	0.385	55.44	0.401	0.424	247	256	-0.148047	0.128906		AC1A31T133.1	0.3995	0.2534	0.3805	0.2347	0.199	-0.075	0.392	52.97	0.379	0.432	546	567	-0.679541	0.070547		Ca01G24470.t5	0.5064	0.1803	0.2911	0.2441	0.215	-0.047	0.391	50.47	0.335	0.437	281	295	0.08339	0.064407		LITCHI014414.m4	0.4133
Acyan01G0043700.1	0.2767	0.2893	0.1606	0.5194	0.156	-0.001	0.425	46.57	0.631	0.537	179	182	-1.00549	0.065934		AC1A31T123.1	0.364	0.2539	0.3741	0.224	0.199	-0.027	0.402	54.9	0.382	0.456	510	526	0.009506	0.062738		Ca01G24470.t4	0.5064	0.1803	0.2911	0.2441	0.215	-0.047	0.391	50.47	0.335	0.437	281	295	0.08339	0.064407		LITCHI014414.m5	0.4267
Acyan01G0043800.1	0.3483	0.2921	0.3475	0.2623	0.219	0.088	0.471	48.95	0.437	0.43	325	341	-0.212024	0.090909		AC1C31T24.1	0.4549	0.1988	0.3551	0.2657	0.193	-0.054	0.388	50.93	0.353	0.413	587	616	-0.092533	0.089286		Ca01G05330.t1	0.4875	0.1935	0.2709	0.287	0.167	-0.063	0.37	51.54	0.37	0.446	324	342	-0.210234	0.119883		LITCHI014415.m1	0.3791
Acyan01G0043900.1	0.3632	0.3049	0.2976	0.299	0.243	0.06	0.459	53.91	0.47	0.434	268	276	-0.052536	0.105072		AC1A31T134.1	0.38	0.25	0.314	0.2833	0.201	0.046	0.431	51.93	0.424	0.443	715	739	-0.059269	0.066306		Ca01G16710.t1	0.3333	0.1991	0.3539	0.3739	0.187	-0.096	0.369	49.89	0.447	0.473	295	306	-0.736928	0.058824		LITCHI014415.m2	0.3711
Acyan01G0044000.1	0.3526	0.3526	0.2057	0.2761	0.294	0.132	0.5	49.21	0.521	0.473	188	194	0.289691	0.113402		AC1A31T135.1	0.4167	0.2188	0.3167	0.2899	0.217	-0.03	0.399	55.27	0.399	0.444	228	239	-0.043933	0.079498		Ca01G05330.t2	0.4895	0.2278	0.2632	0.2917	0.174	-0.054	0.377	51.37	0.391	0.445	281	298	-0.343624	0.127517		LITCHI014415.m3	0.395
Acyan01G0044100.1	0.375	0.2446	0.3333	0.3302	0.164	-0.162	0.327	54.13	0.432	0.427	449	471	-0.438429	0.07431		AC1A31T126.1	0.4539	0.1705	0.3591	0.25	0.201	-0.033	0.403	48.88	0.336	0.44	548	558	-0.826882	0.02509		Ca01G14150.t1	0.4554	0.198	0.3405	0.3	0.243	-0.125	0.35	52.94	0.37	0.427	246	254	-0.280315	0.066929		LITCHI014416.m1	0.3873
Acyan01G0044200.1	0.4231	0.195	0.3529	0.2586	0.185	-0.057	0.381	53.26	0.361	0.456	924	968	-0.198451	0.06405		AC1C31T27.1	0.401	0.3069	0.3187	0.2663	0.227	0.013	0.435	53.87	0.435	0.442	246	258	-0.434884	0.081395		Ca01G19060.t1	0.462	0.2359	0.3305	0.1964	0.214	-0.038	0.4	51.32	0.346	0.45	738	758	-0.587335	0.056728		LITCHI014416.m2	0.375
Acyan01G0044300.1	0.4903	0.2258	0.2873	0.3081	0.209	-0.091	0.38	47.24	0.407	0.423	216	228	-0.762719	0.074561		AC1A31T128.1	0.4195	0.2439	0.1713	0.2825	0.2	0.075	0.438	51.06	0.461	0.518	217	229	0.658952	0.10917		Ca01G10820.t1	0.4105	0.2346	0.3613	0.2077	0.204	-0.002	0.418	56.35	0.355	0.442	380	393	0.01145	0.068702		LITCHI014416.m3	0.375
Acyan01G0044400.1	0.4595	0.1862	0.3412	0.2865	0.215	-0.073	0.385	52.15	0.367	0.438	872	897	-0.568896	0.045708		AC1C31T29.1	0.3881	0.3134	0.337	0.2619	0.229	-0.003	0.427	55.68	0.435	0.438	246	258	-0.468217	0.085271		Ca01G19060.t2	0.4606	0.2312	0.3467	0.1816	0.217	-0.037	0.4	51.78	0.332	0.449	678	697	-0.538307	0.060258		LITCHI014416.m4	0.3668
Acyan01G0044600.1	0.4211	0.2895	0.1792	0.3564	0.268	0.102	0.5	60.99	0.507	0.53	136	139	-0.451079	0.100719		AC1A31T130.1	0.1641	0.3281	0.2672	0.4273	0.171	0.01	0.411	57.28	0.631	0.559	141	149	-0.026846	0.087248		Ca01G06130.t3	0.4649	0.2082	0.3432	0.2258	0.214	-0.047	0.395	49.95	0.337	0.427	483	503	0.119284	0.10338		LITCHI014417.m1	0.3765
Acyan01G0044700.1	0.4532	0.1938	0.3763	0.24	0.175	-0.09	0.364	50.59	0.334	0.417	1457	1520	-0.475526	0.069737		AC1A32T140.1	0.4717	0.2579	0.2941	0.2377	0.258	-0.024	0.4	59.6	0.378	0.433	185	190	-0.029474	0.084211		Ca01G06130.t4	0.4649	0.2082	0.3432	0.2258	0.214	-0.047	0.395	49.95	0.337	0.427	483	503	0.119284	0.10338		LITCHI014418.m1	0.3953
Acyan01G0044800.1	0.4859	0.1901	0.2957	0.289	0.223	-0.056	0.39	53.05	0.363	0.427	498	511	-0.22544	0.086106		AC1A32T141.1	0.3663	0.3465	0.2772	0.2454	0.2	-0.021	0.402	57.62	0.474	0.504	361	374	-0.274064	0.05615		Ca01G22140.t1	0.4707	0.1616	0.3521	0.2833	0.218	-0.038	0.4	48.58	0.343	0.415	630	649	-0.36302	0.078582		LITCHI014419.m1	0.4791
Acyan01G0044900.1	0.3609	0.3775	0.2756	0.2298	0.254	0.062	0.458	57.29	0.484	0.485	347	361	-0.066759	0.102493		AC1A32T138.1	0.3825	0.2732	0.3509	0.3057	0.205	-0.039	0.399	53.46	0.43	0.437	228	237	-0.369198	0.067511		Ca01G06130.t5	0.4758	0.1982	0.3441	0.2219	0.209	-0.055	0.387	48.91	0.326	0.416	525	546	0.241209	0.111722		LITCHI014419.m2	0.4934
Acyan01G0045000.1	0.4083	0.2419	0.3339	0.3056	0.183	-0.11	0.353	52.38	0.409	0.427	760	787	-0.221855	0.110546		AC1C32T18.1	0.3947	0.2632	0.3383	0.2222	0.2	0.011	0.417	52.75	0.395	0.469	324	332	-0.514458	0.069277		Ca01G06130.t6	0.4618	0.1993	0.3571	0.2245	0.2	-0.075	0.378	49.85	0.33	0.423	349	362	0.136464	0.11326		LITCHI014419.m3	0.4861
Acyan01G0045100.1	0.439	0.1614	0.3758	0.2368	0.193	-0.117	0.344	50.35	0.316	0.435	614	639	-0.048826	0.084507		AC1A32T139.1	0.3716	0.2669	0.2759	0.329	0.216	0.004	0.421	55.43	0.46	0.451	337	363	0.359229	0.151515		Ca01G20700.t1	0.3778	0.3111	0.2766	0.3237	0.232	0.029	0.463	53.76	0.492	0.461	177	178	-1.8118	0.02809		LITCHI014419.m4	0.4854
Acyan01G0045200.1	0.3961	0.2627	0.2866	0.291	0.182	-0.017	0.399	58.76	0.436	0.458	597	607	0.201812	0.044481		AC1C32T19.1	0.3871	0.2527	0.4365	0.2143	0.166	-0.15	0.344	47.55	0.355	0.416	468	479	-0.746138	0.073069		Ca01G06130.t1	0.4649	0.2082	0.3432	0.2258	0.214	-0.047	0.395	49.95	0.337	0.427	483	503	0.119284	0.10338		LITCHI014420.m1	0.4052
Acyan01G0045300.1	0.4427	0.1858	0.3571	0.3178	0.23	-0.025	0.389	50.94	0.377	0.4	324	336	-0.077679	0.080357		AC1C32T20.1	0.2373	0.452	0.2222	0.2763	0.209	0.07	0.455	45.04	0.61	0.516	200	204	-0.015686	0.102941		Ca01G06130.t2	0.4494	0.2065	0.3488	0.235	0.2	-0.07	0.384	50.63	0.345	0.426	284	295	0.034576	0.118644		LITCHI014420.m2	0.4052
Acyan01G0045400.1	0.4413	0.2508	0.2247	0.413	0.209	-0.138	0.359	51.17	0.488	0.461	410	420	-0.888809	0.064286		AC1A32T146.1	0.4025	0.2365	0.375	0.3105	0.165	-0.189	0.324	51.27	0.405	0.45	309	324	-0.94784	0.058642		Ca01G16800.t1	0.3443	0.2514	0.4789	0.1906	0.178	-0.037	0.381	48.95	0.341	0.397	449	473	-0.112896	0.099366		LITCHI014420.m3	0.4056
Acyan01G0045500.1	0.364	0.3114	0.335	0.2568	0.239	0.045	0.437	54.4	0.437	0.418	270	275	0.072364	0.101818		AC1C32T22.1	0.4751	0.1839	0.2949	0.2295	0.18	-0.09	0.355	52.49	0.334	0.444	572	596	0.393624	0.090604		Ca01G18320.t2	0.4715	0.1711	0.3036	0.2845	0.188	-0.048	0.379	48.85	0.353	0.421	1313	1370	0.211606	0.09781		LITCHI014421.m1	0.375
Acyan01G0045600.1	0.4542	0.1458	0.417	0.2632	0.157	-0.179	0.31	50.65	0.304	0.391	355	367	-0.274114	0.108992		AC1A33T95.1	0.448	0.2217	0.3333	0.2673	0.233	0.015	0.434	58.15	0.376	0.448	274	283	-0.353357	0.106007		Ca01G18320.t1	0.4675	0.177	0.3057	0.2812	0.186	-0.052	0.377	49.37	0.356	0.422	1426	1486	0.18607	0.094213		LITCHI014421.m2	0.3469
Acyan01G0045700.1	0.4427	0.2061	0.3937	0.2893	0.204	-0.164	0.347	49.54	0.365	0.403	340	367	-0.641689	0.081744		AC1C33T8.1	0.5014	0.1643	0.23	0.3584	0.171	-0.165	0.328	48.38	0.397	0.453	408	436	-0.364679	0.098624		Ca01G19210.t4	0.3555	0.2617	0.4009	0.2723	0.189	-0.057	0.379	52.47	0.405	0.418	309	318	-0.306918	0.084906		LITCHI014421.m3	0.3307
Acyan01G0045800.1	0.423	0.2559	0.3519	0.2233	0.194	-0.049	0.383	52.84	0.372	0.393	449	476	0.232773	0.147059		AC1C33T9.1	0.3043	0.413	0.3158	0.2462	0.258	0.09	0.486	55.61	0.514	0.502	173	178	-0.843258	0.050562		Ca01G19210.t1	0.3636	0.2652	0.3846	0.2876	0.196	-0.059	0.38	51.62	0.414	0.419	326	336	-0.373512	0.080357		LITCHI014421.m4	0.3307
Acyan01G0045900.1	0.3851	0.2836	0.3699	0.1914	0.191	-0.085	0.378	51.44	0.378	0.427	381	393	0.106107	0.081425		AC1C33T13.1	0.4407	0.2492	0.2622	0.3344	0.202	-0.075	0.379	53.03	0.447	0.47	427	446	-0.677578	0.065022		Ca01G19210.t3	0.3854	0.2458	0.365	0.2988	0.196	-0.059	0.375	50.46	0.408	0.404	365	376	-0.123138	0.093085		LITCHI014422.m1	0.4264
Acyan01G0046000.1	0.3573	0.2666	0.4378	0.2143	0.168	-0.082	0.373	54.4	0.369	0.449	867	895	-0.818436	0.06257		AC1C33T11.1	0.4778	0.1945	0.3073	0.2972	0.18	-0.131	0.343	48.39	0.368	0.412	563	594	0.029125	0.082492		Ca01G19210.t2	0.399	0.2172	0.3918	0.2857	0.176	-0.117	0.339	53.77	0.373	0.397	233	242	-0.127686	0.095041		LITCHI014423.m1	0.451
Acyan01G0046100.1	0.3425	0.3014	0.1958	0.3086	0.218	0.078	0.444	56.18	0.517	0.495	232	241	0.519502	0.116183		AC1A33T98.1	0.4869	0.1643	0.3681	0.2112	0.207	-0.079	0.384	50.18	0.297	0.428	999	1029	-0.422935	0.068027		Ca01G15040.t1	0.4295	0.1505	0.3966	0.3156	0.167	-0.139	0.334	49.42	0.351	0.42	921	969	-0.527038	0.085655		LITCHI014424.m1	0.3962
Acyan01G0046200.1	0.4797	0.1863	0.3183	0.3161	0.188	-0.096	0.36	52.12	0.369	0.406	567	590	-0.21661	0.09322		AC1A33T99.1	0.4245	0.2518	0.3443	0.2661	0.19	-0.113	0.345	50.05	0.388	0.412	165	174	-0.054598	0.155172		Ca01G18790.t1	0.4337	0.3112	0.2467	0.209	0.199	0.094	0.455	45.64	0.422	0.391	211	215	0.261395	0.125581		LITCHI014425.m1	0.3701
Acyan01G0046300.1	0.4237	0.2189	0.4025	0.2427	0.191	-0.062	0.395	54.15	0.35	0.421	620	644	-0.529969	0.104037		AC1C33T16.1	0.3837	0.282	0.2173	0.3233	0.198	0.019	0.442	52.95	0.492	0.508	394	409	-0.701711	0.0489		Ca01G23210.t1	0.4211	0.2237	0.3451	0.2672	0.17	-0.127	0.346	56.69	0.379	0.423	182	190	-0.605263	0.047368		LITCHI014426.m1	0.3682
Acyan01G0046400.1	0.4433	0.19	0.364	0.2231	0.166	-0.156	0.315	53.44	0.324	0.412	349	363	0.244628	0.090909		AC1C33T17.1	0.4438	0.2079	0.3164	0.2353	0.201	-0.005	0.41	53.63	0.363	0.469	212	217	-0.082489	0.064516		Ca01G00160.t1	0.524	0.1693	0.3661	0.2832	0.222	-0.131	0.351	49.59	0.327	0.407	404	416	-0.851923	0.084135		LITCHI014427.m1	0.3097
Acyan01G0046500.1	0.4219	0.2458	0.3556	0.2143	0.222	-0.064	0.388	56.99	0.359	0.42	348	358	0.061452	0.061453		AC1C34T11.1	0.4765	0.2235	0.2945	0.2026	0.201	-0.032	0.394	51.74	0.348	0.47	198	203	0.055172	0.068966		Ca01G19150.t1	0.4421	0.2235	0.3695	0.1898	0.197	-0.061	0.373	53.7	0.328	0.418	708	753	0.349801	0.144754		LITCHI014428.m1	0.5071
Acyan01G0046600.1	0.4448	0.1926	0.3817	0.2059	0.178	-0.117	0.345	53.18	0.314	0.42	417	429	0.062471	0.072261		AC1A34T142.1	0.4052	0.2265	0.3152	0.3838	0.192	-0.081	0.374	54.44	0.447	0.418	701	732	-0.561066	0.086066		Ca01G08390.t1	0.4194	0.1567	0.4416	0.2116	0.166	-0.182	0.325	50.36	0.294	0.437	252	264	-0.305303	0.102273		LITCHI014429.m1	0.4553
Acyan01G0046700.1	0.3993	0.255	0.3478	0.2562	0.209	-0.075	0.371	60.94	0.391	0.42	353	368	0.049456	0.076087		AC1A34T143.1	0.4637	0.2291	0.2965	0.3677	0.185	-0.071	0.375	54.49	0.422	0.401	232	247	-0.437652	0.101215		Ca01G22850.t1	0.2923	0.2154	0.5714	0.2439	0.262	-0.023	0.446	46.47	0.337	0.411	101	103	-1.55243	0.058252		LITCHI014429.m2	0.4553
Acyan01G0046800.1	0.4143	0.2571	0.3255	0.2412	0.203	-0.071	0.384	55.19	0.395	0.468	258	268	-0.437313	0.074627		AC1C34T15.1	0.3729	0.2436	0.3605	0.3463	0.187	-0.124	0.35	52.61	0.434	0.423	592	622	-0.4	0.110932		Ca01G13410.t1	0.3424	0.3119	0.2219	0.4205	0.204	-0.022	0.406	60.71	0.557	0.512	379	400	-0.7335	0.0775		LITCHI014429.m3	0.4542
Acyan01G0046900.1	0.4305	0.245	0.3593	0.195	0.22	-0.077	0.379	57.96	0.348	0.422	348	357	0.07395	0.067227		AC1A34T146.1	0.2699	0.3067	0.2653	0.4148	0.184	-0.049	0.392	61	0.561	0.497	189	198	-0.255556	0.106061		Ca01G08630.t1	0.4055	0.2	0.287	0.3227	0.178	-0.144	0.334	55.2	0.415	0.462	419	436	-0.088303	0.071101		LITCHI014429.m4	0.4542
Acyan01G0047000.1	0.4497	0.2081	0.3725	0.2353	0.154	-0.106	0.337	50.26	0.337	0.406	187	196	-0.326531	0.096939		AC1A34T154.1	0.3427	0.3146	0.3205	0.1908	0.211	-0.027	0.391	56.91	0.422	0.449	192	198	0.742929	0.080808		Ca01G27060.t1	0.4158	0.2178	0.5385	0.1809	0.18	-0.208	0.314	42.71	0.285	0.347	137	142	-0.480282	0.06338		LITCHI014429.m5	0.4839
Acyan01G0047100.1	0.3043	0.2522	0.3966	0.3704	0.211	-0.145	0.353	58.85	0.46	0.452	150	154	-0.703896	0.084416		AC1A34T147.1	0.4602	0.2566	0.375	0.2609	0.264	-0.085	0.397	50.86	0.378	0.451	156	161	-1.32609	0.031056		Ca01G22790.t4	0.4938	0.1481	0.3422	0.218	0.197	-0.113	0.355	51.66	0.294	0.448	279	286	-0.015385	0.076923		LITCHI014429.m6	0.4647
Acyan01G0047200.1	0.4271	0.2014	0.3768	0.2146	0.183	-0.106	0.346	55.63	0.328	0.419	338	350	0.205429	0.091429		AC1A34T155.1	0.5058	0.1856	0.2926	0.2328	0.198	-0.046	0.398	47.49	0.331	0.451	508	518	-0.361197	0.057915		Ca01G22790.t3	0.4985	0.1562	0.3516	0.2	0.21	-0.096	0.361	52.48	0.286	0.442	385	398	0.05804	0.085427		LITCHI014430.m1	0.3784
Acyan01G0047400.1	0.3966	0.2716	0.3365	0.25	0.202	-0.085	0.363	60.48	0.4	0.418	270	286	0.051399	0.090909		AC1C34T18.1	0.4132	0.219	0.3097	0.2991	0.225	-0.048	0.394	53.2	0.408	0.461	287	300	-0.019667	0.083333		Ca01G22790.t2	0.4938	0.1481	0.3422	0.218	0.197	-0.113	0.355	51.66	0.294	0.448	279	286	-0.015385	0.076923		LITCHI014430.m2	0.3956
Acyan01G0047500.1	0.416	0.3	0.2522	0.2621	0.204	-0.016	0.403	58.77	0.445	0.454	290	302	-0.184437	0.07947		AC1A34T150.1	0.3438	0.4196	0.1955	0.2	0.244	0.156	0.521	50.26	0.533	0.53	240	251	-0.050996	0.119522		Ca01G22790.t1	0.4806	0.175	0.3453	0.2019	0.211	-0.079	0.37	52.04	0.304	0.447	414	428	0.005841	0.079439		LITCHI014431.m1	0.3943
Acyan01G0047600.1	0.4493	0.2551	0.3438	0.2462	0.261	0.005	0.436	51.69	0.38	0.43	445	453	-0.487197	0.075055		AC1C34T26.1	0.4167	0.2233	0.3873	0.2634	0.173	-0.116	0.358	54.54	0.367	0.41	371	384	-0.547135	0.067708		Ca01G11390.t1	0.4385	0.2193	0.3136	0.3097	0.182	-0.124	0.353	57.55	0.397	0.43	224	232	-0.357328	0.12069		LITCHI014431.m2	0.3582
Acyan01G0047700.1	0.522	0.2013	0.2754	0.2806	0.265	0.051	0.465	43.51	0.369	0.434	409	416	-0.272837	0.072115		AC1C34T21.1	0.2375	0.4917	0.1783	0.3318	0.188	0.103	0.449	51.04	0.659	0.516	287	293	-0.145392	0.071672		Ca01G09180.t1	0.2952	0.2289	0.4393	0.2746	0.159	-0.113	0.341	53.52	0.396	0.438	396	416	0.005769	0.096154		LITCHI014431.m3	0.399
Acyan01G0047800.1	0.4205	0.2483	0.3582	0.2059	0.208	-0.07	0.383	56.79	0.357	0.423	347	357	0.014286	0.061625		AC1A34T151.1	0.4661	0.2655	0.2902	0.2243	0.216	-0.009	0.431	50.32	0.385	0.451	392	412	-0.63034	0.106796		Ca01G27230.t1	0.4513	0.2301	0.3238	0.2083	0.189	-0.034	0.397	48.69	0.351	0.408	131	138	0.17029	0.108696		LITCHI014431.m4	0.3582
Acyan01G0048000.1	0.4132	0.2575	0.3767	0.186	0.207	-0.072	0.382	56.58	0.351	0.413	382	391	0.02046	0.063939		AC1C34T27.1	0.4568	0.1852	0.3797	0.3562	0.225	-0.13	0.361	48.11	0.38	0.411	108	111	-0.35946	0.09009		Ca01G11560.t1	0.4236	0.2326	0.3055	0.2656	0.196	-0.014	0.393	51.41	0.396	0.457	341	350	-0.183714	0.082857		LITCHI014431.m5	0.399
Acyan01G0048100.1	0.5185	0.1765	0.3377	0.2675	0.194	-0.089	0.364	50.85	0.321	0.38	865	900	-0.176222	0.116667		AC1A34T158.1	0.4185	0.2857	0.3306	0.2332	0.215	-0.017	0.426	55.99	0.403	0.456	481	493	-0.851724	0.073022		Ca01G12620.t1	0.5128	0.0974	0.4538	0.2054	0.177	-0.15	0.338	45.96	0.226	0.38	468	490	-0.444898	0.091837		LITCHI014432.m1	0.4694
Acyan01G0048200.1	0.3607	0.2463	0.3201	0.2435	0.163	-0.014	0.381	56.88	0.405	0.435	370	383	0.485901	0.093995		AC1A34T152.1	0.3755	0.2194	0.4192	0.253	0.175	-0.076	0.38	46.86	0.367	0.435	313	324	-0.727778	0.027778		Ca01G25440.t1	0.432	0.2367	0.3826	0.2325	0.197	-0.065	0.38	55.67	0.355	0.401	403	417	-0.223021	0.105516		LITCHI014434.m1	0.432
Acyan01G0048300.1	0.3775	0.2715	0.374	0.1391	0.201	0.016	0.423	53.32	0.35	0.444	163	171	0.720468	0.099415		AC1C35T11.1	0.4286	0.236	0.2597	0.3472	0.221	-0.025	0.421	48.32	0.447	0.485	197	206	-0.927185	0.038835		Ca01G07560.t1	0.4632	0.1472	0.3801	0.27	0.188	-0.143	0.341	48.02	0.315	0.391	279	293	-0.278157	0.081911		LITCHI014435.m1	0.439
Acyan01G0048400.1	0.4203	0.2551	0.3202	0.2483	0.226	0	0.426	53.01	0.392	0.465	413	432	-0.41412	0.090278		AC1C35T10.1	0.4031	0.2042	0.3874	0.2655	0.175	-0.088	0.363	52.66	0.363	0.442	237	248	-0.442742	0.08871		Ca01G19860.t1	0.4424	0.2044	0.3409	0.2648	0.213	-0.014	0.408	52.04	0.363	0.431	939	965	-0.161762	0.068394		LITCHI014435.m2	0.4722
Acyan01G0048500.1	0.4431	0.2076	0.3901	0.2321	0.203	-0.098	0.37	54.54	0.333	0.422	594	617	-0.432415	0.081037		AC1A35T201.1	0.4729	0.1944	0.3498	0.2477	0.199	-0.066	0.379	51	0.337	0.423	602	632	-0.403956	0.093354		Ca01G13240.t3	0.4364	0.1636	0.3945	0.2381	0.186	-0.071	0.364	51.3	0.312	0.434	321	334	0.026647	0.086826		LITCHI014436.m1	0.3568
Acyan01G0048600.1	0.4343	0.1943	0.3937	0.2639	0.172	-0.133	0.346	55.73	0.341	0.417	211	219	-0.243836	0.073059		AC1C35T22.1	0.3533	0.3641	0.3526	0.2587	0.261	0.025	0.446	59.33	0.464	0.449	224	231	-0.365801	0.147186		Ca01G18970.t1	0.4198	0.2116	0.3936	0.251	0.148	-0.132	0.331	53.68	0.35	0.398	360	372	-0.250269	0.053763		LITCHI014437.m1	0.4159
Acyan01G0048700.1	0.56	0.1133	0.3425	0.2707	0.225	-0.023	0.401	45.63	0.283	0.353	187	200	0.038	0.075		AC1C35T13.1	0.2888	0.4792	0.1832	0.2949	0.279	0.175	0.52	45.67	0.615	0.514	535	554	-0.345848	0.120939		Ca01G13240.t4	0.4526	0.1552	0.3756	0.2289	0.213	-0.006	0.407	49.52	0.304	0.436	270	282	0.00922	0.099291		LITCHI014438.m1	0.3931
Acyan01G0048800.1	0.4542	0.2125	0.3673	0.21	0.214	-0.091	0.374	50.42	0.327	0.42	318	332	-0.196386	0.081325		AC1C35T23.1	0.3773	0.2443	0.3641	0.2469	0.184	-0.054	0.374	52.48	0.388	0.434	1120	1168	0.181592	0.086473		Ca01G13240.t1	0.4457	0.1672	0.3662	0.2353	0.203	-0.014	0.401	50.11	0.319	0.439	392	407	0.001474	0.088452		LITCHI014439.m1	0.3816
Acyan01G0048900.1	0.4806	0.212	0.4068	0.25	0.198	-0.161	0.327	49.33	0.324	0.359	343	359	-0.357103	0.130919		AC1C35T14.1	0.3914	0.2925	0.2861	0.2703	0.186	-0.056	0.388	55.77	0.444	0.458	538	555	-0.216577	0.104505		Ca01G13240.t2	0.4308	0.1828	0.375	0.2298	0.198	-0.016	0.399	50.77	0.327	0.429	441	457	0.035011	0.094092		LITCHI014439.m2	0.4599
Acyan01G0049000.1	0.5078	0.2248	0.3739	0.2135	0.2	-0.126	0.345	45.24	0.316	0.366	313	329	-0.452888	0.112462		AC1A35T197.1	0.4591	0.1955	0.265	0.3516	0.215	-0.124	0.352	52.93	0.41	0.48	261	271	-0.154244	0.062731		Ca01G08800.t1	0.4372	0.2	0.3614	0.2648	0.177	-0.122	0.344	52.07	0.358	0.423	786	811	-0.321702	0.08508		LITCHI014439.m3	0.3562
Acyan01G0049100.1	0.3786	0.2066	0.3589	0.3046	0.188	-0.045	0.385	49.16	0.393	0.426	799	831	-0.069555	0.070999		AC1C35T16.1	0.3065	0.4322	0.3571	0.1402	0.27	0.095	0.487	56.54	0.474	0.501	230	239	-0.800837	0.079498		Ca01G03010.t2	0.405	0.3118	0.3168	0.1714	0.22	0.044	0.446	50.71	0.397	0.486	325	343	-0.234402	0.090379		LITCHI014439.m4	0.3413
Acyan01G0049200.1	0.45	0.2045	0.3402	0.2874	0.174	-0.102	0.362	42.99	0.365	0.406	260	277	-0.291336	0.108303		AC1A35T198.1	0.3863	0.2804	0.364	0.3278	0.224	-0.047	0.398	53.98	0.438	0.414	689	715	-0.628531	0.104895		Ca01G01220.t1	0.4541	0.1935	0.3158	0.2385	0.178	-0.088	0.356	51.81	0.347	0.432	464	485	0.169691	0.109278		LITCHI014439.m5	0.3413
Acyan01G0049300.1	0.4239	0.2174	0.3253	0.2877	0.149	-0.233	0.271	44.75	0.383	0.441	107	115	-0.182609	0.078261		AC1A35T199.1	0.3111	0.2556	0.2736	0.3939	0.145	-0.095	0.361	39.51	0.521	0.475	119	120	-0.918333	0.05		Ca01G03010.t1	0.4113	0.3085	0.3158	0.1727	0.223	0.048	0.448	50.44	0.394	0.484	330	348	-0.233333	0.091954		LITCHI014439.m6	0.3413
Acyan01G0049400.1	0.4167	0.1765	0.38	0.2674	0.197	0.018	0.421	52.71	0.348	0.411	247	259	-0.05444	0.07722		AC1C35T24.1	0.3129	0.2857	0.3586	0.3381	0.2	-0.072	0.369	61	0.476	0.466	187	194	-0.395876	0.092784		Ca01G22320.t1	0.3672	0.3082	0.3793	0.2023	0.205	-0.03	0.402	51.72	0.397	0.427	368	390	-0.045898	0.079487		LITCHI014440.m1	0.4052
Acyan01G0049500.1	0.401	0.2178	0.4	0.2295	0.187	-0.06	0.381	58.76	0.348	0.421	247	255	-0.078039	0.094118		AC1A35T205.1	0.4549	0.2813	0.2749	0.2564	0.235	-0.051	0.408	53	0.413	0.441	341	359	-0.597214	0.111421		Ca01G03010.t3	0.4416	0.3029	0.3086	0.1528	0.226	0.037	0.443	52.48	0.376	0.477	314	330	-0.305758	0.10303		LITCHI014440.m2	0.4052
Acyan01G0049600.1	0.5251	0.1372	0.3477	0.2582	0.172	-0.198	0.317	47.14	0.304	0.41	483	493	-0.678499	0.046653		AC1C35T27.1	0.4312	0.1739	0.31	0.2598	0.172	-0.05	0.369	53.39	0.36	0.452	317	328	0.445427	0.103659		Ca01G11620.t1	0.3796	0.2993	0.3382	0.1504	0.22	0.014	0.428	44.01	0.384	0.473	159	165	-0.204849	0.084848		LITCHI014441.m1	0.4819
Acyan01G0049700.1	0.4172	0.216	0.3696	0.2226	0.154	-0.124	0.333	47.91	0.346	0.41	387	403	-0.052357	0.094293		AC1A35T200.1	0.4641	0.2046	0.3424	0.2775	0.204	-0.093	0.371	51.25	0.359	0.441	579	611	-0.431915	0.10802		Ca01G01220.t2	0.4437	0.1995	0.3167	0.2391	0.178	-0.086	0.358	51.84	0.354	0.439	489	513	0.155361	0.109162		LITCHI014442.m1	0.3404
Acyan01G0049800.1	0.4074	0.1605	0.3684	0.4058	0.15	-0.181	0.284	52.88	0.402	0.364	102	109	0.248624	0.091743		AC1C35T20.1	0.3955	0.2519	0.3513	0.2561	0.205	-0.032	0.415	54.32	0.399	0.454	489	506	-0.722332	0.065217		Ca01G01220.t3	0.5032	0.1614	0.3014	0.2188	0.17	-0.099	0.328	47.83	0.305	0.403	351	366	0.801366	0.120219		LITCHI014442.m2	0.3386
Acyan01G0049900.1	0.4167	0.225	0.4397	0.1776	0.202	-0.082	0.374	50.96	0.313	0.428	147	155	-0.320645	0.03871		AC1A35T207.1	0.3945	0.3211	0.32	0.2222	0.168	-0.153	0.323	52.27	0.427	0.433	248	261	0.055555	0.141762		Ca01G01220.t4	0.5067	0.1614	0.2574	0.2649	0.17	-0.11	0.324	47.9	0.34	0.421	250	261	0.546743	0.111111		LITCHI014442.m3	0.3719
Acyan01G0050000.1	0.3936	0.1702	0.4231	0.2838	0.146	-0.208	0.28	49.76	0.346	0.402	107	112	-0.158929	0.080357		AC1C36T4.1	0.491	0.1731	0.3804	0.2524	0.179	-0.143	0.34	52.24	0.316	0.384	459	477	-0.489937	0.140461		Ca01G21960.t1	0.5144	0.1475	0.4017	0.2488	0.205	-0.129	0.345	46.78	0.282	0.357	333	344	-0.146221	0.125		LITCHI014442.m4	0.3738
Acyan01G0050100.1	0.3949	0.2417	0.3672	0.2634	0.191	0.008	0.422	53.55	0.389	0.433	619	647	-0.352241	0.064915		AC1A36T92.1	0.4872	0.1486	0.3895	0.2872	0.203	-0.13	0.362	49.51	0.33	0.424	1392	1423	-1.17063	0.056219		Ca01G26270.t1	0.445	0.2087	0.3562	0.2606	0.196	-0.054	0.375	52.41	0.359	0.403	753	779	-0.096406	0.066752		LITCHI014443.m1	0.2954
Acyan01G0050200.1	0.4824	0.2118	0.358	0.1842	0.201	0.021	0.441	45.3	0.314	0.425	102	106	-0.408491	0.084906		AC1A36T94.1	0.4638	0.2	0.3588	0.2629	0.188	-0.114	0.351	53.1	0.348	0.411	851	883	-0.314609	0.07701		Ca01G21080.t1	0.1837	0.4898	0.3263	0.1868	0.181	0	0.421	36.46	0.57	0.564	114	120	-0.259167	0.016667		LITCHI014444.m1	0.2826
Acyan01G0050300.1	0.5215	0.1237	0.3578	0.3196	0.215	-0.117	0.361	43.28	0.333	0.397	255	263	-0.669962	0.072243		AC1C36T6.1	0.2544	0.4099	0.2857	0.3307	0.234	0.106	0.49	51.64	0.573	0.505	351	372	-0.555107	0.067204		Ca01G17620.t1	0.4906	0.1247	0.3061	0.3949	0.163	-0.166	0.32	48.2	0.368	0.384	581	603	-0.154726	0.082919		LITCHI014445.m1	0.5167
Acyan01G0050400.1	0.4603	0.1852	0.4485	0.2148	0.188	-0.132	0.351	49.63	0.294	0.393	228	235	-0.374043	0.068085		AC1A36T95.1	0.2421	0.4211	0.2831	0.332	0.234	0.119	0.496	53.82	0.584	0.511	351	372	-0.575806	0.075269		Ca01G01160.t1	0.494	0.1713	0.327	0.2369	0.201	-0.085	0.373	48.45	0.321	0.423	592	614	-0.366775	0.060261		LITCHI014445.m2	0.5346
Acyan01G0050600.1	0.4853	0.1863	0.4011	0.2321	0.191	-0.125	0.355	52.27	0.307	0.388	251	260	-0.274231	0.061538		AC1A36T96.1	0.2421	0.4211	0.2878	0.3294	0.233	0.114	0.493	52.7	0.581	0.509	351	372	-0.573387	0.075269		Ca01G17260.t1	0.4698	0.2181	0.3969	0.1974	0.184	-0.095	0.365	48.81	0.314	0.381	353	365	-0.107397	0.123288		LITCHI014445.m3	0.5167
Acyan01G0050700.1	0.416	0.312	0.2286	0.2427	0.216	0.01	0.45	51.99	0.457	0.507	140	146	-0.474658	0.10274		AC1C37T7.1	0.3373	0.3614	0.2571	0.3478	0.31	0.142	0.53	61	0.54	0.491	100	110	-0.81	0.081818		Ca01G02050.t3	0.3797	0.2382	0.305	0.2588	0.18	-0.023	0.381	53.83	0.407	0.456	452	477	0.801048	0.113208		LITCHI014446.m1	0.5153
Acyan01G0050900.1	0.3964	0.2748	0.3367	0.2162	0.199	-0.032	0.396	59.33	0.396	0.445	255	262	-0.072519	0.099237		AC1C37T8.1	0.2338	0.4179	0.2929	0.3169	0.217	0.08	0.466	55.72	0.575	0.509	247	258	-0.413566	0.073643		Ca01G02480.t1	0.4826	0.1684	0.335	0.2642	0.207	-0.037	0.388	50.1	0.334	0.423	1970	2054	-0.141432	0.062317		LITCHI014447.m1	0.3714
Acyan01G0051000.1	0.4504	0.1985	0.3729	0.2105	0.171	-0.107	0.373	56.25	0.327	0.418	153	158	-0.168987	0.120253		AC1A37T84.1	0.4453	0.2109	0.2925	0.3475	0.184	-0.192	0.307	56.51	0.432	0.475	176	188	-0.799468	0.074468		Ca01G02050.t2	0.3953	0.2209	0.3075	0.2696	0.178	-0.051	0.367	53.08	0.397	0.444	390	411	0.724331	0.111922		LITCHI014448.m1	0.4006
Acyan01G0051100.1	0.5234	0.2422	0.2941	0.2407	0.24	-0.062	0.39	59.73	0.358	0.403	159	163	-0.381595	0.079755		AC1C37T11.1	0.4484	0.2389	0.3191	0.2836	0.205	-0.091	0.368	53.93	0.393	0.431	399	419	-0.382816	0.116945		Ca01G02480.t2	0.4835	0.1685	0.3368	0.2625	0.208	-0.037	0.388	50.02	0.332	0.422	1968	2052	-0.125682	0.064327		LITCHI014449.m1	0.4946
Acyan01G0051200.1	0.4764	0.2255	0.2976	0.2468	0.219	-0.03	0.397	53.37	0.366	0.407	325	335	-0.010746	0.071642		AC1C37T4.1	0.3137	0.2941	0.2841	0.3614	0.194	0.002	0.419	54.16	0.513	0.507	117	119	-0.32605	0.067227		Ca01G02050.t1	0.375	0.2279	0.3087	0.2717	0.179	-0.023	0.381	53.88	0.409	0.462	464	491	0.727699	0.105906		LITCHI014451.m1	0.5465
Acyan01G0051300.1	0.3775	0.2053	0.507	0.1692	0.162	-0.146	0.335	54.83	0.291	0.402	182	188	-0.185638	0.042553		AC1A37T81.1	0.4043	0.2648	0.3454	0.2969	0.188	-0.111	0.355	54.21	0.416	0.413	682	704	-0.354119	0.115057		Ca01G18150.t1	0.3691	0.1965	0.3977	0.3148	0.169	-0.111	0.347	49.5	0.387	0.421	1342	1400	-0.307429	0.071429		LITCHI014452.m1	0.5346
Acyan01G0051400.1	0.4129	0.1677	0.4533	0.2279	0.177	-0.108	0.354	60.67	0.302	0.419	189	194	-0.299485	0.046392		AC1A37T86.1	0.2784	0.3822	0.2561	0.3832	0.235	0.098	0.474	55.49	0.578	0.472	725	758	-0.231135	0.121372		Ca01G20470.t2	0.4595	0.1667	0.4111	0.1858	0.196	-0.105	0.353	45.78	0.282	0.413	532	542	-0.455166	0.051661		LITCHI014453.m1	0.4495
Acyan01G0051500.1	0.4161	0.2044	0.4621	0.1765	0.206	-0.066	0.383	56.01	0.293	0.406	167	178	-0.125843	0.095506		AC1A37T87.1	0.3856	0.2185	0.3426	0.3303	0.174	-0.095	0.35	55.79	0.417	0.444	468	491	-0.241955	0.09776		Ca01G20470.t3	0.4411	0.1749	0.4261	0.1955	0.194	-0.105	0.353	46.49	0.293	0.408	638	652	-0.456748	0.058282		LITCHI014453.m2	0.4575
Acyan01G0051700.1	0.4647	0.1784	0.4	0.2165	0.189	-0.105	0.365	49.33	0.302	0.394	562	584	-0.190753	0.089041		AC1A38T116.1	0.4873	0.1139	0.4293	0.3228	0.198	-0.084	0.398	44.41	0.328	0.387	241	249	-1.36265	0.052209		Ca01G04890.t2	0.5	0.2609	0.2941	0.2195	0.234	0	0.422	55.64	0.366	0.408	344	359	-0.17883	0.111421		LITCHI014453.m3	0.4575
Acyan01G0051800.1	0.4406	0.1832	0.4324	0.2011	0.19	-0.074	0.373	51.22	0.299	0.427	241	253	-0.336364	0.083004		AC1A38T111.1	0.36	0.328	0.2593	0.29	0.202	-0.016	0.42	61	0.49	0.465	143	149	-0.022819	0.107383		Ca01G07800.t2	0.3117	0.3506	0.1631	0.3939	0.24	0.118	0.486	47.27	0.599	0.533	177	182	0.212637	0.093407		LITCHI014453.m4	0.4575
Acyan01G0051900.1	0.4216	0.0882	0.1589	0.6289	0.146	-0.312	0.223	39.4	0.538	0.46	130	132	-0.084091	0.075758		AC1A38T117.1	0.3826	0.2812	0.3019	0.3153	0.182	-0.115	0.347	59.75	0.455	0.463	418	434	-0.458986	0.085253		Ca01G04890.t1	0.4898	0.2816	0.2874	0.2203	0.245	0.021	0.435	56.16	0.384	0.425	310	325	-0.274769	0.104615		LITCHI014453.m5	0.4738
Acyan01G0052000.1	0.4205	0.1983	0.409	0.2058	0.198	-0.035	0.399	51.6	0.319	0.426	551	570	-0.231754	0.054386		AC1A38T118.1	0.3333	0.2824	0.3088	0.3095	0.146	-0.019	0.396	61	0.475	0.505	265	274	-0.674453	0.054745		Ca01G07800.t1	0.3117	0.3506	0.1631	0.3939	0.24	0.118	0.486	47.27	0.599	0.533	177	182	0.212637	0.093407		LITCHI014454.m1	0.4617
Acyan01G0052100.1	0.4437	0.169	0.4472	0.2035	0.204	-0.093	0.37	48.18	0.285	0.403	165	176	0.024432	0.068182		AC1A38T119.1	0.3832	0.2515	0.2833	0.3537	0.18	-0.077	0.367	50.76	0.465	0.443	215	222	-0.46982	0.036036		Ca01G01870.t1	0.1284	0.367	0.3559	0.3364	0.18	0.016	0.406	61	0.579	0.523	133	135	0.071111	0.074074		LITCHI014454.m2	0.4717
Acyan01G0052200.1	0.4111	0.1667	0.4583	0.1871	0.175	-0.093	0.362	52.69	0.281	0.426	210	223	-0.161435	0.06278		AC1A38T120.1	0.4427	0.2053	0.33	0.2811	0.2	-0.039	0.388	53.01	0.373	0.435	1411	1472	-0.093954	0.072011		Ca01G23490.t1	0.4204	0.3003	0.3273	0.2056	0.213	0.047	0.446	57.06	0.396	0.417	381	397	0.169773	0.146096		LITCHI014454.m3	0.4897
Acyan01G0052300.1	0.4152	0.2088	0.4058	0.2756	0.189	-0.076	0.375	53.77	0.36	0.421	506	542	-0.484871	0.086716		AC1A38T121.1	0.2733	0.2981	0.2993	0.3741	0.194	0.019	0.426	52.47	0.532	0.516	188	195	-0.573333	0.05641		Ca01G17970.t1	0.5	0.1406	0.2101	0.4077	0.194	-0.099	0.335	46.34	0.433	0.445	164	170	-0.010588	0.047059		LITCHI014455.m1	0.3784
Acyan01G0052400.1	0.4051	0.1772	0.4861	0.1838	0.178	-0.105	0.358	52.95	0.283	0.41	187	201	-0.166169	0.089552		AC1A38T114.1	0.4595	0.2248	0.303	0.2431	0.199	-0.009	0.397	53.55	0.363	0.402	692	715	0.345734	0.134266		Ca01G17540.t1	0.4528	0.1694	0.3373	0.3388	0.182	-0.141	0.34	51.02	0.374	0.415	441	466	-0.31073	0.075107		LITCHI014456.m1	0.3614
Acyan01G0052500.1	0.4241	0.1646	0.4326	0.2331	0.165	-0.149	0.324	50.34	0.308	0.411	185	197	-0.086802	0.086294		AC1A38T115.1	0.3504	0.3007	0.3049	0.3224	0.187	-0.012	0.405	53.82	0.477	0.46	855	876	-0.406735	0.091324		Ca01G21320.t1	0.4479	0.1902	0.3605	0.2612	0.17	-0.045	0.38	50.14	0.344	0.422	192	203	-0.349754	0.08867		LITCHI014457.m1	0.4872
Acyan01G0052600.1	0.3793	0.2184	0.4359	0.2533	0.162	-0.028	0.419	48.21	0.362	0.446	105	109	-1.18349	0.110092		AC1C38T22.1	0.3645	0.2243	0.4636	0.2424	0.168	-0.079	0.362	53.27	0.348	0.411	138	141	-0.387944	0.085106		Ca01G10730.t1	0.4585	0.2411	0.4159	0.2589	0.209	-0.078	0.379	59.15	0.353	0.382	317	328	-0.580183	0.109756		LITCHI014458.m1	0.2602
Acyan01G0052700.1	0.391	0.1474	0.2468	0.449	0.182	-0.06	0.372	48.76	0.473	0.477	188	193	-0.168394	0.07772		AC1C38T23.1	0.4689	0.1672	0.2747	0.3036	0.194	-0.082	0.355	51.32	0.366	0.404	344	361	0.633241	0.099723		Ca01G10300.t1	0.4348	0.1957	0.4896	0.2614	0.175	-0.098	0.375	48.81	0.32	0.343	128	134	-0.879105	0.089552		LITCHI014459.m1	0.1972
Acyan01G0052800.1	0.3989	0.1148	0.2246	0.526	0.157	-0.151	0.313	46.05	0.493	0.457	227	231	-0.222078	0.060606		AC1C39T6.1	0.3642	0.3609	0.1908	0.249	0.215	0.087	0.439	54.67	0.515	0.47	330	342	0.816959	0.119883		Ca01G26400.t1	0.5385	0.1846	0.3462	0.2959	0.191	-0.201	0.308	48.25	0.333	0.379	159	167	-0.399401	0.083832		LITCHI014460.m1	0.3003
Acyan01G0052900.1	0.389	0.2663	0.2837	0.3191	0.212	-0.049	0.389	59.02	0.455	0.454	455	473	-0.009514	0.090909		AC1C39T8.1	0.4457	0.2204	0.3292	0.2312	0.202	-0.017	0.411	52.68	0.359	0.446	715	737	-0.177205	0.085482		Ca01G20470.t1	0.4192	0.1689	0.4185	0.2348	0.184	-0.116	0.344	46.43	0.318	0.411	840	860	-0.36407	0.05814		LITCHI014460.m2	0.3265
Acyan01G0053000.1	0.4627	0.1791	0.361	0.251	0.183	-0.1	0.354	51.59	0.333	0.427	718	744	-0.213575	0.107527		AC1C39T9.1	0.3735	0.2979	0.3367	0.2893	0.191	-0.05	0.399	55.87	0.441	0.438	519	530	-0.497925	0.096226		Ca01G25700.t2	0.4973	0.1747	0.2776	0.2922	0.192	-0.072	0.362	50.88	0.36	0.443	450	466	0.026824	0.04721		LITCHI014461.m1	0.3424
Acyan01G0053100.1	0.4844	0.2083	0.3261	0.2267	0.243	-0.049	0.388	52.15	0.341	0.459	232	238	0.004622	0.088235		AC1A39T112.1	0.3235	0.3162	0.2953	0.3271	0.215	0.034	0.455	56.28	0.505	0.505	497	507	-0.907298	0.067061		Ca01G25700.t1	0.4973	0.1747	0.2776	0.2922	0.192	-0.072	0.362	50.88	0.36	0.443	450	466	0.026824	0.04721		LITCHI014462.m1	0.4544
Acyan01G0053200.1	0.4237	0.2405	0.255	0.2839	0.271	0.056	0.446	54.74	0.426	0.506	305	313	0.128754	0.073482		AC1A39T107.1	0.4492	0.2262	0.3391	0.203	0.218	-0.045	0.394	52.78	0.344	0.441	358	367	0.010082	0.06267		Ca01G05890.t1	0.2205	0.4094	0.256	0.3115	0.257	0.204	0.54	51.38	0.6	0.586	150	153	-0.891503	0.058824		LITCHI014463.m1	0.4478
Acyan01G0053300.1	0.4559	0.1985	0.3217	0.2573	0.217	-0.064	0.372	55.34	0.359	0.463	323	334	0.077245	0.086826		AC1A39T113.1	0.4229	0.1937	0.3961	0.234	0.161	-0.224	0.291	48.66	0.33	0.417	282	295	-0.070508	0.091525		Ca01G13320.t1	0.4429	0.2286	0.2615	0.2846	0.182	-0.062	0.38	56.15	0.411	0.482	163	168	0.0375	0.029762		LITCHI014463.m2	0.4366
Acyan01G0053400.1	0.4418	0.2226	0.3415	0.2992	0.199	-0.08	0.376	53.55	0.389	0.442	370	384	-0.677344	0.070313		AC1C39T19.1	0.4103	0.1941	0.3487	0.2922	0.207	-0.07	0.379	55.98	0.379	0.436	327	343	-0.143732	0.099125		Ca01G06950.t3	0.3451	0.2566	0.3641	0.2616	0.183	-0.084	0.357	58.34	0.409	0.427	252	263	0.521293	0.125475		LITCHI014463.m3	0.4516
Acyan01G0053500.1	0.4056	0.2797	0.3552	0.2585	0.205	-0.009	0.415	53.85	0.404	0.411	349	360	-0.401945	0.111111		AC1A39T108.1	0.4342	0.1905	0.3549	0.2712	0.177	-0.112	0.361	50.27	0.36	0.44	1043	1075	-0.667442	0.063256		Ca01G06950.t2	0.3271	0.282	0.3071	0.2723	0.18	-0.057	0.364	59.32	0.452	0.457	294	310	0.780645	0.109677		LITCHI014463.m4	0.4516
Acyan01G0053600.1	0.4924	0.2183	0.35	0.1905	0.246	-0.064	0.387	55.28	0.319	0.441	235	241	-0.092946	0.099585		AC1C39T15.1	0.4167	0.223	0.3057	0.2945	0.176	-0.159	0.328	52.79	0.403	0.444	464	492	0.125813	0.093496		Ca01G06950.t1	0.3168	0.2706	0.3264	0.2907	0.181	-0.047	0.375	61	0.452	0.461	347	365	0.586027	0.10137		LITCHI014464.m1	0.3326
Acyan01G0053700.1	0.3515	0.2953	0.3253	0.2937	0.21	-0.005	0.412	58.31	0.456	0.459	667	699	-0.322747	0.111588		AC1C39T21.1	0.4102	0.2751	0.3187	0.2558	0.198	-0.07	0.384	54.95	0.409	0.431	704	753	0.02324	0.098274		Ca01G23060.t1	0.44	0.1725	0.3995	0.1832	0.176	-0.072	0.364	51.26	0.284	0.406	451	470	0.652766	0.108511		LITCHI014465.m1	0.3937
Acyan01G0053800.1	0.5075	0.1859	0.3571	0.2041	0.253	-0.072	0.383	50.45	0.301	0.418	475	486	-0.00535	0.098765		AC1C40T9.1	0.4316	0.1752	0.3533	0.3333	0.19	-0.115	0.338	52.5	0.38	0.432	582	597	-0.237521	0.093802		Ca01G23850.t1	0.4183	0.2281	0.3495	0.2474	0.183	-0.067	0.367	54.19	0.37	0.417	289	307	0.580456	0.18241		LITCHI014466.m1	0.2706
Acyan01G0053900.1	0.4519	0.2037	0.3688	0.3208	0.203	-0.111	0.368	49.33	0.376	0.405	351	371	-0.294609	0.121294		AC1A40T149.1	0.4794	0.1804	0.2934	0.2756	0.201	-0.134	0.35	51.1	0.355	0.45	220	226	-0.35177	0.09292		Ca01G23850.t2	0.4444	0.2367	0.3	0.2353	0.179	-0.031	0.386	58.71	0.373	0.416	228	242	0.555372	0.157025		LITCHI014466.m2	0.3412
Acyan01G0054000.1	0.4426	0.1864	0.3324	0.2338	0.186	-0.05	0.375	52.6	0.34	0.451	1290	1349	0.174352	0.079318		AC1C40T8.1	0.3744	0.2667	0.2896	0.3012	0.209	-0.033	0.394	57.44	0.451	0.48	459	481	-0.079626	0.085239		Ca01G15560.t3	0.4239	0.1955	0.4299	0.2302	0.183	-0.091	0.367	49.94	0.323	0.402	572	600	-0.173	0.118333		LITCHI014467.m1	0.4095
Acyan01G0054100.1	0.4339	0.1905	0.3531	0.2727	0.172	-0.168	0.32	49.61	0.352	0.413	647	694	0.074496	0.085014		AC1A40T150.1	0.4015	0.2336	0.3311	0.2887	0.198	-0.011	0.416	53.37	0.41	0.442	178	181	-0.477348	0.060773		Ca01G15560.t2	0.4068	0.2103	0.4294	0.2263	0.178	-0.102	0.359	49.5	0.334	0.406	682	717	-0.212273	0.114365		LITCHI014467.m2	0.399
Acyan01G0054200.1	0.4055	0.267	0.3372	0.1835	0.193	-0.045	0.379	52.72	0.372	0.439	441	468	0.533761	0.134615		AC1C40T19.1	0.3822	0.2408	0.2642	0.3286	0.19	-0.044	0.381	58.51	0.459	0.489	451	470	-0.088723	0.076596		Ca01G15560.t5	0.4239	0.1955	0.4299	0.2302	0.183	-0.091	0.367	49.94	0.323	0.402	572	600	-0.173	0.118333		LITCHI014467.m3	0.4213
Acyan01G0054300.1	0.3213	0.4043	0.2462	0.2894	0.209	0.024	0.429	57.45	0.541	0.5	333	341	-0.310264	0.073314		AC1A40T151.1	0.4175	0.2864	0.3163	0.221	0.22	0.007	0.425	56.03	0.401	0.471	247	252	-0.261508	0.02381		Ca01G25340.t1	0.2151	0.3333	0.3273	0.4158	0.233	0.003	0.426	61	0.566	0.479	129	133	-0.393985	0.045113		LITCHI014467.m4	0.4317
Acyan01G0054400.1	0.3824	0.2132	0.4071	0.2016	0.174	-0.042	0.39	45.76	0.335	0.412	164	170	-0.065883	0.088235		AC1C40T21.1	0.2984	0.2597	0.4175	0.2867	0.193	-0.056	0.402	54.63	0.422	0.464	348	361	-1.06565	0.055402		Ca01G15130.t1	0.4697	0.1833	0.3517	0.2392	0.196	-0.05	0.383	50.22	0.33	0.42	786	820	-0.263659	0.052439		LITCHI014467.m5	0.4053
Acyan01G0054500.1	0.4392	0.2011	0.4051	0.2535	0.177	-0.086	0.344	51.99	0.335	0.385	221	228	0.098684	0.131579		AC1A40T152.1	0.4554	0.2344	0.3596	0.2232	0.213	-0.021	0.41	48.77	0.35	0.406	525	547	-0.251371	0.109689		Ca01G15560.t4	0.4208	0.1891	0.4153	0.242	0.184	-0.091	0.367	49.18	0.331	0.411	493	519	-0.239499	0.117534		LITCHI014467.m6	0.4286
Acyan01G0054600.1	0.433	0.2129	0.3038	0.2637	0.198	-0.039	0.386	56.82	0.382	0.451	498	517	0.054352	0.056093		AC1A40T153.1	0.4132	0.2395	0.3108	0.2932	0.144	-0.033	0.366	55.28	0.407	0.409	194	198	-0.260606	0.070707		Ca01G13190.t2	0.4429	0.25	0.3476	0.265	0.231	0.029	0.444	54.93	0.385	0.424	514	536	-0.241978	0.121269		LITCHI014468.m1	0.4652
Acyan01G0054700.1	0.4555	0.226	0.3179	0.2302	0.231	-0.013	0.415	53.12	0.364	0.449	349	370	-0.331892	0.075676		AC1A40T154.1	0.3644	0.339	0.2475	0.2174	0.293	0.251	0.547	45.22	0.469	0.457	128	132	0.474243	0.113636		Ca01G15560.t1	0.4098	0.2018	0.4341	0.2248	0.173	-0.11	0.353	49.14	0.327	0.409	765	805	-0.269814	0.10559		LITCHI014468.m2	0.466
Acyan01G0054800.1	0.4118	0.2157	0.3218	0.3108	0.21	-0.017	0.4	46.45	0.391	0.374	115	122	0.504918	0.114754		AC1C40T24.1	0.3636	0.2667	0.3224	0.3504	0.167	-0.162	0.338	54.04	0.458	0.48	201	214	-0.478505	0.088785		Ca01G13190.t1	0.4635	0.2518	0.3342	0.2635	0.255	0.041	0.454	54.59	0.383	0.428	522	545	-0.281835	0.122936		LITCHI014468.m3	0.4612
Acyan01G0054900.1	0.4399	0.1996	0.31	0.3416	0.195	-0.088	0.375	53.3	0.4	0.43	600	630	-0.486667	0.112698		AC1A40T142.1	0.3368	0.3246	0.2689	0.3008	0.2	-0.016	0.414	57.97	0.5	0.508	654	692	-0.345231	0.115607		Ca01G15560.t7	0.4239	0.1955	0.4299	0.2302	0.183	-0.091	0.367	49.94	0.323	0.402	572	600	-0.173	0.118333		LITCHI014469.m1	0.4067
Acyan01G0055000.1	0.3636	0.2727	0.3175	0.3304	0.188	-0.048	0.402	51.03	0.456	0.444	169	177	-0.561017	0.101695		AC1A40T143.1	0.3467	0.3175	0.2674	0.3063	0.206	-0.013	0.416	58.8	0.494	0.496	627	665	-0.321654	0.120301		Ca01G24700.t1	0.456	0.2027	0.3426	0.3106	0.222	-0.117	0.364	51.53	0.382	0.44	497	526	-0.562167	0.102662		LITCHI014469.m2	0.3988
Acyan01G0055100.1	0.4013	0.242	0.3446	0.3012	0.21	-0.045	0.385	54.92	0.409	0.47	369	383	-0.58799	0.093995		AC1A40T155.1	0.3524	0.3476	0.212	0.3697	0.235	0.029	0.446	56.61	0.557	0.513	271	279	-1.0957	0.021505		Ca01G15560.t6	0.4239	0.1955	0.4299	0.2302	0.183	-0.091	0.367	49.94	0.323	0.402	572	600	-0.173	0.118333		LITCHI014470.m1	0.3977
Acyan01G0055200.1	0.458	0.3003	0.3081	0.2392	0.274	0.009	0.455	55.63	0.41	0.498	505	541	-0.94658	0.053604		AC1C40T15.1	0.4102	0.2221	0.3864	0.2724	0.195	-0.077	0.379	52.34	0.372	0.428	879	921	-0.362649	0.099891		Ca01G15560.t9	0.4208	0.1891	0.4153	0.242	0.184	-0.091	0.367	49.18	0.331	0.411	493	519	-0.239499	0.117534		LITCHI014471.m1	0.4885
Acyan01G0055300.1	0.359	0.2308	0.3544	0.3147	0.183	-0.075	0.358	50.48	0.42	0.438	193	195	-0.019487	0.046154		AC1A40T146.1	0.4051	0.2574	0.28	0.2917	0.216	-0.004	0.428	58.53	0.438	0.495	283	291	-0.860481	0.075601		Ca01G15560.t8	0.4208	0.1891	0.4153	0.242	0.184	-0.091	0.367	49.18	0.331	0.411	493	519	-0.239499	0.117534		LITCHI014471.m2	0.4885
Acyan01G0055400.1	0.4706	0.1765	0.3593	0.25	0.233	0.023	0.431	45.8	0.33	0.412	209	216	-0.17037	0.074074		AC1C40T28.1	0.4534	0.2217	0.3239	0.3033	0.203	-0.077	0.398	47.71	0.394	0.42	505	520	-0.763846	0.061538		Ca01G06740.t1	0.3725	0.2255	0.3535	0.2842	0.166	-0.067	0.374	52.25	0.407	0.432	246	254	-0.624016	0.094488		LITCHI014472.m1	0.3895
Acyan01G0055500.1	0.3947	0.2602	0.314	0.2607	0.234	0.029	0.436	57.06	0.414	0.44	406	422	-0.072749	0.075829		AC1A40T156.1	0.5107	0.1971	0.3736	0.2299	0.235	-0.091	0.387	49.38	0.317	0.425	514	534	-0.770599	0.088015		Ca01G04970.t1	0.546	0.1902	0.3517	0.2362	0.245	-0.041	0.398	43.72	0.303	0.361	201	218	-0.033945	0.105505		LITCHI014472.m2	0.4545
Acyan01G0055600.1	0.5378	0.1713	0.3386	0.2857	0.27	-0.034	0.419	44.57	0.338	0.394	334	341	-0.9739	0.041056		AC1C40T17.1	0.3415	0.3293	0.259	0.3256	0.232	0.086	0.479	61	0.511	0.499	188	205	-0.194634	0.107317		Ca01G19900.t1	0.4488	0.1863	0.3752	0.2374	0.219	-0.099	0.37	52.02	0.328	0.43	754	784	-0.157781	0.082908		LITCHI014472.m3	0.4578
Acyan01G0055700.1	0.4006	0.2641	0.324	0.2559	0.229	0.009	0.432	52.83	0.403	0.432	382	397	-0.090176	0.088161		AC1A41T173.1	0.4177	0.2625	0.3265	0.2751	0.198	-0.093	0.376	53.25	0.405	0.432	482	502	-0.223307	0.139442		Ca01G13970.t1	0.4481	0.2695	0.2792	0.3121	0.234	-0.008	0.413	53	0.433	0.455	395	419	-0.488306	0.100239		LITCHI014472.m4	0.4545
Acyan01G0055800.1	0.3382	0.3076	0.2939	0.2709	0.223	0.042	0.439	56.02	0.47	0.471	766	794	0.054408	0.084383		AC1C41T12.1	0.5155	0.1787	0.3345	0.2559	0.214	-0.045	0.384	49.96	0.323	0.409	362	371	-0.129919	0.053908		Ca01G13970.t2	0.4481	0.2695	0.2792	0.3121	0.234	-0.008	0.413	53	0.433	0.455	395	419	-0.488306	0.100239		LITCHI014472.m5	0.4545
Acyan01G0055900.1	0.3247	0.413	0.2416	0.1921	0.238	0.149	0.501	51.42	0.515	0.489	421	427	0.285949	0.088993		AC1C41T13.1	0.3659	0.1829	0.4249	0.287	0.168	-0.095	0.361	51	0.361	0.427	296	304	-0.511513	0.069079		Ca01G16990.t1	0.4198	0.3457	0.275	0.32	0.332	0.168	0.519	44.55	0.481	0.444	108	111	-0.41982	0.072072		LITCHI014472.m6	0.4578
Acyan01G0056000.1	0.3035	0.3821	0.3138	0.1913	0.234	0.098	0.473	50.7	0.481	0.465	412	418	0.140191	0.095694		AC1A41T167.1	0.4386	0.1972	0.3827	0.2333	0.161	-0.124	0.336	51.33	0.334	0.426	587	622	-0.161576	0.093248		Ca01G16560.t1	0.4631	0.1716	0.3385	0.3188	0.206	-0.071	0.376	51.99	0.375	0.429	718	742	-0.569542	0.057951		LITCHI014472.m7	0.4048
Acyan01G0056100.1	0.3299	0.4208	0.228	0.1914	0.235	0.134	0.493	50.89	0.521	0.489	422	427	0.28267	0.088993		AC1C41T23.1	0.2759	0.357	0.2715	0.3797	0.173	-0.052	0.38	53.06	0.564	0.475	482	510	-0.239216	0.088235		Ca01G22060.t1	0.4256	0.2366	0.3517	0.2773	0.211	-0.048	0.39	52.68	0.385	0.429	828	857	-0.480047	0.103851		LITCHI014472.m8	0.4051
Acyan01G0056200.1	0.2861	0.3978	0.3364	0.1751	0.243	0.1	0.477	53	0.482	0.473	411	417	0.093765	0.091127		AC1A41T168.1	0.408	0.3333	0.2698	0.3257	0.264	0.032	0.451	51.74	0.485	0.452	237	248	-0.691129	0.080645		Ca01G00890.t1	0.6625	0.0625	0.5942	0.1846	0.235	-0.198	0.351	50.04	0.153	0.328	111	115	-1.33217	0.086957		LITCHI014472.m9	0.4578
Acyan01G0056300.1	0.3617	0.2899	0.3283	0.2441	0.185	-0.043	0.393	55.83	0.426	0.447	427	437	0.062242	0.098398		AC1A41T169.1	0.3984	0.2718	0.2522	0.2876	0.234	0.062	0.445	56.05	0.447	0.447	427	445	0.428764	0.132584		Ca01G02390.t1	0.3571	0.2245	0.3626	0.3253	0.165	-0.005	0.402	49.92	0.419	0.415	117	123	-0.230081	0.105691		LITCHI014473.m1	0.383
Acyan01G0056400.1	0.3467	0.2783	0.3545	0.2514	0.183	-0.059	0.387	54.07	0.424	0.461	488	503	-0.170179	0.087475		AC1A41T174.1	0.3984	0.2402	0.2829	0.3341	0.192	-0.12	0.345	54.27	0.446	0.456	579	611	-0.193617	0.091653		Ca01G13970.t3	0.4481	0.2695	0.2792	0.3121	0.234	-0.008	0.413	53	0.433	0.455	395	419	-0.488306	0.100239		LITCHI014474.m1	0.1443
Acyan01G0056500.1	0.416	0.2137	0.3348	0.2217	0.211	-0.06	0.379	53.28	0.355	0.455	290	303	0.510891	0.09571		AC1A41T175.1	0.419	0.2571	0.3011	0.2442	0.182	-0.155	0.333	54.17	0.4	0.432	120	125	0.1	0.112		Ca01G20620.t1	0.3719	0.2645	0.3525	0.2455	0.183	0.069	0.435	46.69	0.401	0.426	147	154	-0.177273	0.084416		LITCHI014475.m1	0.3316
Acyan01G0056600.1	0.3682	0.2985	0.2228	0.3371	0.253	0.067	0.462	58.24	0.509	0.508	234	237	0.011392	0.105485		AC1C41T18.1	0.3516	0.2668	0.313	0.279	0.196	-0.044	0.387	53.94	0.44	0.459	445	461	0.519523	0.127983		Ca01G13600.t1	0.4435	0.2684	0.1841	0.2914	0.195	-0.04	0.402	49.97	0.46	0.529	398	407	-0.397297	0.071253		LITCHI014476.m1	0.4555
Acyan01G0056700.1	0.4267	0.2328	0.3292	0.32	0.193	-0.072	0.377	56.03	0.413	0.42	305	318	-0.638994	0.056604		AC1C41T27.1	0.4237	0.2555	0.2689	0.2491	0.207	-0.011	0.41	54.68	0.412	0.455	371	401	0.058105	0.089776		Ca01G10690.t2	0.4286	0.3012	0.2451	0.2627	0.262	0.072	0.46	53.53	0.447	0.48	313	324	-0.276852	0.070988		LITCHI014478.m1	0.2781
Acyan01G0056800.1	0.4471	0.1923	0.3333	0.2428	0.195	-0.049	0.387	48.87	0.342	0.437	240	244	-0.048771	0.065574		AC1C41T19.1	0.4933	0.2004	0.3237	0.2511	0.209	-0.086	0.374	51.12	0.345	0.401	629	655	-0.129008	0.099237		Ca01G18060.t1	0.4309	0.187	0.4167	0.2055	0.168	-0.082	0.377	51.12	0.312	0.427	292	302	-0.228146	0.096026		LITCHI014479.m1	0.4602
Acyan01G0056900.1	0.4235	0.2491	0.3589	0.2657	0.221	-0.027	0.415	58.72	0.39	0.421	364	379	-0.751187	0.063325		AC1A41T172.1	0.3838	0.3616	0.2452	0.2094	0.237	0.05	0.464	56.41	0.471	0.466	293	303	0.071617	0.125413		Ca01G26360.t3	0.437	0.1654	0.4085	0.2152	0.178	-0.092	0.357	50.7	0.303	0.408	297	307	0.038762	0.110749		LITCHI014480.m1	0.3716
Acyan01G0057000.1	0.4409	0.2419	0.3415	0.3021	0.231	-0.021	0.412	57.86	0.404	0.408	255	269	-0.643494	0.055762		AC1C41T29.1	0.4078	0.1549	0.3483	0.322	0.179	-0.042	0.384	52.33	0.374	0.449	617	635	-0.254331	0.058268		Ca01G26790.t1	0.4309	0.2514	0.4167	0.1527	0.199	-0.084	0.377	52.23	0.321	0.398	414	423	-0.143499	0.111111		LITCHI014482.m1	0.5233
Acyan01G0057100.1	0.4279	0.2402	0.3292	0.3244	0.198	-0.076	0.379	54.27	0.418	0.415	306	319	-0.698433	0.059561		AC1A42T74.1	0.3659	0.2091	0.2852	0.3719	0.175	-0.054	0.404	52.86	0.466	0.495	356	368	-0.725272	0.046196		Ca01G10690.t1	0.4085	0.3134	0.2645	0.2769	0.276	0.057	0.457	52.97	0.46	0.495	350	366	-0.506011	0.068306		LITCHI014482.m2	0.5233
Acyan01G0057200.1	0.4362	0.1649	0.4293	0.2199	0.179	-0.123	0.346	41.02	0.3	0.39	243	251	-0.689243	0.051793		AC1C42T18.1	0.469	0.2242	0.3546	0.2389	0.205	-0.11	0.375	52.17	0.351	0.426	416	424	-0.745283	0.080189		Ca01G26360.t2	0.4385	0.1557	0.4323	0.2196	0.19	-0.116	0.344	49.23	0.292	0.414	291	303	-0.131023	0.108911		LITCHI014482.m3	0.5233
Acyan01G0057300.1	0.4405	0.2247	0.3223	0.3304	0.205	-0.061	0.388	59.23	0.414	0.415	304	317	-0.69306	0.069401		AC1A42T65.1	0.4783	0.1482	0.3369	0.2881	0.175	-0.09	0.362	49.45	0.332	0.427	597	623	-0.190048	0.072231		Ca01G01310.t1	0.3977	0.1591	0.358	0.3108	0.137	-0.073	0.347	51.75	0.366	0.429	101	108	0.051852	0.074074		LITCHI014482.m4	0.5233
Acyan01G0057400.1	0.4826	0.1735	0.31	0.2407	0.188	-0.039	0.385	46.81	0.328	0.429	366	373	0.028954	0.0563		AC1C42T10.1	0.4395	0.1939	0.378	0.2	0.214	-0.024	0.401	52.83	0.319	0.449	618	636	-0.129874	0.058176		Ca01G09540.t1	0.5075	0.1866	0.4839	0.1754	0.185	-0.231	0.318	49.37	0.26	0.367	173	177	-0.858757	0.118644		LITCHI014482.m5	0.5233
Acyan01G0057500.1	0.3994	0.2452	0.3258	0.3345	0.198	-0.049	0.396	51.19	0.433	0.446	434	464	-0.48556	0.140086		AC1A42T70.1	0.4972	0.1844	0.3333	0.2432	0.202	-0.089	0.362	53.64	0.329	0.425	210	221	-0.199095	0.117647		Ca01G26360.t1	0.4206	0.1838	0.4	0.2261	0.18	-0.105	0.347	50.63	0.325	0.427	378	393	-0.0743	0.109415		LITCHI014482.m6	0.5233
Acyan01G0057600.1	0.4234	0.226	0.4298	0.2692	0.2	-0.073	0.366	54.12	0.351	0.374	487	505	-0.258614	0.10297		AC1A42T76.1	0.3316	0.2474	0.3596	0.284	0.19	0.032	0.423	55.66	0.428	0.494	222	236	-0.158475	0.101695		Ca01G10690.t3	0.4084	0.3168	0.2695	0.2552	0.274	0.066	0.463	52.94	0.45	0.487	320	332	-0.388253	0.072289		LITCHI014482.m7	0.5233
Acyan01G0057700.1	0.3372	0.2791	0.3699	0.2714	0.154	-0.046	0.384	52.77	0.434	0.456	99	106	-0.515094	0.09434		AC1C42T17.1	0.3857	0.2727	0.3312	0.2759	0.214	0.001	0.422	57.14	0.426	0.464	1003	1040	-0.510673	0.066346		Ca01G24290.t1	0.4459	0.2166	0.3267	0.2681	0.258	0.027	0.442	53.78	0.374	0.467	190	204	-0.546569	0.053922		LITCHI014483.m1	0.3514
Acyan01G0057800.1	0.4237	0.2421	0.4353	0.2601	0.202	-0.083	0.366	55.64	0.354	0.374	478	499	-0.266533	0.102204		AC1C43T5.1	0.3614	0.2871	0.264	0.3261	0.202	-0.118	0.342	59.53	0.486	0.485	243	253	-0.06917	0.075099		Ca01G06820.t1	0.5447	0.1362	0.2603	0.3366	0.226	-0.157	0.297	48.21	0.343	0.493	300	311	-0.387138	0.080386		LITCHI014485.m1	0.4186
Acyan01G0057900.1	0.4137	0.2554	0.4144	0.2578	0.225	-0.002	0.414	56.5	0.365	0.386	353	368	-0.230163	0.089674		AC1A43T63.1	0.4615	0.189	0.3518	0.2725	0.2	-0.068	0.388	51.18	0.353	0.43	570	591	-0.568528	0.071066		Ca01G23770.t1	0.4542	0.1531	0.3196	0.3688	0.182	-0.126	0.34	50.97	0.401	0.425	818	844	-0.534005	0.059242		LITCHI014486.m1	0.3952
Acyan01G0058000.1	0.4389	0.2137	0.4527	0.2744	0.198	-0.107	0.347	51.45	0.338	0.381	340	353	-0.48017	0.087819		AC1A43T64.1	0.2583	0.4417	0.3228	0.3033	0.243	0.031	0.457	50.62	0.556	0.527	162	174	-0.783908	0.068966		Ca01G00950.t1	0.3796	0.292	0.1513	0.4392	0.23	0.003	0.433	53.11	0.583	0.534	180	186	-0.276344	0.05914		LITCHI014486.m2	0.4022
Acyan01G0058100.1	0.3406	0.2464	0.3852	0.2845	0.17	-0.072	0.373	51.09	0.416	0.446	161	172	-0.492442	0.110465		AC1A43T65.1	0.2936	0.422	0.2551	0.2935	0.269	0.029	0.438	61	0.562	0.504	130	135	-0.32963	0.081481		Ca01G17410.t2	0.5112	0.1416	0.3838	0.2434	0.221	-0.059	0.403	45.39	0.296	0.415	744	759	-0.994335	0.050066		LITCHI014487.m1	0.4112
Acyan01G0058200.1	0.4301	0.2409	0.3162	0.257	0.213	-0.048	0.38	54.15	0.389	0.449	453	466	0.016738	0.06867		AC1C43T8.1	0.3102	0.3186	0.2866	0.3693	0.191	0.022	0.427	52.95	0.523	0.456	436	467	-0.257388	0.109208		Ca01G17410.t3	0.5112	0.1416	0.3838	0.2434	0.221	-0.059	0.403	45.39	0.296	0.415	744	759	-0.994335	0.050066		LITCHI014488.m1	0.4683
Acyan01G0058300.1	0.3839	0.2321	0.5051	0.1895	0.208	-0.102	0.387	46.69	0.321	0.4	137	139	-1.04892	0.093525		AC1C43T15.1	0.4732	0.1953	0.3846	0.2293	0.21	-0.103	0.366	49.57	0.321	0.405	1295	1336	-0.385255	0.065868		Ca01G00520.t1	0.3149	0.308	0.3281	0.3122	0.211	0.018	0.426	57.97	0.474	0.471	333	352	-0.014205	0.079545		LITCHI014488.m2	0.4683
Acyan01G0058400.1	0.2926	0.4074	0.2294	0.2902	0.235	0.123	0.477	57.86	0.563	0.513	327	337	0.25549	0.059347		AC1C43T9.1	0.3803	0.3451	0.2901	0.248	0.238	0.078	0.471	61	0.465	0.47	172	178	-0.5	0.067416		Ca01G16620.t1	0.4841	0.1943	0.2671	0.3231	0.223	-0.027	0.415	48.95	0.4	0.487	390	406	-0.758374	0.110837		LITCHI014488.m3	0.4805
Acyan01G0058500.1	0.4405	0.2291	0.3208	0.3289	0.204	-0.066	0.386	58.93	0.416	0.415	303	317	-0.699054	0.069401		AC1C43T16.1	0.3511	0.2786	0.4204	0.2597	0.198	-0.142	0.369	48.61	0.405	0.426	328	335	-1.11881	0.092537		Ca01G17410.t1	0.5112	0.1416	0.3838	0.2434	0.221	-0.059	0.403	45.39	0.296	0.415	744	759	-0.994335	0.050066		LITCHI014488.m4	0.4683
Acyan01G0058600.1	0.4303	0.2727	0.2885	0.2394	0.257	0.056	0.456	54.19	0.405	0.459	195	201	-0.09403	0.074627		AC1A43T61.1	0.2984	0.2661	0.3893	0.3254	0.153	-0.104	0.364	49.94	0.457	0.456	162	171	-0.788889	0.064327		Ca01G21270.t3	0.4196	0.1987	0.3988	0.2531	0.221	-0.074	0.394	51.46	0.35	0.425	411	423	-0.653901	0.066194		LITCHI014489.m1	0.4177
Acyan01G0058700.1	0.4842	0.212	0.3116	0.2151	0.194	-0.04	0.402	52.55	0.342	0.464	371	380	-0.517895	0.068421		AC1A43T68.1	0.4437	0.2437	0.3592	0.2197	0.174	-0.18	0.326	59.8	0.358	0.433	190	194	-0.386083	0.06701		Ca01G09970.t1	0.4194	0.2673	0.1396	0.4408	0.191	-0.06	0.385	53.3	0.553	0.516	273	283	-0.075619	0.102473		LITCHI014489.m2	0.4232
Acyan01G0058800.1	0.3922	0.2026	0.3696	0.2727	0.177	-0.053	0.384	55.52	0.373	0.43	458	469	-0.184009	0.061834		AC1C43T12.1	0.3448	0.2644	0.2487	0.3859	0.219	0.072	0.451	54.19	0.518	0.511	226	238	-0.313025	0.033613		Ca01G20340.t1	0.458	0.2331	0.2997	0.2302	0.196	-0.077	0.394	57.31	0.37	0.481	414	432	-0.60625	0.094907		LITCHI014489.m3	0.4257
Acyan01G0058900.1	0.3638	0.2792	0.3878	0.2119	0.183	-0.057	0.388	54.55	0.388	0.435	508	526	-0.213688	0.08365		AC1C44T3.1	0.4242	0.2282	0.3701	0.3108	0.224	-0.056	0.394	53.04	0.398	0.418	895	934	-0.8	0.06531		Ca01G21270.t2	0.4139	0.2049	0.4189	0.2323	0.226	-0.045	0.405	49.38	0.34	0.423	321	331	-0.610574	0.060423		LITCHI014489.m4	0.4232
Acyan01G0059000.1	0.4327	0.3275	0.2263	0.246	0.284	0.124	0.49	46.48	0.453	0.438	192	200	0.0405	0.075		AC1C44T4.1	0.3401	0.282	0.3293	0.3158	0.18	-0.062	0.371	54.57	0.46	0.448	420	448	-0.130804	0.084821		Ca01G15770.t1	0.4387	0.2429	0.3889	0.236	0.206	-0.084	0.368	51.39	0.355	0.393	527	547	-0.259415	0.104205		LITCHI014490.m1	0.4636
Acyan01G0059100.1	0.3452	0.2579	0.3282	0.2992	0.199	-0.013	0.415	54.13	0.444	0.44	311	321	-0.033956	0.093458		AC1C44T5.1	0.3973	0.2671	0.2576	0.3571	0.236	-0.031	0.403	55.52	0.477	0.46	176	187	-0.170054	0.112299		Ca01G21270.t1	0.4083	0.2189	0.3848	0.2706	0.225	-0.058	0.404	52.52	0.376	0.43	441	455	-0.697363	0.068132		LITCHI014491.m1	0.4882
Acyan01G0059200.1	0.3982	0.2158	0.356	0.2837	0.183	-0.079	0.376	54.31	0.387	0.446	687	716	-0.345251	0.074022		AC1C44T6.1	0.3631	0.2765	0.3123	0.3291	0.187	-0.045	0.387	56.26	0.459	0.446	442	468	-0.221795	0.083333		Ca01G11470.t1	0.4799	0.1559	0.368	0.25	0.178	-0.138	0.335	49.51	0.316	0.445	781	809	-0.57775	0.080346		LITCHI014492.m1	0.3659
Acyan01G0059300.1	0.3774	0.2879	0.4111	0.2157	0.217	0.056	0.466	53.45	0.383	0.427	337	344	-0.971802	0.046512		AC1A44T85.1	0.3481	0.3111	0.3121	0.315	0.199	-0.001	0.422	54.47	0.474	0.439	173	189	-0.24127	0.095238		Ca01G27140.t1	0.4901	0.1258	0.4831	0.1774	0.177	-0.142	0.338	42.14	0.226	0.357	376	397	-0.388161	0.073048		LITCHI014494.m1	0.4779
Acyan01G0059500.1	0.462	0.1878	0.3208	0.2703	0.179	-0.09	0.359	54.91	0.357	0.436	566	584	-0.155651	0.063356		AC1A44T86.1	0.3454	0.2732	0.3102	0.3294	0.178	-0.075	0.363	49.22	0.466	0.461	234	245	-0.092653	0.073469		Ca01G00240.t1	0.4533	0.2103	0.3442	0.263	0.198	-0.058	0.381	50.21	0.36	0.419	517	536	-0.30112	0.095149		LITCHI014494.m2	0.4373
Acyan01G0059600.1	0.4261	0.2218	0.3584	0.2682	0.188	-0.157	0.331	50.74	0.376	0.434	354	363	-0.647383	0.07438		AC1C44T11.1	0.5589	0.1542	0.3885	0.2439	0.25	-0.064	0.411	46.55	0.291	0.39	626	642	-1.04299	0.071651		Ca01G11040.t1	0.3861	0.1683	0.3619	0.3608	0.187	-0.113	0.357	57.6	0.403	0.432	129	135	-0.673333	0.074074		LITCHI014494.m3	0.4373
Acyan01G0059700.1	0.4252	0.2161	0.3602	0.2864	0.181	-0.088	0.367	53.21	0.382	0.437	1087	1130	-0.672478	0.070796		AC1A44T91.1	0.4396	0.2044	0.3651	0.2759	0.217	-0.029	0.398	49.59	0.362	0.399	566	583	-0.144597	0.063465		Ca01G26080.t1	0.5656	0.1719	0.3333	0.2969	0.208	-0.168	0.334	47.82	0.328	0.395	290	298	-0.59094	0.077181		LITCHI014494.m4	0.4336
Acyan01G0059800.1	0.4539	0.216	0.2963	0.3092	0.226	0.036	0.439	52.53	0.403	0.447	528	542	-0.302952	0.04797		AC1P44T56.1	0.4727	0.2145	0.3244	0.2822	0.219	-0.051	0.386	57.18	0.364	0.386	319	332	0.047289	0.120482		Ca01G11040.t2	0.3861	0.1683	0.3619	0.3608	0.187	-0.113	0.357	57.6	0.403	0.432	129	135	-0.673333	0.074074		LITCHI014494.m5	0.4408
Acyan01G0059900.1	0.2906	0.4615	0.1885	0.3243	0.241	0.112	0.483	49	0.612	0.535	147	149	-0.312081	0.080537		AC1P44T61.1	0.5017	0.1916	0.3532	0.2417	0.179	-0.095	0.361	53.46	0.321	0.385	352	358	-0.130447	0.106145		Ca01G07050.t1	0.5882	0.1569	0.3516	0.1818	0.234	-0.133	0.352	37.07	0.246	0.333	122	127	-0.020473	0.094488		LITCHI014494.m6	0.4779
Acyan01G0060000.1	0.4151	0.1981	0.2973	0.3768	0.206	-0.057	0.391	51.62	0.438	0.446	274	290	-0.476552	0.051724		AC1A44T93.1	0.4444	0.2056	0.3812	0.2847	0.19	-0.12	0.356	54.18	0.356	0.389	219	228	-0.38114	0.114035		Ca01G12260.t1	0.3548	0.2661	0.3362	0.3524	0.168	-0.09	0.359	60.61	0.458	0.422	153	169	-0.388166	0.112426		LITCHI014494.m7	0.4779
Acyan01G0060100.1	0.2662	0.3597	0.3156	0.2756	0.217	0.04	0.465	50.15	0.52	0.467	327	337	-0.772404	0.05638		AC1A44T94.1	0.3559	0.2712	0.35	0.287	0.177	-0.088	0.374	55.4	0.429	0.437	147	151	-0.309271	0.07947		Ca01G01030.t1	0.4324	0.2523	0.3248	0.2357	0.212	-0.007	0.418	54.6	0.38	0.452	395	411	-0.175913	0.068127		LITCHI014494.m8	0.4779
Acyan01G0060200.1	0.4309	0.1713	0.4394	0.2174	0.176	-0.137	0.339	41.22	0.301	0.39	236	245	-0.718367	0.053061		AC1C44T14.1	0.4295	0.2148	0.3529	0.279	0.222	-0.007	0.41	48.74	0.375	0.401	566	584	-0.064212	0.077055		Ca01G01030.t2	0.4545	0.2291	0.3187	0.2242	0.202	-0.023	0.403	52.85	0.355	0.441	318	326	0.020859	0.07362		LITCHI014494.m9	0.4408
Acyan01G0060400.1	0.4564	0.1862	0.315	0.2913	0.195	-0.078	0.364	51.9	0.371	0.453	723	739	-0.1636	0.05548		AC1A44T96.1	0.4903	0.1891	0.364	0.2597	0.211	-0.074	0.378	49.49	0.332	0.388	2617	2714	-0.259654	0.097273		Ca01G07480.t2	0.4946	0.1522	0.3908	0.2457	0.216	-0.098	0.384	47.53	0.303	0.415	938	974	-0.678645	0.036961		LITCHI014495.m1	0.4965
Acyan01G0060500.1	0.3633	0.2921	0.3202	0.2759	0.207	-0.003	0.409	55.04	0.444	0.458	320	330	-0.121818	0.093939		AC1A45T107.1	0.3844	0.2671	0.3321	0.2634	0.207	-0.021	0.409	51.73	0.417	0.451	362	370	-0.383784	0.067568		Ca01G07480.t1	0.4946	0.1522	0.3914	0.2446	0.215	-0.099	0.383	47.49	0.302	0.415	937	973	-0.675745	0.036999		LITCHI014495.m2	0.4986
Acyan01G0060600.1	0.3494	0.3569	0.2963	0.2391	0.205	-0.028	0.401	50.98	0.476	0.489	317	326	-0.229755	0.104294		AC1C45T8.1	0.3694	0.2432	0.2973	0.4423	0.138	-0.178	0.313	48.19	0.497	0.427	147	153	-0.569281	0.091503		Ca01G14820.t1	0.3713	0.2246	0.4082	0.2035	0.197	-0.068	0.37	41.97	0.345	0.41	386	402	0.165174	0.042289		LITCHI014496.m1	0.386
Acyan01G0060700.1	0.4424	0.2342	0.2762	0.3218	0.183	-0.087	0.374	52.51	0.42	0.436	305	314	-0.710191	0.11465		AC1C45T15.1	0.2705	0.3523	0.2471	0.3968	0.211	0.088	0.46	55.55	0.585	0.498	337	349	-0.382235	0.100287		Ca01G18280.t1	0.4299	0.2243	0.3148	0.29	0.193	0.027	0.421	56.54	0.398	0.426	133	137	-0.10146	0.043796		LITCHI014497.m1	0.4452
Acyan01G0060800.1	0.4575	0.1906	0.3547	0.2327	0.187	-0.09	0.362	50.77	0.331	0.429	668	689	-0.092453	0.092888		AC1C45T16.1	0.275	0.3429	0.2471	0.4049	0.207	0.068	0.448	56.36	0.582	0.496	337	349	-0.390258	0.100287		Ca01G08540.t1	0.4727	0.2788	0.3288	0.1798	0.255	0.018	0.441	55.42	0.357	0.417	392	403	-0.211911	0.066998		LITCHI014497.m10	0.4136
Acyan01G0060900.1	0.4694	0.1833	0.3203	0.2378	0.176	-0.073	0.364	52.75	0.333	0.423	766	795	0.242767	0.100629		AC1A45T108.1	0.4141	0.2344	0.3529	0.2571	0.171	-0.098	0.336	57.26	0.375	0.391	152	161	0.434783	0.074534		Ca01G10040.t1	0.4073	0.2796	0.1324	0.4312	0.2	-0.025	0.403	50.72	0.566	0.528	412	426	-0.395775	0.093897		LITCHI014497.m2	0.431
Acyan01G0061000.1	0.4035	0.3626	0.2222	0.1642	0.267	0.064	0.459	50.31	0.454	0.481	185	190	0.318947	0.1		AC1C45T18.1	0.2776	0.363	0.2422	0.3837	0.208	0.086	0.458	55.68	0.583	0.498	336	349	-0.410029	0.100287		Ca01G02800.t2	0.5683	0.1079	0.3628	0.1351	0.184	-0.209	0.313	37.08	0.2	0.513	150	154	-0.674026	0.123377		LITCHI014497.m3	0.3932
Acyan01G0061100.1	0.3458	0.304	0.2914	0.2617	0.193	0.029	0.423	56.07	0.459	0.46	508	531	0.517514	0.114878		AC1A45T109.1	0.3602	0.2844	0.3415	0.2766	0.186	-0.015	0.403	59.01	0.434	0.432	258	271	-0.112546	0.077491		Ca01G02800.t1	0.5683	0.1079	0.3628	0.1351	0.184	-0.209	0.313	37.08	0.2	0.513	150	154	-0.674026	0.123377		LITCHI014497.m4	0.3959
Acyan01G0061200.1	0.4591	0.193	0.3218	0.2638	0.215	-0.049	0.406	51.84	0.365	0.473	1568	1623	-0.882009	0.037585		AC1C45T9.1	0.3864	0.2386	0.3307	0.2712	0.186	-0.056	0.379	59.32	0.404	0.483	314	330	-0.319091	0.069697		Ca01G07690.t1	0.4381	0.2095	0.4143	0.2105	0.221	0.01	0.435	50.72	0.325	0.439	154	158	-0.716456	0.025316		LITCHI014497.m5	0.412
Acyan01G0061300.1	0.4535	0.2	0.3273	0.2649	0.18	-0.082	0.356	53.83	0.359	0.418	421	444	0.171171	0.105856		AC1C45T11.1	0.3786	0.1942	0.4649	0.2321	0.218	-0.002	0.413	44.26	0.333	0.427	138	146	-0.663014	0.061644		Ca01G11750.t5	0.4988	0.1734	0.3309	0.3059	0.199	-0.156	0.333	49.38	0.353	0.419	532	553	-0.55859	0.088608		LITCHI014497.m6	0.412
Acyan01G0061400.1	0.4553	0.1285	0.2837	0.378	0.173	-0.112	0.347	51.57	0.394	0.458	432	448	-0.33192	0.058036		AC1A45T106.1	0.3881	0.2374	0.2727	0.3973	0.232	-0.122	0.369	61	0.484	0.461	287	295	-0.668475	0.067797		Ca01G12540.t1	0.292	0.3139	0.2778	0.3083	0.133	-0.055	0.368	61	0.516	0.518	155	161	-0.350311	0.068323		LITCHI014497.m7	0.3932
Acyan01G0061500.1	0.3463	0.2601	0.3891	0.2857	0.191	-0.063	0.376	54.7	0.418	0.45	845	881	-0.434733	0.105562		AC1A45T111.1	0.3922	0.2549	0.3216	0.3025	0.184	-0.079	0.386	55.49	0.429	0.452	319	331	-0.855589	0.042296		Ca01G11750.t6	0.484	0.205	0.3375	0.3012	0.218	-0.12	0.361	51.77	0.369	0.424	754	782	-0.686445	0.085678		LITCHI014497.m8	0.412
Acyan01G0061600.1	0.3946	0.3274	0.2984	0.2471	0.241	0.058	0.446	58.46	0.442	0.435	260	266	-0.239098	0.071429		AC1C46T8.1	0.4484	0.1905	0.28	0.3573	0.186	-0.133	0.339	50.86	0.415	0.456	614	629	-0.426391	0.073132		Ca01G12970.t1	0.4653	0.2376	0.236	0.325	0.195	-0.09	0.364	60.13	0.424	0.427	118	124	-0.206452	0.096774		LITCHI014497.m9	0.4136
Acyan01G0061700.1	0.3992	0.2353	0.4085	0.2256	0.197	-0.061	0.39	50.24	0.355	0.422	282	290	-0.305517	0.110345		AC1A46T141.1	0.3447	0.2851	0.3261	0.3023	0.199	-0.021	0.403	50.6	0.458	0.453	288	302	-0.437417	0.089404		Ca01G01950.t1	0.3061	0.3333	0.3032	0.3241	0.195	0.071	0.457	52.14	0.511	0.466	188	193	-0.694818	0.067358		LITCHI014498.m1	0.4695
Acyan01G0061800.1	0.4878	0.1545	0.3939	0.25	0.196	-0.123	0.367	50.5	0.309	0.43	324	337	-0.833234	0.032641		AC1A46T135.1	0.4709	0.2163	0.3195	0.2827	0.201	-0.055	0.382	50.48	0.368	0.395	778	816	0.075368	0.099265		Ca01G01950.t2	0.3289	0.3289	0.2922	0.3217	0.202	0.069	0.455	51.61	0.503	0.459	191	196	-0.595408	0.071429		LITCHI014499.m1	0.4752
Acyan01G0061900.1	0.3234	0.3251	0.3381	0.2745	0.208	0.01	0.417	57.84	0.47	0.464	662	688	-0.286919	0.106105		AC1C46T19.1	0.3047	0.4444	0.1949	0.2579	0.228	0.095	0.455	54.19	0.58	0.512	312	321	0.010904	0.080997		Ca01G01950.t3	0.3371	0.2971	0.3333	0.3388	0.19	0.037	0.441	60.63	0.479	0.447	238	244	-0.897131	0.061475		LITCHI014500.m1	0.4618
Acyan01G0062000.1	0.3565	0.2904	0.3214	0.3002	0.22	-0.008	0.412	57.92	0.455	0.459	673	702	-0.286752	0.111111		AC1A46T136.1	0.3031	0.3187	0.2583	0.3754	0.185	-0.043	0.396	54.73	0.544	0.499	384	393	-0.588804	0.071247		Ca01G01950.t4	0.3391	0.2989	0.3246	0.3389	0.194	0.029	0.436	60.66	0.483	0.449	234	240	-0.849583	0.0625		LITCHI014501.m1	0.2409
Acyan01G0062100.1	0.3145	0.2862	0.3855	0.2902	0.189	-0.047	0.391	55.13	0.445	0.454	371	389	-0.424936	0.115681		AC1A46T138.1	0.4309	0.2088	0.3776	0.2566	0.187	-0.117	0.35	52.87	0.357	0.431	933	979	-0.462104	0.080695		Ca01G09330.t1	0.3606	0.3173	0.2705	0.2576	0.212	0.025	0.423	51.09	0.472	0.486	248	259	-0.050965	0.050193		LITCHI014502.m1	0.2041
Acyan01G0062200.1	0.444	0.2543	0.3511	0.2442	0.254	-0.005	0.43	53.12	0.374	0.419	270	285	-0.339298	0.115789		AC1A46T139.1	0.3341	0.2572	0.4147	0.2606	0.19	-0.045	0.386	51.48	0.397	0.413	1033	1071	-0.121569	0.062558		Ca01G23900.t1	0.4216	0.2108	0.4556	0.1974	0.192	-0.128	0.353	54.01	0.308	0.387	224	230	-0.406522	0.104348		LITCHI014503.m1	0.4255
Acyan01G0062300.1	0.422	0.211	0.412	0.208	0.187	-0.057	0.377	52.96	0.325	0.399	400	421	0.104513	0.095012		AC1C46T21.1	0.4595	0.1868	0.3358	0.3006	0.192	-0.101	0.364	51.9	0.361	0.407	720	758	-0.110686	0.097625		Ca01G01950.t5	0.3279	0.3689	0.2845	0.3178	0.199	0.049	0.454	55.11	0.52	0.441	152	155	-0.736774	0.109677		LITCHI014504.m1	0.1982
Acyan01G0062400.1	0.4901	0.1258	0.1867	0.4444	0.176	-0.151	0.309	46.28	0.436	0.478	181	191	0.130366	0.073298		AC1A46T142.1	0.4677	0.212	0.3204	0.2417	0.208	-0.068	0.393	50.79	0.358	0.459	522	547	-0.680622	0.054845		Ca01G01950.t6	0.3289	0.3289	0.2922	0.3217	0.202	0.069	0.455	51.61	0.503	0.459	191	196	-0.595408	0.071429		LITCHI014506.m1	0.3671
Acyan01G0062500.1	0.5088	0.1228	0.2435	0.3396	0.155	-0.11	0.346	40.99	0.368	0.468	136	141	-0.197872	0.042553		AC1A46T140.1	0.4247	0.1654	0.4046	0.325	0.196	-0.102	0.36	50.67	0.365	0.379	575	595	-0.416975	0.038655		Ca01G01950.t7	0.3279	0.3689	0.2845	0.3178	0.199	0.049	0.454	55.11	0.52	0.441	152	155	-0.736774	0.109677		LITCHI014507.m1	0.4267
Acyan01G0062600.1	0.4321	0.2757	0.3769	0.1913	0.243	-0.012	0.426	53.41	0.362	0.419	282	296	-0.369257	0.114865		AC1C47T7.1	0.47	0.188	0.361	0.2303	0.173	-0.139	0.333	50.37	0.32	0.415	775	801	-0.058552	0.077403		Ca01G08480.t1	0.496	0.1997	0.3504	0.2193	0.219	-0.049	0.402	49.22	0.324	0.432	748	767	-0.791004	0.066493		LITCHI014508.m1	0.4852
Acyan01G0062700.1	0.4475	0.1864	0.4183	0.2016	0.185	-0.066	0.37	50.94	0.301	0.397	346	366	0.112295	0.090164		AC1A47T149.1	0.4926	0.1849	0.341	0.2091	0.196	-0.117	0.348	48.91	0.308	0.418	848	889	-0.024522	0.091114		Ca01G11750.t1	0.4733	0.2075	0.3339	0.3085	0.212	-0.13	0.353	52.71	0.379	0.429	787	816	-0.659191	0.080882		LITCHI014509.m1	0.3988
Acyan01G0062900.1	0.5082	0.1365	0.2183	0.3683	0.175	-0.102	0.352	46.92	0.392	0.467	497	522	-0.234483	0.088123		AC1A47T139.1	0.2422	0.3426	0.2662	0.3663	0.207	0.028	0.421	52.07	0.573	0.507	328	346	0.480347	0.080925		Ca01G11750.t2	0.4733	0.2075	0.3339	0.3085	0.212	-0.13	0.353	52.71	0.379	0.429	787	816	-0.659191	0.080882		LITCHI014510.m1	0.2236
Acyan01G0063000.1	0.5235	0.1275	0.4141	0.2087	0.201	-0.06	0.379	44.17	0.247	0.371	174	185	0.072432	0.081081		AC1C47T11.1	0.2347	0.3466	0.252	0.3718	0.2	0.048	0.429	53.5	0.587	0.517	312	330	0.581515	0.078788		Ca01G26140.t4	0.4957	0.2609	0.3895	0.2025	0.241	-0.079	0.384	53.95	0.336	0.401	414	425	-0.407059	0.112941		LITCHI014511.m1	0.4568
Acyan01G0063100.1	0.4025	0.2767	0.3139	0.2439	0.21	-0.024	0.409	55.62	0.409	0.412	181	191	-0.10733	0.109948		AC1C47T12.1	0.2635	0.3772	0.2202	0.3885	0.198	0.126	0.488	53.57	0.605	0.536	205	211	-0.85545	0.033175		Ca01G11750.t3	0.4746	0.2048	0.335	0.3054	0.209	-0.132	0.351	52.54	0.375	0.427	800	829	-0.646683	0.08082		LITCHI014512.m1	0.1892
Acyan01G0063200.1	0.456	0.112	0.5289	0.2294	0.135	-0.251	0.281	37.14	0.244	0.367	160	168	-0.968452	0.095238		AC1C47T14.1	0.437	0.2466	0.312	0.2661	0.228	0.001	0.423	53.83	0.395	0.447	463	485	-0.218351	0.084536		Ca01G11750.t4	0.4741	0.2071	0.3345	0.3073	0.212	-0.13	0.353	52.7	0.377	0.428	787	816	-0.658701	0.080882		LITCHI014514.m1	0.3671
Acyan01G0063500.1	0.4169	0.2705	0.3315	0.2278	0.22	-0.012	0.414	53.84	0.39	0.436	510	532	-0.131579	0.097744		AC1A47T142.1	0.467	0.1674	0.3116	0.3333	0.191	-0.116	0.342	46.42	0.368	0.396	266	285	0.196842	0.178947		Ca01G21400.t4	0.3793	0.3218	0.3294	0.2593	0.216	-0.018	0.4	61	0.445	0.419	110	113	-0.048673	0.141593		LITCHI014515.m1	0.4205
Acyan01G0063600.1	0.474	0.1965	0.3868	0.1977	0.178	-0.107	0.352	49.23	0.304	0.4	395	417	-0.141247	0.083933		AC1A47T143.1	0.4735	0.159	0.3404	0.3234	0.204	-0.128	0.358	50.69	0.364	0.441	363	385	-0.845714	0.090909		Ca01G26140.t1	0.503	0.262	0.3784	0.2043	0.242	-0.081	0.385	52.89	0.338	0.406	400	411	-0.482968	0.111922		LITCHI014516.m1	0.4725
Acyan01G0063700.1	0.4267	0.2704	0.28	0.3053	0.242	-0.034	0.402	53.38	0.431	0.438	353	371	-0.226954	0.091644		AC1C47T17.1	0.4622	0.2444	0.2563	0.264	0.192	-0.037	0.377	46.38	0.397	0.428	257	261	0.005747	0.08046		Ca01G21400.t5	0.3656	0.3441	0.2568	0.2923	0.186	-0.037	0.375	50.99	0.49	0.395	104	108	0.931481	0.194444		LITCHI014516.m2	0.4852
Acyan01G0063800.1	0.4625	0.1922	0.4131	0.2068	0.195	-0.096	0.367	49.14	0.303	0.404	357	374	-0.281551	0.082888		AC1A47T144.1	0.3563	0.2781	0.3051	0.3147	0.211	-0.066	0.381	54.59	0.46	0.458	365	375	0.004267	0.093333		Ca01G25290.t1	0.4163	0.206	0.3805	0.2749	0.187	-0.045	0.394	44.74	0.367	0.409	289	294	-0.693537	0.071429		LITCHI014516.m3	0.4788
Acyan01G0063900.1	0.4094	0.248	0.2703	0.3535	0.219	-0.087	0.367	51.77	0.448	0.445	297	313	-0.058147	0.073482		AC1C47T19.1	0.4752	0.2079	0.3626	0.2073	0.181	-0.079	0.37	46.15	0.319	0.407	119	122	-0.077869	0.07377		Ca01G26140.t3	0.4924	0.2568	0.4065	0.1781	0.219	-0.104	0.364	53.69	0.32	0.392	387	398	-0.218844	0.125628		LITCHI014517.m1	0.476
Acyan01G0064000.1	0.4673	0.1928	0.4093	0.2017	0.192	-0.09	0.371	49.56	0.301	0.405	356	374	-0.269786	0.082888		AC1A47T145.1	0.407	0.2211	0.3692	0.2465	0.171	-0.09	0.357	54.03	0.364	0.418	585	608	-0.241118	0.069079		Ca01G21400.t7	0.3656	0.3441	0.2568	0.2923	0.186	-0.037	0.375	50.99	0.49	0.395	104	108	0.931481	0.194444		LITCHI014518.m1	0.4314
Acyan01G0064100.1	0.4052	0.2759	0.2673	0.3409	0.233	-0.072	0.382	61	0.456	0.425	136	138	-0.114493	0.072464		AC1C47T21.1	0.4816	0.1839	0.3443	0.2642	0.184	-0.067	0.36	53.8	0.335	0.393	358	371	0.117251	0.083558		Ca01G25290.t2	0.4286	0.197	0.3737	0.2787	0.181	-0.059	0.381	44.45	0.361	0.401	252	256	-0.587109	0.078125		LITCHI014518.m2	0.4643
Acyan01G0064200.1	0.4624	0.2007	0.418	0.1964	0.204	-0.054	0.387	52.15	0.302	0.402	331	354	-0.111582	0.09322		AC1A48T126.1	0.3584	0.2967	0.324	0.254	0.185	-0.007	0.407	54.52	0.44	0.464	602	624	-0.066506	0.073718		Ca01G26140.t2	0.5039	0.2402	0.3934	0.2179	0.237	-0.106	0.373	51.98	0.328	0.402	466	483	-0.489855	0.10559		LITCHI014519.m1	0.3061
Acyan01G0064300.1	0.4196	0.2768	0.3239	0.2558	0.227	-0.015	0.413	59.33	0.406	0.43	392	409	-0.4022	0.0978		AC1C48T8.1	0.4414	0.2483	0.283	0.2939	0.241	-0.005	0.424	55.92	0.415	0.446	347	355	-0.050704	0.109859		Ca01G21400.t1	0.3684	0.3368	0.2921	0.25	0.19	-0.025	0.395	61	0.465	0.443	114	116	0.012069	0.12069		LITCHI014519.m2	0.4054
Acyan01G0064400.1	0.4665	0.1984	0.3974	0.1929	0.18	-0.102	0.356	49.08	0.302	0.397	424	448	-0.171429	0.087054		AC1C48T10.1	0.3087	0.3121	0.3514	0.2735	0.197	0.019	0.426	58.67	0.466	0.476	343	358	-0.143575	0.103352		Ca01G10470.t1	0.4669	0.1703	0.2987	0.3182	0.185	-0.104	0.356	49.08	0.377	0.438	385	396	-0.280051	0.073232		LITCHI014519.m3	0.3735
Acyan01G0064500.1	0.4557	0.2342	0.282	0.2963	0.221	-0.061	0.381	51.89	0.4	0.435	365	384	-0.092448	0.096354		AC1A48T121.1	0.4355	0.2032	0.3429	0.2271	0.19	-0.061	0.365	51.82	0.344	0.436	334	360	0.570278	0.161111		Ca01G21400.t3	0.3793	0.3218	0.3294	0.2593	0.216	-0.018	0.4	61	0.445	0.419	110	113	-0.048673	0.141593		LITCHI014519.m4	0.3973
Acyan01G0064600.1	0.4526	0.1947	0.4161	0.2349	0.2	-0.038	0.391	52.83	0.32	0.397	225	239	-0.174895	0.087866		AC1A48T129.1	0.3963	0.2581	0.291	0.2321	0.18	0.056	0.436	48.96	0.403	0.421	236	248	0.597178	0.104839		Ca01G16040.t1	0.3827	0.2296	0.4286	0.1988	0.15	-0.089	0.345	52.64	0.336	0.4	473	497	0.121529	0.072435		LITCHI014520.m1	0.4513
Acyan01G0064700.1	0.413	0.2532	0.3648	0.2398	0.2	-0.055	0.39	53.82	0.377	0.427	735	764	-0.314398	0.116492		AC1C48T12.1	0.4132	0.2545	0.29	0.3088	0.195	-0.04	0.42	45.16	0.435	0.455	398	409	-0.712958	0.07824		Ca01G20100.t2	0.416	0.276	0.3219	0.2332	0.222	0.014	0.43	55.72	0.403	0.45	300	304	-0.404605	0.088816		LITCHI014520.m2	0.4513
Acyan01G0064800.1	0.3258	0.3708	0.3538	0.2542	0.187	-0.121	0.36	47.14	0.48	0.442	100	101	-0.332673	0.108911		AC1A48T123.1	0.4859	0.1549	0.4014	0.2286	0.177	-0.171	0.335	50.04	0.297	0.438	182	200	-0.6715	0.115		Ca01G20960.t1	0.4952	0.2043	0.2659	0.2966	0.221	-0.07	0.37	51.61	0.386	0.465	513	530	-0.314528	0.05283		LITCHI014520.m3	0.4513
Acyan01G0064900.1	0.4737	0.1809	0.4258	0.1931	0.197	-0.086	0.371	47.82	0.283	0.396	353	372	-0.272043	0.086022		AC1C48T15.1	0.25	0.5078	0.1504	0.3426	0.253	0.154	0.51	47.54	0.675	0.552	151	160	-0.15875	0.0625		Ca01G20100.t1	0.396	0.288	0.3086	0.2661	0.229	0.045	0.448	54.7	0.435	0.457	308	313	-0.548562	0.089457		LITCHI014521.m1	0.4772
Acyan01G0065000.1	0.4231	0.2644	0.3216	0.271	0.235	-0.013	0.421	54.34	0.404	0.428	240	246	-0.345935	0.081301		AC1A48T124.1	0.4439	0.1584	0.3865	0.2995	0.195	-0.137	0.361	48.25	0.352	0.43	1168	1213	-0.956389	0.062655		Ca01G22900.t1	0.4488	0.2878	0.3926	0.2627	0.276	-0.018	0.433	53.97	0.389	0.405	543	559	-0.7161	0.107335		LITCHI014521.m2	0.4772
Acyan01G0065300.1	0.3285	0.3175	0.3416	0.2822	0.202	-0.011	0.408	57.7	0.465	0.458	647	674	-0.347329	0.117211		AC1A49T59.1	0.3636	0.3126	0.3221	0.3223	0.225	-0.019	0.407	53.9	0.47	0.42	771	811	-0.191862	0.123305		Ca01G00610.t2	0.4615	0.2105	0.3862	0.2783	0.216	-0.061	0.397	51.48	0.357	0.442	325	337	-1.03858	0.059347		LITCHI014521.m3	0.4749
Acyan01G0065400.1	0.371	0.2473	0.3894	0.2272	0.194	-0.058	0.376	53.68	0.373	0.444	558	580	0.051034	0.051724		AC1C49T4.1	0.4182	0.2208	0.3226	0.2647	0.188	-0.02	0.405	58.16	0.38	0.444	437	450	-0.120889	0.097778		Ca01G23550.t4	0.4632	0.1887	0.3984	0.2454	0.216	-0.05	0.411	51.36	0.333	0.423	890	897	-1.25206	0.044593		LITCHI014522.m1	0.1789
Acyan01G0065500.1	0.3993	0.2708	0.3292	0.2326	0.202	-0.11	0.348	56.54	0.398	0.442	322	330	0.123939	0.115152		AC1A49T60.1	0.369	0.2923	0.2835	0.2803	0.205	0.017	0.419	55.62	0.458	0.469	651	682	0.018182	0.105572		Ca01G00370.t2	0.4296	0.1834	0.3537	0.292	0.191	-0.118	0.342	51.39	0.366	0.425	489	515	-0.158252	0.07767		LITCHI014523.m1	0.4773
Acyan01G0065600.1	0.2507	0.351	0.3067	0.3223	0.217	0.059	0.448	56.39	0.544	0.503	397	407	-0.317936	0.110565		AC1A50T86.1	0.4189	0.2075	0.3071	0.3089	0.167	-0.087	0.358	54.74	0.404	0.455	324	342	-0.233918	0.084795		Ca01G00610.t1	0.4637	0.1903	0.3924	0.2601	0.21	-0.047	0.405	48.69	0.338	0.454	373	385	-1.09403	0.057143		LITCHI014524.m1	0.3496
Acyan01G0065700.1	0.4492	0.2266	0.3376	0.2237	0.212	-0.081	0.377	54.88	0.354	0.444	302	312	-0.151923	0.073718		AC1A50T88.1	0.5465	0.0698	0.314	0.2963	0.183	-0.077	0.346	41.91	0.288	0.419	104	109	0.002752	0.073394		Ca01G23550.t3	0.4632	0.1887	0.3984	0.2454	0.216	-0.05	0.411	51.36	0.333	0.423	890	897	-1.25206	0.044593		LITCHI014527.m1	0.3219
Acyan01G0065800.1	0.4185	0.2725	0.327	0.1894	0.214	-0.053	0.393	55.25	0.378	0.45	407	424	-0.144104	0.07783		AC1A50T89.1	0.5217	0.1848	0.3778	0.1494	0.276	0.104	0.491	48.21	0.268	0.407	112	113	-0.376106	0.079646		Ca01G00370.t1	0.3961	0.1922	0.3723	0.2934	0.183	-0.119	0.339	54.26	0.374	0.425	631	671	-0.085097	0.077496		LITCHI014528.m1	0.3614
Acyan01G0065900.1	0.4759	0.2251	0.4012	0.2088	0.201	-0.087	0.374	49.86	0.322	0.404	717	738	-0.604336	0.085366		AC1C50T19.1	0.4502	0.2151	0.3275	0.2788	0.192	-0.051	0.383	57.54	0.373	0.421	300	315	-0.247302	0.07619		Ca01G23550.t2	0.4632	0.1887	0.3984	0.2454	0.216	-0.05	0.411	51.36	0.333	0.423	890	897	-1.25206	0.044593		LITCHI014529.m1	0.177
Acyan01G0066000.1	0.4105	0.2271	0.2887	0.374	0.179	-0.104	0.351	53.07	0.447	0.434	562	586	-0.245393	0.078498		AC1A50T79.1	0.367	0.3028	0.2571	0.36	0.237	0.05	0.441	61	0.507	0.493	136	144	-0.331944	0.125		Ca01G00370.t3	0.3962	0.197	0.3712	0.2894	0.183	-0.118	0.34	53.23	0.375	0.424	576	607	-0.099835	0.075783		LITCHI014530.m1	0.2179
Acyan01G0066200.1	0.5317	0.1495	0.3321	0.2637	0.211	-0.102	0.373	47.06	0.312	0.424	1736	1785	-0.692325	0.039776		AC1C50T11.1	0.2893	0.3046	0.335	0.3298	0.205	0.008	0.429	57.94	0.498	0.484	247	265	-0.422264	0.071698		Ca01G05760.t1	0.385	0.287	0.167	0.4199	0.194	-0.011	0.419	51.73	0.559	0.527	558	579	-0.633506	0.082902		LITCHI014532.m1	0.3818
Acyan01G0066300.1	0.4359	0.2393	0.2808	0.246	0.195	-0.018	0.406	54.98	0.391	0.453	261	265	-0.281887	0.060377		AC1C50T20.1	0.4023	0.2989	0.2973	0.2174	0.191	-0.019	0.408	42.31	0.418	0.443	98	103	-0.235922	0.087379		Ca01G13450.t1	0.4591	0.1937	0.3318	0.2828	0.199	-0.07	0.378	52.65	0.369	0.433	769	788	-0.593147	0.063452		LITCHI014532.m2	0.3798
Acyan01G0066400.1	0.3937	0.1563	0.4061	0.2857	0.188	-0.123	0.352	49.8	0.347	0.427	199	202	-0.400495	0.054455		AC1C50T21.1	0.3673	0.3197	0.2621	0.25	0.204	-0.01	0.41	56.23	0.463	0.47	322	338	0.616568	0.118343		Ca01G23550.t1	0.4632	0.1887	0.3984	0.2454	0.216	-0.05	0.411	51.36	0.333	0.423	890	897	-1.25206	0.044593		LITCHI014532.m3	0.4351
Acyan01G0066500.1	0.3256	0.3557	0.2646	0.3092	0.207	-0.006	0.425	54.41	0.524	0.512	506	525	-0.869143	0.07619		AC1C50T22.1	0.3371	0.2946	0.3067	0.2852	0.159	-0.061	0.366	57.45	0.465	0.456	402	422	0.05	0.087678		Ca01G22660.t1	0.4404	0.211	0.3367	0.3007	0.201	-0.088	0.362	51.68	0.385	0.429	395	413	-0.157869	0.082324		LITCHI014533.m1	0.4799
Acyan01G0066600.1	0.3729	0.2833	0.224	0.372	0.225	-0.002	0.412	58.37	0.519	0.508	522	539	-0.447866	0.076067		AC1C50T12.1	0.434	0.1566	0.3686	0.22	0.163	-0.116	0.35	53.36	0.314	0.462	609	624	-0.549679	0.0625		Ca01G13450.t2	0.4591	0.1937	0.3318	0.2828	0.199	-0.07	0.378	52.65	0.369	0.433	769	788	-0.593147	0.063452		LITCHI014533.m2	0.4799
Acyan01G0066700.1	0.2539	0.4404	0.2435	0.2905	0.243	0.067	0.455	45.22	0.588	0.524	233	240	-0.379167	0.025		AC1A50T93.1	0.2821	0.265	0.3279	0.4113	0.215	0.032	0.436	50.62	0.518	0.486	303	322	-0.44472	0.099379		Ca01G03200.t1	0.4746	0.184	0.3409	0.2342	0.181	-0.107	0.36	49.55	0.329	0.44	915	949	-0.490727	0.091675		LITCHI014533.m3	0.4799
Acyan01G0066800.1	0.4531	0.1953	0.3346	0.2407	0.196	-0.102	0.359	49.82	0.343	0.441	315	325	0.081231	0.055385		AC1A50T83.1	0.3857	0.2259	0.3412	0.3566	0.197	-0.081	0.376	54.47	0.441	0.434	510	525	-0.834857	0.053333		Ca01G18840.t1	0.5105	0.1847	0.2198	0.321	0.191	-0.06	0.378	46.21	0.387	0.426	656	674	-0.099258	0.094955		LITCHI014533.m4	0.4799
Acyan01G0066900.1	0.2535	0.3239	0.2327	0.3867	0.19	0.005	0.412	60.33	0.588	0.521	177	179	-0.248045	0.044693		AC1A50T84.1	0.4249	0.2021	0.4	0.2022	0.206	-0.047	0.385	51.66	0.325	0.453	231	239	-0.491632	0.079498		Ca01G19730.t1	0.4708	0.214	0.3153	0.266	0.202	-0.135	0.353	55.06	0.363	0.442	300	313	-0.376997	0.095847		LITCHI014535.m1	0.4268
Acyan01G0067000.1	0.2275	0.5071	0.3333	0.1677	0.27	0.123	0.502	47.68	0.561	0.477	237	242	-0.592562	0.090909		AC1C50T24.1	0.408	0.1973	0.3879	0.2097	0.159	-0.13	0.329	49	0.332	0.439	431	451	-0.100665	0.05765		Ca01G12170.t1	0.4449	0.2531	0.3073	0.219	0.234	-0.001	0.415	57.37	0.38	0.44	284	293	-0.162799	0.081911		LITCHI014536.m1	0.3838
Acyan01G0067100.1	0.3092	0.2609	0.3122	0.3158	0.217	-0.005	0.431	59.48	0.474	0.551	253	257	-0.280545	0.023346		AC1C50T25.1	0.5091	0.3	0.266	0.2022	0.255	0.033	0.439	58.39	0.386	0.405	132	134	-0.704478	0.11194		Ca01G23940.t2	0.4813	0.1761	0.3269	0.2404	0.191	-0.057	0.374	49.19	0.331	0.431	974	1027	-0.015579	0.083739		LITCHI014537.m1	0.4444
Acyan01G0067200.1	0.3226	0.3364	0.3304	0.2488	0.244	0.062	0.478	61	0.467	0.533	270	280	-0.555	0.028571		AC1C51T5.1	0.3043	0.3913	0.234	0.2913	0.22	0.058	0.444	60.78	0.554	0.505	439	445	-0.115955	0.098876		Ca01G09240.t1	0.4582	0.1434	0.4702	0.2381	0.22	-0.095	0.38	48.23	0.289	0.414	350	359	-1.10084	0.064067		LITCHI014537.m2	0.4444
Acyan01G0067300.1	0.2564	0.5043	0.3107	0.1915	0.216	0.086	0.475	50.44	0.554	0.5	139	142	-0.321127	0.112676		AC1A51T78.1	0.3758	0.2452	0.4043	0.2468	0.209	0.002	0.431	53.65	0.379	0.464	404	418	-0.711483	0.050239		Ca01G23940.t1	0.4734	0.1824	0.3261	0.2397	0.196	-0.037	0.385	49.38	0.337	0.435	1150	1205	0.012033	0.077178		LITCHI014537.m3	0.4444
Acyan01G0067400.1	0.3961	0.2384	0.3012	0.3247	0.182	-0.142	0.339	54.56	0.434	0.465	655	686	0.000583	0.091837		AC1A51T80.1	0.4367	0.2025	0.2971	0.2541	0.164	-0.018	0.37	50.3	0.364	0.429	173	185	0.831351	0.12973		Ca01G23940.t3	0.4912	0.1742	0.3248	0.2313	0.2	-0.042	0.38	48.24	0.321	0.427	595	624	0.108013	0.083333		LITCHI014537.m4	0.4444
Acyan01G0067500.1	0.3366	0.2871	0.3711	0.3182	0.191	-0.07	0.386	52.91	0.449	0.432	127	135	-0.332593	0.088889		AC1A51T81.1	0.4508	0.209	0.3761	0.2396	0.201	-0.028	0.398	50.76	0.336	0.412	289	301	0.175083	0.10299		Ca01G06650.t1	0.3059	0.2118	0.3256	0.3293	0.16	-0.003	0.414	59.69	0.455	0.5	99	102	-0.553922	0.029412		LITCHI014538.m1	0.3892
Acyan01G0067600.1	0.4009	0.2335	0.386	0.2857	0.227	-0.059	0.399	52.22	0.393	0.435	323	332	-0.869277	0.036145		AC1A51T83.1	0.5238	0.1714	0.398	0.2456	0.208	-0.164	0.337	51.85	0.302	0.417	407	427	-0.830445	0.084309		Ca01G21620.t1	0.4895	0.1742	0.448	0.1479	0.196	-0.13	0.336	47.33	0.25	0.364	384	396	0.007323	0.116162		LITCHI014539.m1	0.4839
Acyan01G0067700.1	0.4514	0.2135	0.3421	0.2871	0.21	-0.093	0.376	55.8	0.372	0.427	452	469	-0.345203	0.06823		AC1A51T85.1	0.3991	0.2343	0.3341	0.2628	0.175	-0.061	0.373	53.5	0.393	0.448	549	574	-0.175958	0.099303		Ca01G10000.t1	0.3444	0.2944	0.3239	0.2909	0.223	0.03	0.436	55.24	0.459	0.479	220	233	-0.636052	0.04721		LITCHI014541.m1	0.3892
Acyan01G0067800.1	0.4464	0.2066	0.3679	0.2514	0.199	-0.127	0.349	48.09	0.353	0.441	490	510	-0.740392	0.084314		AC1C51T14.1	0.2576	0.3898	0.2387	0.371	0.218	0.11	0.471	57	0.595	0.502	331	344	-0.112209	0.122093		Ca01G19020.t2	0.4253	0.1686	0.3803	0.3107	0.175	-0.122	0.334	48.74	0.358	0.401	969	1014	-0.126529	0.079882		LITCHI014542.m1	0.4849
Acyan01G0067900.1	0.4378	0.2098	0.375	0.283	0.219	-0.06	0.392	51.85	0.362	0.423	472	488	-0.360041	0.069672		AC1C51T15.1	0.4167	0.25	0.4304	0.1507	0.196	-0.033	0.406	56.56	0.317	0.404	101	108	-0.534259	0.12037		Ca01G19020.t1	0.4174	0.1867	0.4058	0.2715	0.174	-0.12	0.336	50.34	0.345	0.399	1373	1431	-0.142837	0.075472		LITCHI014545.m1	0.4899
Acyan01G0068000.1	0.2357	0.4331	0.1611	0.4058	0.193	0.077	0.459	54.04	0.67	0.565	185	190	-0.351579	0.057895		AC1A52T82.1	0.3795	0.3385	0.2474	0.2506	0.216	0.051	0.44	57.8	0.476	0.463	653	677	0.00901	0.109306		Ca01G19020.t3	0.4174	0.1867	0.4058	0.2715	0.174	-0.12	0.336	50.34	0.345	0.399	1373	1431	-0.142837	0.075472		LITCHI014546.m1	0.4832
Acyan01G0068100.1	0.4645	0.2464	0.3333	0.2326	0.223	-0.027	0.412	53.42	0.368	0.43	250	262	-0.74313	0.072519		AC1C52T7.1	0.3025	0.4057	0.2384	0.3208	0.232	0.137	0.507	57.62	0.567	0.505	351	366	-0.614208	0.081967		Ca01G10860.t2	0.4388	0.1818	0.3371	0.2822	0.165	-0.129	0.345	53.99	0.358	0.455	670	685	-0.518978	0.052555		LITCHI014547.m1	0.4523
Acyan01G0068200.1	0.4727	0.1849	0.2884	0.3459	0.195	-0.103	0.358	52.57	0.393	0.435	575	619	-0.149435	0.087237		AC1C52T13.1	0.2762	0.4476	0.2437	0.2757	0.255	0.147	0.506	57.81	0.578	0.502	251	253	-0.355731	0.126482		Ca01G03350.t1	0.4378	0.1429	0.3687	0.3467	0.167	-0.129	0.327	48.61	0.364	0.376	275	288	0.047222	0.100694		LITCHI014547.m2	0.4482
Acyan01G0068300.1	0.3212	0.2883	0.2724	0.3651	0.197	0.012	0.428	50.56	0.515	0.449	332	356	-0.205618	0.098315		AC1C52T14.1	0.4481	0.1591	0.3946	0.2185	0.173	-0.14	0.331	52.16	0.298	0.426	362	371	-0.235849	0.059299		Ca01G25250.t1	0.4933	0.1867	0.3676	0.2479	0.192	-0.155	0.32	53.63	0.315	0.399	181	192	-0.305729	0.067708		LITCHI014547.m3	0.4588
Acyan01G0068400.1	0.4766	0.1495	0.4272	0.23	0.188	-0.191	0.328	45.05	0.291	0.402	134	141	-0.275887	0.099291		AC1A52T84.1	0.3204	0.25	0.3782	0.2895	0.192	-0.137	0.356	55.07	0.432	0.498	368	379	-0.86781	0.042216		Ca01G10860.t1	0.4355	0.1792	0.341	0.2839	0.166	-0.127	0.347	53.24	0.358	0.459	654	668	-0.588773	0.049401		LITCHI014548.m1	0.3646
Acyan01G0068500.1	0.4433	0.2082	0.3258	0.2019	0.176	-0.032	0.382	55.67	0.34	0.437	544	562	0.364235	0.097865		AC1A52T90.1	0.4364	0.2371	0.3357	0.218	0.177	-0.052	0.37	52.88	0.364	0.43	349	359	-0.104457	0.075209		Ca01G14730.t2	0.4215	0.157	0.433	0.2776	0.167	-0.125	0.33	49.07	0.322	0.381	748	782	-0.07532	0.079284		LITCHI014548.m2	0.3646
Acyan01G0068600.1	0.4407	0.2669	0.3772	0.1667	0.251	0.119	0.491	47.77	0.343	0.414	289	297	-0.514141	0.080808		AC1A52T85.1	0.4392	0.1825	0.3721	0.2069	0.185	-0.097	0.369	53.82	0.317	0.452	624	662	-0.205136	0.046828		Ca01G22270.t1	0.4126	0.189	0.4165	0.2551	0.159	-0.112	0.332	50.1	0.336	0.386	767	798	-0.106642	0.081454		LITCHI014548.m3	0.438
Acyan01G0068700.1	0.3791	0.2092	0.3165	0.3228	0.154	-0.135	0.331	56.51	0.417	0.464	175	183	-0.317486	0.081967		AC1A52T86.1	0.398	0.2653	0.3432	0.2308	0.203	0.004	0.415	54.46	0.393	0.432	224	236	-0.016102	0.097458		Ca01G14730.t1	0.4587	0.1353	0.3966	0.2852	0.156	-0.129	0.321	48.31	0.316	0.366	374	385	0.084675	0.080519		LITCHI014548.m4	0.4381
Acyan01G0068800.1	0.3993	0.2418	0.3103	0.3305	0.216	0.021	0.428	51.44	0.431	0.438	334	353	-0.259207	0.09915		AC1C53T9.1	0.4304	0.2217	0.2838	0.266	0.245	0.096	0.472	53.4	0.393	0.455	267	283	0.520495	0.113074		Ca01G24210.t1	0.4604	0.1871	0.4677	0.1981	0.225	-0.059	0.385	47.93	0.278	0.363	169	178	-0.075843	0.101124		LITCHI014548.m5	0.4381
Acyan01G0068900.1	0.3986	0.2905	0.2963	0.2984	0.22	-0.079	0.374	52.36	0.447	0.453	179	187	-0.356684	0.101604		AC1A53T105.1	0.4662	0.1892	0.2765	0.3436	0.203	-0.065	0.38	50.2	0.42	0.463	200	206	-0.855825	0.067961		Ca01G25960.t2	0.4543	0.1935	0.33	0.2569	0.201	-0.042	0.382	51.1	0.354	0.431	1126	1173	0.026172	0.080136		LITCHI014548.m6	0.35
Acyan01G0069000.1	0.2558	0.3953	0.1939	0.4723	0.222	0.025	0.43	53.04	0.648	0.506	381	393	-0.470484	0.096692		AC1C53T11.1	0.2933	0.3867	0.2222	0.2893	0.216	0.05	0.45	55.36	0.562	0.522	493	499	-0.035271	0.078156		Ca01G25960.t1	0.4566	0.1876	0.3326	0.2582	0.199	-0.046	0.378	50.84	0.35	0.428	1105	1151	0.044049	0.080799		LITCHI014548.m7	0.35
Acyan01G0069100.1	0.3529	0.2868	0.35	0.3119	0.194	-0.063	0.374	56.25	0.448	0.442	163	172	-0.268605	0.110465		AC1A53T106.1	0.4262	0.1985	0.2881	0.2798	0.186	-0.034	0.384	52.96	0.386	0.457	456	497	0.442254	0.118712		Ca01G05610.t1	0.4813	0.1729	0.3925	0.2222	0.163	-0.131	0.327	50.56	0.299	0.364	251	259	0.067568	0.088803		LITCHI014549.m1	0.4754
Acyan01G0069200.1	0.4986	0.1138	0.5072	0.1708	0.184	-0.155	0.341	45.09	0.212	0.376	458	480	-0.499583	0.083333		AC1C53T13.1	0.4022	0.2626	0.3314	0.2477	0.194	-0.015	0.416	53.51	0.405	0.468	430	454	-0.44185	0.059471		Ca01G16430.t1	0.5258	0.134	0.2065	0.4138	0.205	-0.005	0.403	49.8	0.412	0.449	119	124	-0.191129	0.08871		LITCHI014549.m2	0.4735
Acyan01G0069300.1	0.3875	0.3	0.2333	0.2276	0.263	0.172	0.517	51.29	0.455	0.512	178	187	0.347593	0.037433		AC1A53T113.1	0.4141	0.2828	0.2738	0.2278	0.215	-0.032	0.391	61	0.418	0.517	110	116	-0.087069	0.086207		Ca01G00760.t2	0.4833	0.175	0.3182	0.3462	0.207	-0.171	0.333	58.29	0.38	0.43	150	158	-0.705063	0.101266		LITCHI014549.m3	0.4794
Acyan01G0069500.1	0.3925	0.1774	0.3699	0.2561	0.178	-0.042	0.358	57.26	0.354	0.443	212	215	0.151628	0.051163		AC1A53T108.1	0.3813	0.2907	0.2875	0.2834	0.24	0.037	0.443	59.84	0.453	0.503	433	451	-0.242129	0.08204		Ca01G00760.t1	0.4833	0.175	0.3182	0.3462	0.207	-0.171	0.333	58.29	0.38	0.43	150	158	-0.705063	0.101266		LITCHI014550.m1	0.4899
Acyan01G0069600.1	0.2416	0.396	0.2164	0.3411	0.268	0.174	0.512	50.53	0.613	0.556	168	171	-0.069591	0.05848		AC1C53T15.1	0.3389	0.2333	0.2738	0.4051	0.187	-0.083	0.366	59.39	0.498	0.495	213	225	-0.220889	0.084444		Ca01G24120.t1	0.5081	0.127	0.3362	0.288	0.145	-0.187	0.302	48.15	0.311	0.405	444	466	-0.421888	0.087983		LITCHI014552.m1	0.1778
Acyan01G0069700.1	0.4738	0.213	0.3414	0.2673	0.203	-0.085	0.365	50.21	0.358	0.417	773	796	-0.420854	0.106784		AC1A53T114.1	0.4657	0.2022	0.3034	0.2625	0.181	-0.099	0.331	54.08	0.362	0.43	329	345	0.153913	0.063768		Ca01G03670.t1	0.2308	0.4396	0.275	0.2368	0.174	0.109	0.465	51.3	0.574	0.55	101	103	-0.523301	0.07767		LITCHI014553.m1	0.3423
Acyan01G0069800.1	0.3452	0.2954	0.2927	0.3274	0.214	0.026	0.434	56.15	0.48	0.464	325	335	0.006866	0.089552		AC1A53T115.1	0.4865	0.1506	0.2327	0.3739	0.192	-0.068	0.364	48.35	0.406	0.462	308	318	-0.038365	0.056604		Ca01G25960.t4	0.4614	0.1932	0.3233	0.2568	0.207	-0.032	0.389	50.79	0.354	0.433	1043	1088	0.038603	0.081801		LITCHI014555.m1	0.4874
Acyan01G0069900.1	0.431	0.2759	0.3472	0.2906	0.241	-0.033	0.409	49.43	0.413	0.428	298	306	-0.435948	0.098039		AC1A53T116.1	0.3821	0.2555	0.3446	0.2727	0.194	-0.061	0.383	58.68	0.41	0.443	556	581	0.021515	0.11704		Ca01G25960.t3	0.4602	0.1944	0.3275	0.2513	0.213	-0.034	0.388	50.84	0.351	0.43	1007	1052	0.077471	0.086502		LITCHI014557.m1	0.4504
Acyan01G0070000.1	0.4696	0.1768	0.3373	0.3115	0.174	-0.235	0.281	43.76	0.361	0.414	441	461	-0.240564	0.106291		AC1C53T24.1	0.3239	0.2841	0.2838	0.3008	0.146	-0.089	0.344	55.57	0.476	0.47	189	202	0.691089	0.143564		Ca01G25100.t5	0.4449	0.1875	0.3667	0.2692	0.201	-0.049	0.393	53.27	0.355	0.434	341	349	-0.633811	0.04298		LITCHI014558.m1	0.4204
Acyan01G0070100.1	0.3636	0.4773	0.25	0.2712	0.418	0.217	0.562	45.31	0.552	0.469	105	108	-0.150926	0.083333		AC1A53T111.1	0.4122	0.1892	0.3714	0.3758	0.228	-0.032	0.403	57.01	0.417	0.414	216	226	-0.845133	0.057522		Ca01G25960.t6	0.4543	0.1935	0.3296	0.2578	0.202	-0.042	0.382	51.1	0.355	0.431	1127	1174	0.023169	0.080068		LITCHI014558.m2	0.4519
Acyan01G0070300.1	0.3619	0.2857	0.2385	0.4762	0.223	-0.143	0.368	60.29	0.556	0.48	144	148	-0.852027	0.101351		AC1A53T118.1	0.3895	0.3053	0.3038	0.3018	0.232	0.037	0.449	57.51	0.459	0.468	370	380	-0.745263	0.05		Ca01G25960.t5	0.4629	0.1878	0.3303	0.2527	0.21	-0.038	0.384	50.65	0.346	0.427	986	1030	0.098544	0.087379		LITCHI014558.m3	0.4556
Acyan01G0070500.1	0.4425	0.1692	0.3607	0.2748	0.181	-0.099	0.348	52.47	0.343	0.428	551	566	-0.117315	0.079505		AC1A54T99.1	0.4751	0.1436	0.351	0.345	0.162	-0.203	0.313	49.31	0.357	0.423	689	712	-0.833567	0.06882		Ca01G25100.t3	0.4405	0.1961	0.3601	0.2694	0.202	-0.052	0.39	53.24	0.362	0.433	390	399	-0.610526	0.047619		LITCHI014558.m4	0.4204
Acyan01G0070600.1	0.4739	0.1811	0.2935	0.368	0.199	-0.15	0.337	48.81	0.402	0.412	508	539	-0.329314	0.085343		AC1P54T44.1	0.4787	0.3404	0.1977	0.3086	0.284	0.042	0.471	46.54	0.479	0.486	119	120	-1.5025	0.025		Ca01G25100.t4	0.4449	0.1875	0.3667	0.2692	0.201	-0.049	0.393	53.27	0.355	0.434	341	349	-0.633811	0.04298		LITCHI014559.m1	0.4787
Acyan01G0070700.1	0.4694	0.1809	0.2798	0.3881	0.195	-0.157	0.329	48.9	0.413	0.407	511	541	-0.245102	0.081331		AC1C54T8.1	0.375	0.3725	0.2035	0.2433	0.222	-0.011	0.407	55.81	0.508	0.514	472	488	0.029303	0.069672		Ca01G25100.t1	0.4034	0.2101	0.3641	0.2719	0.199	-0.036	0.391	53.92	0.38	0.447	442	453	-0.506843	0.048565		LITCHI014560.m1	0.3476
Acyan01G0070800.1	0.4566	0.1811	0.3083	0.3746	0.193	-0.135	0.344	48.19	0.405	0.402	509	540	-0.299074	0.081481		AC1A54T102.1	0.3827	0.2398	0.3408	0.3	0.171	-0.141	0.338	56.45	0.419	0.44	234	243	-0.35679	0.090535		Ca01G19340.t1	0.4332	0.1884	0.396	0.2644	0.174	-0.125	0.334	50.39	0.34	0.385	715	742	-0.091779	0.084906		LITCHI014560.m2	0.3297
Acyan01G0070900.1	0.4038	0.2756	0.4054	0.2121	0.232	-0.089	0.387	51.65	0.366	0.44	194	207	-0.791788	0.067633		AC1C54T11.1	0.2818	0.3729	0.2612	0.3237	0.208	0.018	0.427	56.91	0.551	0.486	543	574	0.256446	0.120209		Ca01G25100.t2	0.4167	0.201	0.3555	0.2849	0.196	-0.057	0.376	53.63	0.378	0.437	497	511	-0.300783	0.072407		LITCHI014561.m1	0.3934
Acyan01G0071000.1	0.4797	0.1697	0.354	0.2595	0.194	-0.129	0.345	48.65	0.33	0.423	652	696	-0.040517	0.077586		AC1A54T104.1	0.4742	0.189	0.348	0.2222	0.24	-0.018	0.408	51.15	0.327	0.467	358	370	-0.32973	0.048649		Ca01G15860.t1	0.3986	0.2268	0.4457	0.1688	0.22	-0.031	0.408	48.72	0.313	0.402	336	348	-0.038219	0.071839		LITCHI014561.m2	0.3934
Acyan01G0071100.1	0.4225	0.2887	0.3042	0.2785	0.23	0.04	0.44	55.2	0.426	0.424	336	351	-0.407977	0.116809		AC1C54T13.1	0.363	0.2808	0.209	0.4453	0.22	-0.049	0.402	61	0.547	0.49	179	183	-0.525137	0.098361		Ca01G15000.t1	0.3023	0.3837	0.475	0.1507	0.173	-0.031	0.389	40.19	0.407	0.36	108	112	-0.433036	0.071429		LITCHI014561.m3	0.3934
Acyan01G0071200.1	0.4075	0.3014	0.3047	0.2165	0.218	-0.021	0.415	53.91	0.412	0.456	335	341	-0.153079	0.087977		AC1C54T15.1	0.3418	0.2152	0.32	0.5139	0.139	-0.255	0.305	37.2	0.514	0.472	105	108	-1.43426	0.074074		Ca01G05520.t1	0.5823	0.1325	0.2783	0.2827	0.208	-0.117	0.347	42.93	0.299	0.355	291	297	0.056902	0.117845		LITCHI014562.m1	0.4583
Acyan01G0071300.1	0.4257	0.2376	0.3238	0.2587	0.206	0.001	0.415	54.1	0.387	0.455	359	377	-0.263395	0.066313		AC1C54T16.1	0.3421	0.2105	0.2821	0.5467	0.139	-0.284	0.286	46.36	0.543	0.481	105	108	-1.44815	0.074074		Ca01G24830.t1	0.487	0.2007	0.2904	0.2805	0.215	-0.036	0.393	50.9	0.369	0.442	333	342	-0.20848	0.070175		LITCHI014563.m1	0.3375
Acyan01G0071400.1	0.4798	0.1943	0.3475	0.258	0.216	-0.021	0.414	51.75	0.344	0.425	826	841	-0.503448	0.059453		AC1C54T17.1	0.3291	0.2152	0.2949	0.52	0.132	-0.289	0.286	41.76	0.533	0.481	105	108	-1.35833	0.074074		Ca01G24980.t1	0.3968	0.3175	0.2708	0.2143	0.278	0.186	0.528	50.51	0.44	0.472	159	161	-0.349068	0.055901		LITCHI014563.m2	0.3231
Acyan01G0071500.1	0.4167	0.2018	0.379	0.3268	0.221	-0.016	0.413	53.46	0.398	0.418	1789	1837	-0.75656	0.03865		AC1C54T18.1	0.3291	0.2152	0.2949	0.52	0.132	-0.289	0.286	41.58	0.533	0.485	105	108	-1.35833	0.074074		Ca01G19490.t1	0.4081	0.1872	0.3019	0.3424	0.162	-0.109	0.339	50.01	0.411	0.436	1047	1079	0.027896	0.064875		LITCHI014563.m3	0.3095
Acyan01G0071600.1	0.4235	0.2908	0.2079	0.3763	0.215	-0.06	0.389	46.86	0.504	0.454	252	262	-0.51145	0.076336		AC1C55T5.1	0.4585	0.2925	0.2939	0.2338	0.244	0.02	0.44	52.81	0.405	0.448	316	322	-0.695652	0.07764		Ca01G26920.t1	0.4367	0.2052	0.3732	0.2277	0.19	-0.034	0.406	48.86	0.343	0.436	271	283	-0.678092	0.106007		LITCHI014564.m1	0.4826
Acyan01G0071700.1	0.4716	0.1631	0.374	0.3203	0.17	-0.244	0.29	45.33	0.349	0.413	710	741	-0.706478	0.091768		AC1A55T55.1	0.3074	0.3152	0.3416	0.2933	0.22	0.012	0.421	54.62	0.476	0.471	309	320	-0.109375	0.084375		Ca01G14020.t1	0.3661	0.2589	0.33	0.327	0.198	-0.006	0.411	56.4	0.439	0.449	394	409	-0.050856	0.0978		LITCHI014565.m1	0.4336
Acyan01G0071800.1	0.3146	0.3539	0.3053	0.2852	0.198	0.03	0.427	54.97	0.5	0.45	398	407	-0.029484	0.054054		AC1C55T7.1	0.4786	0.1633	0.3767	0.2299	0.189	-0.09	0.368	50.35	0.304	0.413	1051	1090	-0.377156	0.068807		Ca01G14580.t2	0.4804	0.2278	0.3035	0.194	0.204	-0.03	0.389	51.45	0.334	0.412	614	650	0.356923	0.127692		LITCHI014565.m2	0.4416
Acyan01G0071900.1	0.4281	0.1978	0.3684	0.217	0.206	-0.072	0.373	50.47	0.335	0.457	316	325	0.008	0.076923		AC1C55T10.1	0.3064	0.3563	0.2686	0.2598	0.2	0.027	0.436	57.12	0.514	0.527	459	471	0.103609	0.099788		Ca01G14580.t1	0.468	0.2391	0.2982	0.2075	0.211	-0.012	0.401	52.16	0.352	0.42	656	696	0.337213	0.123563		LITCHI014565.m3	0.4644
Acyan01G0072000.1	0.3193	0.3663	0.2375	0.2744	0.236	0.142	0.508	57.1	0.529	0.533	476	497	-0.385111	0.044266		AC1C56T12.1	0.4525	0.1639	0.3633	0.2835	0.216	-0.042	0.393	52.98	0.338	0.444	361	381	-0.217848	0.081365		Ca01G05670.t1	0.4118	0.242	0.2535	0.3	0.147	-0.108	0.329	53.58	0.434	0.467	656	687	0.300873	0.161572		LITCHI014566.m1	0.1905
Acyan01G0072100.1	0.4607	0.2753	0.2806	0.2231	0.236	-0.063	0.397	49.31	0.392	0.444	199	210	0.145238	0.095238		AC1P56T32.1	0.3333	0.4444	0.2857	0.1646	0.235	0.244	0.551	47.89	0.495	0.505	107	109	-1.03945	0.073394		Ca01G27270.t1	0.4197	0.2435	0.323	0.2171	0.225	-0.034	0.39	54.39	0.376	0.439	213	214	0.297196	0.088785		LITCHI014567.m1	0.2278
Acyan01G0072200.1	0.4286	0.2406	0.3058	0.2712	0.192	0.014	0.424	59.06	0.405	0.477	158	165	-0.76303	0.048485		AC1C56T22.1	0.4129	0.2656	0.3351	0.2709	0.206	-0.076	0.381	54.81	0.409	0.469	528	552	-0.793659	0.092391		Ca01G13280.t1	0.4045	0.323	0.2815	0.2457	0.248	0.043	0.452	54.33	0.45	0.451	416	433	-0.369977	0.124711		LITCHI014568.m1	0.4847
Acyan01G0072300.1	0.3811	0.1944	0.4005	0.252	0.181	-0.108	0.369	52.81	0.359	0.453	471	487	-0.703696	0.071869		AC1C56T23.1	0.5657	0.1717	0.2632	0.3	0.252	-0.187	0.352	46.79	0.352	0.46	125	129	-1.15116	0.062016		Ca01G18750.t1	0.3516	0.2656	0.3902	0.2542	0.186	-0.072	0.401	54.76	0.408	0.483	157	167	-0.743713	0.05988		LITCHI014569.m1	0.4388
Acyan01G0072400.1	0.3482	0.2571	0.3683	0.245	0.185	-0.023	0.39	52.49	0.401	0.427	636	670	0.467463	0.10597		AC1A56T108.1	0.4453	0.1619	0.3542	0.2624	0.174	-0.129	0.328	46.63	0.334	0.43	293	305	0.193771	0.029508		Ca01G02220.t1	0.4112	0.2383	0.347	0.244	0.191	-0.058	0.365	56.2	0.383	0.436	266	277	-0.35343	0.046931		LITCHI014569.m2	0.4471
Acyan01G0072500.1	0.4417	0.2209	0.3795	0.2687	0.261	-0.028	0.416	51.82	0.369	0.414	214	222	-0.36982	0.094595		AC1A56T109.1	0.3923	0.2308	0.3817	0.2419	0.189	-0.083	0.366	51.55	0.373	0.422	161	165	-0.269697	0.084848		Ca01G02220.t2	0.4072	0.2398	0.3578	0.2233	0.179	-0.074	0.348	57.33	0.371	0.424	267	278	-0.203237	0.046763		LITCHI014569.m3	0.4717
Acyan01G0072600.1	0.4609	0.1563	0.4615	0.2273	0.206	-0.092	0.371	53.39	0.286	0.412	175	177	-0.589831	0.045198		AC1A56T118.1	0.413	0.2625	0.2651	0.3271	0.188	-0.041	0.389	56.6	0.447	0.432	396	403	0.176179	0.047146		Ca01G08670.t1	0.4192	0.1753	0.3405	0.2677	0.178	-0.107	0.339	50.77	0.354	0.413	336	357	0.505882	0.098039		LITCHI014570.m1	0.2024
Acyan01G0072700.1	0.395	0.2443	0.3176	0.3271	0.196	-0.069	0.384	53.47	0.433	0.456	531	551	-0.710526	0.07804		AC1C56T25.1	0.4588	0.1648	0.3038	0.3022	0.217	-0.064	0.375	50.5	0.368	0.442	427	440	-0.040227	0.090909		Ca01G03050.t1	0.4622	0.2101	0.4537	0.2292	0.194	-0.128	0.338	46.72	0.311	0.39	151	158	-0.325317	0.082278		LITCHI014571.m1	0.2278
Acyan01G0072800.1	0.5263	0.2303	0.3383	0.252	0.272	0.004	0.429	52.37	0.346	0.428	191	201	-0.835323	0.119403		AC1C56T26.1	0.4314	0.2157	0.3429	0.2576	0.206	-0.039	0.392	57.91	0.37	0.454	362	374	-0.263904	0.074866		Ca01G17710.t1	0.4537	0.1982	0.3511	0.2121	0.173	-0.074	0.364	54.25	0.323	0.405	269	280	0.054286	0.089286		LITCHI014572.m1	0.4368
Acyan01G0073000.1	0.4254	0.209	0.4672	0.2392	0.178	-0.164	0.334	47.71	0.326	0.401	359	375	-0.831467	0.082667		AC1C56T17.1	0.4723	0.2899	0.2199	0.308	0.221	-0.053	0.39	53.31	0.451	0.466	377	396	-0.559344	0.09596		Ca01G23640.t1	0.5012	0.1835	0.3485	0.2157	0.227	-0.007	0.411	46.45	0.306	0.41	506	520	0.004231	0.075		LITCHI014573.m1	0.4759
Acyan01G0073100.1	0.4244	0.1993	0.464	0.2481	0.176	-0.161	0.334	48.24	0.326	0.403	362	376	-0.809309	0.085106		AC1A56T111.1	0.447	0.2121	0.352	0.2672	0.219	-0.036	0.401	53.08	0.364	0.464	162	171	-0.476023	0.087719		Ca01G12020.t1	0.4098	0.2623	0.1341	0.4381	0.197	-0.01	0.417	51.6	0.558	0.524	530	549	-0.478506	0.089253		LITCHI014574.m1	0.4841
Acyan01G0073200.1	0.4291	0.2015	0.4585	0.2558	0.182	-0.158	0.337	46.29	0.331	0.404	362	377	-0.840318	0.079576		AC1A56T112.1	0.4074	0.2138	0.3504	0.321	0.166	-0.136	0.341	55.93	0.402	0.425	748	775	-0.434581	0.085161		Ca01G19580.t1	0.4236	0.25	0.3359	0.2414	0.215	-0.007	0.414	58.53	0.379	0.418	169	174	-0.049425	0.051724		LITCHI014575.m1	0.4561
Acyan01G0073300.1	0.4295	0.2301	0.3	0.2954	0.188	-0.096	0.347	57.34	0.404	0.429	717	741	-0.011066	0.097166		AC1C57T5.1	0.3857	0.3	0.3421	0.2347	0.2	0.039	0.437	61	0.411	0.399	158	163	0.273006	0.153374		Ca01G27510.t1	0.3758	0.2181	0.3066	0.3373	0.186	-0.02	0.4	51.49	0.432	0.454	345	358	0.134357	0.083799		LITCHI014575.m2	0.4488
Acyan01G0073400.1	0.3829	0.1757	0.3088	0.3268	0.187	-0.1	0.349	54.32	0.411	0.462	258	270	0.144445	0.085185		AC1A57T65.1	0.3907	0.3179	0.3761	0.2018	0.205	-0.081	0.382	50.79	0.405	0.416	173	181	-0.71105	0.060773		Ca01G11840.t1	0.4715	0.1948	0.2926	0.2747	0.172	-0.059	0.365	49.36	0.365	0.415	1074	1103	-0.003355	0.071623		LITCHI014575.m3	0.4404
Acyan01G0073500.1	0.3553	0.2105	0.2432	0.3706	0.183	-0.063	0.371	52.36	0.486	0.492	175	181	0.236464	0.077348		AC1C57T6.1	0.374	0.2276	0.2544	0.2885	0.139	-0.109	0.293	61	0.436	0.49	133	140	0.667143	0.092857		Ca01G10560.t1	0.4378	0.1978	0.3495	0.2587	0.202	-0.027	0.405	54.44	0.357	0.448	541	559	-0.524866	0.075134		LITCHI014575.m4	0.4404
Acyan01G0073600.1	0.3464	0.2092	0.2416	0.375	0.18	-0.06	0.371	54.41	0.491	0.497	175	181	0.281768	0.077348		AC1A57T66.1	0.4187	0.1992	0.3624	0.3077	0.165	-0.145	0.338	52.02	0.378	0.416	299	308	-0.459091	0.064935		Ca01G10560.t2	0.441	0.2135	0.355	0.2605	0.211	-0.048	0.396	52.99	0.362	0.443	434	448	-0.514955	0.078125		LITCHI014575.m5	0.4977
Acyan01G0073700.1	0.3253	0.1928	0.2454	0.4013	0.178	-0.094	0.349	52.68	0.503	0.523	189	195	0.145128	0.061538		AC1A57T67.1	0.4038	0.2864	0.2843	0.3272	0.214	-0.107	0.355	53.74	0.462	0.462	535	568	-0.388908	0.132042		Ca01G14190.t4	0.4649	0.1537	0.4064	0.2182	0.19	-0.081	0.376	48.5	0.291	0.421	649	666	-0.696847	0.055556		LITCHI014576.m1	0.4173
Acyan01G0073800.1	0.4216	0.2287	0.3438	0.293	0.182	-0.133	0.342	53.3	0.389	0.437	653	665	-0.195489	0.076692		AC1C57T13.1	0.3987	0.1978	0.3794	0.2573	0.173	-0.073	0.366	53.04	0.358	0.418	746	779	-0.109371	0.105263		Ca01G15470.t1	0.4045	0.3364	0.2887	0.2742	0.288	0.106	0.504	50.57	0.463	0.495	270	279	-1.00143	0.039427		LITCHI014577.m1	0.4366
Acyan01G0073900.1	0.4309	0.2185	0.3371	0.2845	0.183	-0.111	0.351	52.09	0.38	0.435	993	1015	-0.112315	0.072906		AC1A57T63.1	0.4615	0.141	0.4	0.3086	0.194	-0.08	0.377	49.25	0.34	0.407	106	109	-0.831193	0.091743		Ca01G14190.t2	0.4775	0.1405	0.3986	0.2305	0.191	-0.087	0.374	47.35	0.289	0.42	688	704	-0.698296	0.056818		LITCHI014578.m1	0.4331
Acyan01G0074000.1	0.3611	0.3241	0.2979	0.2456	0.217	0.017	0.419	56.8	0.455	0.453	246	253	-0.049407	0.086957		AC1A57T64.1	0.3571	0.1518	0.5086	0.2768	0.161	-0.115	0.374	48.33	0.327	0.434	147	156	-1.31923	0.051282		Ca01G14190.t3	0.5062	0.1407	0.3747	0.2358	0.205	-0.061	0.39	47.42	0.288	0.414	500	511	-0.619374	0.068493		LITCHI014579.m1	0.3974
Acyan01G0074100.1	0.4519	0.2692	0.2394	0.2778	0.242	-0.004	0.42	51.65	0.433	0.471	245	250	-0.138	0.1		AC1C57T14.1	0.4544	0.188	0.3165	0.2786	0.168	-0.119	0.326	51.45	0.36	0.417	1082	1126	0.137922	0.087922		Ca01G21920.t1	0.5055	0.1328	0.4606	0.2311	0.18	-0.232	0.288	45.39	0.255	0.338	333	345	-0.226377	0.101449		LITCHI014581.m1	0.4533
Acyan01G0074200.1	0.3774	0.2679	0.367	0.25	0.196	-0.044	0.395	58.85	0.398	0.451	329	337	-0.064985	0.065282		AC1A57T74.1	0.433	0.2188	0.3737	0.2443	0.162	-0.111	0.346	49.56	0.354	0.394	260	270	-0.238519	0.111111		Ca01G14190.t1	0.4775	0.1405	0.3986	0.2305	0.191	-0.087	0.374	47.35	0.289	0.42	688	704	-0.698296	0.056818		LITCHI014582.m1	0.4173
Acyan01G0074300.1	0.3797	0.2594	0.3647	0.2583	0.188	-0.065	0.383	58.08	0.398	0.452	329	337	-0.082789	0.065282		AC1A58T76.1	0.4114	0.2057	0.3312	0.3158	0.2	-0.072	0.372	55.47	0.397	0.44	390	411	-0.203406	0.07056		Ca01G03760.t1	0.5131	0.1309	0.3297	0.3237	0.194	-0.123	0.347	40.97	0.339	0.421	239	244	-0.514754	0.077869		LITCHI014582.m2	0.4173
Acyan01G0074400.1	0.4627	0.1908	0.3337	0.2877	0.19	-0.091	0.363	51.41	0.362	0.418	1132	1161	-0.363049	0.067183		AC1C58T9.1	0.3855	0.2109	0.3429	0.2802	0.175	-0.047	0.39	54.52	0.393	0.453	313	320	-0.130313	0.08125		Ca01G02610.t1	0.4063	0.1042	0.3253	0.3291	0.17	-0.035	0.343	56.3	0.353	0.401	102	108	1.46481	0.157407		LITCHI014582.m3	0.4083
Acyan01G0074700.1	0.4335	0.2091	0.3791	0.2504	0.188	-0.081	0.37	51.75	0.352	0.428	958	992	-0.468952	0.075605		AC1C58T10.1	0.5404	0.1581	0.3445	0.2168	0.223	-0.058	0.414	51.7	0.287	0.465	321	334	-0.808683	0.080838		Ca01G27660.t1	0.5042	0.1624	0.3381	0.3047	0.187	-0.139	0.343	50.19	0.337	0.393	575	602	-0.447675	0.107973		LITCHI014582.m4	0.3723
Acyan01G0074800.1	0.4097	0.2615	0.3513	0.244	0.203	-0.04	0.39	54.22	0.39	0.418	431	447	0.039821	0.107383		AC1A58T75.1	0.3905	0.2737	0.3868	0.2222	0.198	-0.04	0.396	50.43	0.383	0.437	326	338	-0.258876	0.094675		Ca01G11130.t7	0.4808	0.1795	0.2925	0.3731	0.21	-0.104	0.357	53.48	0.398	0.412	196	200	-0.323	0.105		LITCHI014583.m1	0.4413
Acyan01G0074900.1	0.377	0.3325	0.2187	0.2981	0.191	0	0.407	55.81	0.505	0.505	442	463	-0.358315	0.082073		AC1A58T78.1	0.4885	0.1609	0.3548	0.2541	0.197	-0.085	0.382	48.65	0.329	0.421	225	231	-0.746753	0.030303		Ca01G11130.t5	0.4821	0.1667	0.2994	0.3636	0.2	-0.121	0.346	55.9	0.385	0.407	208	213	-0.260094	0.103286		LITCHI014584.m1	0.4349
Acyan01G0075000.1	0.3831	0.1762	0.3768	0.2977	0.163	-0.09	0.36	52.97	0.378	0.454	328	342	-0.470175	0.052632		AC1A58T79.1	0.4072	0.2395	0.3946	0.2481	0.218	-0.121	0.348	50.91	0.364	0.419	198	206	-0.17767	0.048544		Ca01G11130.t6	0.4798	0.1734	0.2981	0.3673	0.203	-0.119	0.349	55.9	0.391	0.409	215	220	-0.260454	0.104545		LITCHI014585.m1	0.4106
Acyan01G0075100.1	0.4603	0.1746	0.4061	0.2693	0.223	-0.111	0.375	48.59	0.329	0.411	1081	1103	-0.770626	0.029918		AC1A58T80.1	0.445	0.1789	0.4064	0.2081	0.179	-0.045	0.387	50.16	0.302	0.419	248	253	-0.33834	0.067194		Ca01G22360.t1	0.4707	0.1899	0.3577	0.2478	0.205	-0.118	0.356	53.4	0.338	0.434	618	641	-0.546334	0.062402		LITCHI014586.m1	0.3727
Acyan01G0075200.1	0.4612	0.1748	0.3607	0.2711	0.175	-0.12	0.351	49	0.335	0.405	726	759	-0.098814	0.093544		AC1C58T15.1	0.175	0.3333	0.3504	0.4273	0.224	0.052	0.47	51.07	0.584	0.503	149	159	-0.53522	0.081761		Ca01G11130.t3	0.4798	0.1734	0.2981	0.3673	0.203	-0.119	0.349	55.9	0.391	0.409	215	220	-0.260454	0.104545		LITCHI014587.m1	0.3064
Acyan01G0075300.1	0.4194	0.2151	0.3409	0.2048	0.165	-0.089	0.358	58.7	0.349	0.469	106	113	-0.150442	0.061947		AC1C58T17.1	0.4615	0.1479	0.3955	0.3006	0.177	-0.168	0.338	50.7	0.333	0.401	222	241	-0.605809	0.091286		Ca01G17320.t1	0.6992	0.0569	0.3846	0.0649	0.208	-0.247	0.336	39.2	0.094	0.449	128	133	-1.00526	0.06015		LITCHI014587.m2	0.3851
Acyan01G0075400.1	0.4227	0.2618	0.2803	0.2841	0.195	-0.01	0.405	52.21	0.424	0.461	373	392	-0.167857	0.114796		AC1C58T18.1	0.4681	0.2057	0.3333	0.2764	0.2	-0.038	0.399	55.53	0.364	0.443	173	176	-0.405682	0.068182		Ca01G11130.t4	0.4821	0.1667	0.2994	0.3636	0.2	-0.121	0.346	55.9	0.385	0.407	208	213	-0.260094	0.103286		LITCHI014588.m1	0.4675
Acyan01G0075500.1	0.4465	0.2419	0.3086	0.2995	0.23	-0.059	0.407	56.17	0.412	0.49	553	588	-0.969388	0.10034		AC1C58T19.1	0.3701	0.2836	0.2709	0.2403	0.179	-0.043	0.389	56.36	0.443	0.512	368	379	-0.152243	0.050132		Ca01G11130.t1	0.4821	0.1667	0.2994	0.3636	0.2	-0.121	0.346	55.9	0.385	0.407	208	213	-0.260094	0.103286		LITCHI014589.m1	0.4289
Acyan01G0075600.1	0.4091	0.1932	0.3723	0.2644	0.163	-0.111	0.333	57.04	0.36	0.442	111	114	-0.121053	0.070175		AC1A59T49.1	0.4977	0.1802	0.2954	0.2754	0.211	-0.068	0.369	49.54	0.351	0.439	1028	1064	0.013252	0.066729		Ca01G11130.t2	0.4798	0.1734	0.2981	0.3673	0.203	-0.119	0.349	55.9	0.391	0.409	215	220	-0.260454	0.104545		LITCHI014589.m2	0.4289
Acyan01G0075700.1	0.44	0.26	0.2481	0.2975	0.201	-0.09	0.368	60.63	0.431	0.459	174	183	-0.069399	0.098361		AC1A59T50.1	0.4335	0.1777	0.3609	0.2681	0.194	-0.037	0.382	51.86	0.348	0.434	822	841	-0.19132	0.05113		Ca01G12880.t1	0.4085	0.2412	0.3753	0.2292	0.194	-0.031	0.402	54.14	0.365	0.416	976	1004	-0.200398	0.075697		LITCHI014590.m1	0.4439
Acyan01G0075800.1	0.3678	0.2548	0.2634	0.3463	0.227	0.028	0.434	58.51	0.474	0.493	618	648	-0.148611	0.061728		AC1A59T51.1	0.5539	0.1377	0.3462	0.2347	0.224	-0.06	0.39	46.52	0.282	0.4	408	422	-0.462796	0.063981		Ca01G11990.t1	0.4682	0.2678	0.318	0.2236	0.231	-0.01	0.421	52.91	0.378	0.421	658	674	-0.481899	0.066766		LITCHI014590.m2	0.4222
Acyan01G0075900.1	0.2582	0.3431	0.2977	0.3921	0.247	0.112	0.487	48.84	0.56	0.486	382	395	-0.544051	0.073418		AC1A59T54.1	0.2212	0.484	0.2046	0.3101	0.237	0.135	0.497	52.2	0.647	0.518	694	734	0.438147	0.143052		Ca01G22100.t1	0.4813	0.271	0.2619	0.2039	0.238	0.025	0.441	51.64	0.377	0.431	236	239	-0.011716	0.117155		LITCHI014591.m1	0.4098
Acyan01G0076000.1	0.4667	0.2444	0.252	0.3478	0.218	-0.127	0.363	51.28	0.435	0.446	336	356	-0.43764	0.098315		AC1A60T75.1	0.4774	0.1808	0.3297	0.2852	0.181	-0.11	0.347	51.18	0.356	0.423	691	708	-0.349859	0.072034		Ca01G07390.t1	0.4756	0.1829	0.3514	0.2263	0.212	-0.001	0.416	49.87	0.324	0.437	413	426	-0.336854	0.06338		LITCHI014591.m2	0.3759
Acyan01G0076100.1	0.3904	0.2326	0.3213	0.2798	0.181	-0.036	0.393	55.82	0.409	0.469	443	461	-0.189805	0.060738		AC1C60T6.1	0.5255	0.1641	0.3515	0.2191	0.252	-0.065	0.418	47.4	0.304	0.46	582	590	-1.10254	0.038983		Ca01G19430.t1	0.4463	0.2021	0.362	0.2673	0.175	-0.108	0.342	51.47	0.356	0.399	1382	1429	-0.141498	0.079776		LITCHI014592.m1	0.4165
Acyan01G0076200.1	0.3753	0.2914	0.3127	0.2789	0.203	-0.015	0.402	58.16	0.442	0.439	480	502	-0.074303	0.095618		AC1A60T77.1	0.2413	0.3643	0.2538	0.4178	0.192	0.047	0.437	55.02	0.603	0.5	517	541	-0.179483	0.107209		Ca01G07390.t3	0.484	0.1895	0.3499	0.2183	0.217	0.005	0.421	50.31	0.322	0.431	432	447	-0.334676	0.067114		LITCHI014593.m1	0.4035
Acyan01G0076300.1	0.3974	0.2817	0.2861	0.2943	0.192	-0.043	0.388	56.45	0.442	0.427	536	562	0.02331	0.108541		AC1A60T78.1	0.3719	0.2314	0.3273	0.3131	0.223	-0.039	0.371	55.37	0.421	0.432	140	149	0.797987	0.107383		Ca01G07390.t2	0.4755	0.184	0.3534	0.2246	0.212	-0.002	0.416	49.64	0.324	0.436	411	424	-0.32783	0.063679		LITCHI014594.m1	0.4015
Acyan01G0076400.1	0.3693	0.2878	0.3264	0.2894	0.201	-0.035	0.394	58.84	0.442	0.428	500	525	-0.090476	0.095238		AC1A60T79.1	0.3757	0.3315	0.2622	0.2308	0.208	0.03	0.417	56.45	0.456	0.433	204	215	0.831163	0.116279		Ca01G02930.t1	0.525	0.235	0.2143	0.3247	0.227	-0.051	0.399	51.52	0.408	0.437	238	252	-0.461508	0.123016		LITCHI014594.m2	0.4043
Acyan01G0076500.1	0.3341	0.3171	0.3054	0.3042	0.198	0	0.41	59.61	0.48	0.442	481	502	-0.006972	0.099602		AC1C60T7.1	0.3129	0.3859	0.3196	0.2187	0.211	0.019	0.43	56.51	0.49	0.489	488	506	-0.086759	0.120553		Ca01G09630.t4	0.4339	0.2727	0.2754	0.1969	0.197	-0.033	0.395	55.83	0.391	0.474	266	285	0.162807	0.084211		LITCHI014595.m1	0.3302
Acyan01G0076600.1	0.3565	0.3202	0.2724	0.3099	0.204	-0.005	0.416	59.15	0.489	0.465	397	418	-0.227273	0.090909		AC1C60T9.1	0.3204	0.3495	0.4186	0.2667	0.219	-0.087	0.4	55.32	0.448	0.443	125	134	-0.512687	0.097015		Ca01G09630.t3	0.4339	0.2727	0.2754	0.1969	0.197	-0.033	0.395	55.83	0.391	0.474	266	285	0.162807	0.084211		LITCHI014595.m2	0.3887
Acyan01G0076700.1	0.4163	0.2536	0.3087	0.2741	0.202	-0.059	0.377	52.5	0.407	0.423	491	512	-0.022461	0.095703		AC1A61T81.1	0.4111	0.2303	0.3227	0.2687	0.18	-0.073	0.382	54.85	0.395	0.456	400	412	-0.528641	0.063107		Ca01G09630.t2	0.4452	0.25	0.2967	0.2257	0.245	0.017	0.43	58.57	0.383	0.48	342	354	-0.019209	0.050847		LITCHI014595.m3	0.3651
Acyan01G0076800.1	0.4353	0.209	0.3473	0.254	0.182	-0.056	0.371	51.8	0.361	0.42	989	1016	-0.021063	0.049213		AC1A61T82.1	0.4414	0.1944	0.3312	0.2415	0.174	-0.059	0.373	53.15	0.352	0.45	381	393	-0.031552	0.048346		Ca01G09630.t1	0.4452	0.25	0.2967	0.2257	0.245	0.017	0.43	58.57	0.383	0.48	342	354	-0.019209	0.050847		LITCHI014596.m1	0.4568
Acyan01G0077000.1	0.3065	0.3282	0.2478	0.3766	0.217	0.049	0.437	58.22	0.553	0.493	407	425	-0.174118	0.068235		AC1C61T12.1	0.378	0.2656	0.2997	0.3172	0.202	-0.06	0.385	55.54	0.449	0.455	481	516	-0.040891	0.098837		Ca01G21360.t1	0.3503	0.2229	0.2958	0.3561	0.175	-0.032	0.391	42.43	0.458	0.46	179	187	0.540107	0.122995		LITCHI014596.m2	0.4528
Acyan01G0077100.1	0.4602	0.1743	0.3312	0.3408	0.189	-0.145	0.341	49.44	0.379	0.411	823	868	-0.314631	0.091014		AC1A61T83.1	0.445	0.289	0.3822	0.2458	0.264	-0.04	0.43	53.05	0.386	0.437	277	285	-1.05719	0.059649		Ca01G20250.t1	0.4817	0.1728	0.3519	0.2383	0.195	-0.022	0.397	48.22	0.32	0.389	353	363	-0.063085	0.104683		LITCHI014596.m3	0.4598
Acyan01G0077200.1	0.4659	0.2192	0.3539	0.1905	0.229	-0.036	0.398	50.73	0.325	0.419	723	750	-0.113333	0.097333		AC1P61T66.1	0.4205	0.2159	0.2561	0.2179	0.149	-0.021	0.383	43.58	0.383	0.44	94	100	0.479	0.07		Ca01G18600.t1	0.4167	0.1886	0.3657	0.2916	0.167	-0.075	0.352	49.07	0.37	0.39	559	578	-0.109689	0.067474		LITCHI014597.m1	0.4043
Acyan01G0077300.1	0.4124	0.2655	0.351	0.2482	0.195	-0.097	0.382	53.87	0.391	0.438	207	216	-0.318519	0.138889		AC1C61T14.1	0.4938	0.1947	0.3257	0.2615	0.193	-0.089	0.361	50.93	0.342	0.397	764	806	0.014268	0.081886		Ca01G09630.t5	0.4339	0.2727	0.2754	0.1969	0.197	-0.033	0.395	55.83	0.391	0.474	266	285	0.162807	0.084211		LITCHI014597.m10	0.4273
Acyan01G0077500.1	0.4654	0.211	0.3557	0.2063	0.224	-0.063	0.385	50.17	0.328	0.421	738	768	-0.149089	0.10026		AC1C61T15.1	0.5209	0.1365	0.3687	0.2104	0.208	-0.078	0.378	48.64	0.275	0.439	1411	1439	-0.710146	0.042391		Ca01G08350.t1	0.4511	0.2553	0.122	0.4123	0.221	0.003	0.422	50.77	0.537	0.529	587	608	-0.374342	0.082237		LITCHI014597.m2	0.4438
Acyan01G0077600.1	0.4526	0.2371	0.3366	0.2486	0.213	-0.066	0.398	52.48	0.369	0.434	274	286	-0.175874	0.129371		AC1A61T80.1	0.3622	0.2973	0.2514	0.3442	0.184	-0.073	0.379	59.34	0.493	0.478	219	231	-0.282251	0.056277		Ca01G21530.t1	0.4793	0.1843	0.3321	0.3802	0.186	-0.197	0.327	52.58	0.417	0.418	336	348	-1.46552	0.037356		LITCHI014597.m3	0.4253
Acyan01G0077700.1	0.3829	0.2659	0.3231	0.3145	0.192	-0.093	0.36	52.56	0.435	0.423	602	620	-0.079194	0.090323		AC1A61T85.1	0.3293	0.3537	0.2151	0.4884	0.247	-0.073	0.398	51.3	0.602	0.458	118	120	-0.905833	0.058333		Ca01G22810.t1	0.4342	0.2039	0.3403	0.3435	0.195	-0.111	0.356	48.09	0.398	0.415	191	199	-0.617588	0.105528		LITCHI014597.m4	0.4043
Acyan01G0077800.1	0.4257	0.1953	0.3773	0.2746	0.163	-0.134	0.331	52.39	0.355	0.402	834	864	-0.163079	0.081019		AC1A61T86.1	0.2985	0.2736	0.3161	0.3681	0.183	-0.03	0.403	56.8	0.502	0.499	243	249	-0.785141	0.072289		Ca01G20080.t1	0.469	0.2143	0.3543	0.2346	0.21	-0.065	0.392	51.7	0.341	0.413	487	508	-0.385236	0.108268		LITCHI014597.m5	0.4017
Acyan01G0077900.1	0.4765	0.1782	0.3556	0.2493	0.191	-0.106	0.365	49.84	0.33	0.425	981	1007	-0.538828	0.087388		AC1A62T58.1	0.4085	0.2134	0.3397	0.2415	0.19	-0.038	0.398	56.92	0.369	0.465	382	397	-0.271285	0.098237		Ca01G05070.t1	0.3407	0.169	0.4797	0.2882	0.15	-0.123	0.333	52.51	0.346	0.416	459	483	-0.364182	0.097308		LITCHI014597.m6	0.4017
Acyan01G0078000.1	0.4524	0.1905	0.4108	0.184	0.198	-0.053	0.377	51.84	0.29	0.386	300	317	0.390536	0.091483		AC1C62T7.1	0.3136	0.3909	0.1315	0.3267	0.248	0.243	0.562	50.94	0.61	0.596	249	258	-0.378295	0.042636		Ca01G12580.t1	0.365	0.1752	0.3028	0.3824	0.135	-0.141	0.32	53.5	0.45	0.481	169	187	-0.426738	0.064171		LITCHI014597.m7	0.4043
Acyan01G0078100.1	0.521	0.1679	0.3229	0.2618	0.193	-0.113	0.357	51.38	0.316	0.394	611	647	-0.073416	0.103555		AC1A62T61.1	0.4375	0.2102	0.334	0.2447	0.221	-0.009	0.411	55.85	0.362	0.434	627	635	-0.454016	0.083465		Ca01G25660.t1	0.4024	0.2439	0.4095	0.2259	0.217	-0.027	0.41	53.55	0.361	0.432	857	903	-0.502769	0.090808		LITCHI014597.m8	0.4241
Acyan01G0078200.1	0.3986	0.2464	0.365	0.2615	0.212	0.013	0.434	46.8	0.393	0.438	173	184	-0.653804	0.081522		AC1A62T62.1	0.4378	0.2208	0.332	0.2392	0.21	-0.047	0.391	54.79	0.365	0.433	1265	1279	-0.428147	0.090696		Ca01G01910.t2	0.4219	0.2	0.4018	0.1749	0.193	0.001	0.413	53.55	0.305	0.444	383	396	-0.096465	0.05303		LITCHI014597.m9	0.4273
Acyan01G0078300.1	0.385	0.2834	0.3081	0.3039	0.255	0.006	0.435	60.71	0.456	0.467	237	256	-0.563672	0.070313		AC1A62T63.1	0.4105	0.2316	0.3502	0.2333	0.194	-0.066	0.379	56.74	0.371	0.438	622	630	-0.463333	0.085714		Ca01G01910.t3	0.4274	0.2137	0.4156	0.163	0.208	0.008	0.424	54.51	0.303	0.428	297	309	-0.142071	0.061489		LITCHI014598.m1	0.3901
Acyan01G0078400.1	0.4143	0.2072	0.4298	0.1887	0.203	-0.01	0.404	48.2	0.31	0.391	297	310	0.224516	0.087097		AC1A63T90.1	0.4437	0.2114	0.355	0.2259	0.196	-0.087	0.369	54.94	0.344	0.423	674	682	-0.389736	0.087977		Ca01G18190.t1	0.4586	0.1868	0.2964	0.3265	0.194	-0.106	0.357	51.9	0.395	0.443	524	536	-0.429664	0.076493		LITCHI014598.m2	0.4113
Acyan01G0078500.1	0.5486	0.1257	0.3757	0.2048	0.215	-0.087	0.377	49.68	0.255	0.408	220	227	-0.320264	0.057269		AC1C63T12.1	0.4664	0.1735	0.3462	0.2509	0.184	-0.095	0.366	49.89	0.331	0.422	1085	1144	-0.046067	0.088287		Ca01G14380.t10	0.4494	0.199	0.3535	0.2599	0.18	-0.092	0.364	50.32	0.355	0.422	715	742	-0.502965	0.074124		LITCHI014598.m3	0.4113
Acyan01G0078600.1	0.4407	0.2288	0.3606	0.22	0.225	-0.038	0.401	52.12	0.354	0.432	277	284	-0.473239	0.080986		AC1C63T7.1	0.5028	0.2203	0.3289	0.2394	0.178	-0.168	0.322	54.92	0.346	0.422	211	232	-0.352155	0.133621		Ca01G15170.t1	0.4051	0.1962	0.3451	0.1993	0.183	-0.082	0.363	51.71	0.339	0.45	342	350	0.532571	0.082857		LITCHI014598.m4	0.434
Acyan01G0078700.1	0.3996	0.2262	0.424	0.1841	0.214	-0.024	0.396	50.79	0.323	0.397	555	590	0.521695	0.10678		AC1C63T9.1	0.4037	0.2333	0.272	0.3598	0.171	-0.155	0.334	52.75	0.446	0.447	314	333	-0.274174	0.075075		Ca01G14380.t11	0.4494	0.199	0.3535	0.2599	0.18	-0.092	0.364	50.32	0.355	0.422	715	742	-0.502965	0.074124		LITCHI014598.m5	0.4113
Acyan01G0078800.1	0.5429	0.1314	0.3833	0.1988	0.214	-0.091	0.377	54.01	0.255	0.416	220	227	-0.346256	0.057269		AC1A63T92.1	0.3274	0.3238	0.2699	0.3012	0.192	0.047	0.437	55.51	0.505	0.484	652	675	-0.193778	0.08		Ca01G15170.t2	0.4135	0.1994	0.341	0.2	0.188	-0.062	0.375	53.79	0.34	0.445	371	379	0.487335	0.087071		LITCHI014598.m6	0.4392
Acyan01G0078900.1	0.4305	0.2332	0.3744	0.2186	0.236	0.018	0.424	56.07	0.348	0.392	264	278	0.342086	0.118705		AC1A63T93.1	0.4245	0.2673	0.3276	0.21	0.197	-0.037	0.405	55.35	0.384	0.471	375	383	-0.603133	0.05483		Ca01G09370.t1	0.5041	0.1463	0.2478	0.42	0.169	-0.185	0.3	46.22	0.4	0.392	150	154	0.054545	0.071429		LITCHI014599.m1	0.4037
Acyan01G0079000.1	0.5543	0.1304	0.3602	0.2105	0.214	-0.071	0.384	51.28	0.262	0.407	229	236	-0.284746	0.063559		AC1C63T15.1	0.2918	0.29	0.3353	0.3918	0.188	-0.007	0.419	56.16	0.508	0.457	664	682	-0.534164	0.080645		Ca01G15170.t3	0.417	0.17	0.3484	0.1981	0.177	-0.097	0.348	55.91	0.318	0.461	264	269	0.763941	0.104089		LITCHI014600.m1	0.4095
Acyan01G0079100.1	0.4747	0.214	0.387	0.2108	0.206	-0.054	0.399	53.95	0.326	0.432	313	319	-0.944201	0.068966		AC1C64T4.1	0.4286	0.2574	0.2859	0.2685	0.175	-0.036	0.384	53.86	0.411	0.426	854	881	-0.11521	0.07605		Ca01G23810.t1	0.4648	0.1972	0.3333	0.2672	0.192	-0.06	0.393	57.42	0.351	0.429	168	174	-0.327586	0.091954		LITCHI014601.m1	0.4418
Acyan01G0079200.1	0.3807	0.2859	0.3049	0.28	0.194	-0.086	0.368	56.73	0.441	0.461	744	769	-0.06489	0.09883		AC1A64T65.1	0.4483	0.2356	0.3287	0.2813	0.244	-0.005	0.411	55.24	0.381	0.389	202	220	0.607727	0.181818		Ca01G09370.t3	0.5041	0.1463	0.2478	0.42	0.169	-0.185	0.3	46.22	0.4	0.392	150	154	0.054545	0.071429		LITCHI014602.m1	0.4603
Acyan01G0079300.1	0.3878	0.2022	0.418	0.2232	0.198	-0.017	0.411	51.93	0.338	0.435	450	464	-0.740733	0.056034		AC1C64T9.1	0.4109	0.2791	0.2752	0.26	0.204	0.005	0.393	59.86	0.428	0.447	145	152	0.507895	0.157895		Ca01G14380.t14	0.4471	0.2031	0.3546	0.2608	0.18	-0.094	0.364	50.75	0.358	0.422	720	748	-0.530749	0.076203		LITCHI014603.m1	0.5275
Acyan01G0079400.1	0.2485	0.4734	0.1324	0.2857	0.239	0.179	0.5	50.02	0.659	0.537	176	180	0.61	0.111111		AC1A64T67.1	0.5	0.1923	0.2857	0.3373	0.174	-0.194	0.325	53.04	0.381	0.429	126	132	-0.596212	0.083333		Ca01G00200.t1	0.4825	0.2525	0.3166	0.2121	0.223	-0.056	0.393	48.37	0.358	0.407	458	481	-0.10894	0.118503		LITCHI014604.m1	0.4734
Acyan01G0079500.1	0.3974	0.2333	0.404	0.2236	0.187	-0.09	0.364	51.74	0.354	0.408	461	483	0.014286	0.10766		AC1A64T68.1	0.3892	0.3019	0.3068	0.2757	0.201	-0.03	0.423	55	0.445	0.446	499	516	-0.756395	0.077519		Ca01G09370.t2	0.5041	0.1463	0.2478	0.42	0.169	-0.185	0.3	46.22	0.4	0.392	150	154	0.054545	0.071429		LITCHI014604.m2	0.4751
Acyan01G0079600.1	0.4906	0.1855	0.3626	0.2114	0.176	-0.161	0.325	44.99	0.303	0.376	366	384	-0.118229	0.072917		AC1A64T63.1	0.4899	0.1753	0.3668	0.2203	0.229	-0.044	0.403	50.81	0.311	0.436	544	571	-0.478284	0.082312		Ca01G14380.t15	0.4537	0.2045	0.3498	0.2509	0.178	-0.107	0.357	50.79	0.352	0.418	807	838	-0.43759	0.077566		LITCHI014604.m3	0.4734
Acyan01G0079700.1	0.4539	0.2482	0.2925	0.2125	0.197	-0.015	0.418	48.58	0.375	0.437	323	334	-0.253293	0.086826		AC1C64T6.1	0.3854	0.25	0.3146	0.225	0.189	0.049	0.439	58.47	0.393	0.454	107	113	0.329204	0.035398		Ca01G14380.t12	0.4494	0.199	0.3535	0.2599	0.18	-0.092	0.364	50.32	0.355	0.422	715	742	-0.502965	0.074124		LITCHI014604.m4	0.474
Acyan01G0079800.1	0.4064	0.2341	0.3961	0.2247	0.19	-0.109	0.351	51.8	0.352	0.399	1159	1212	0.1316	0.09736		AC1C65T3.1	0.4483	0.2371	0.3182	0.2179	0.19	-0.058	0.387	52.73	0.36	0.426	261	266	-0.128196	0.06015		Ca01G01910.t1	0.4219	0.2	0.4018	0.1749	0.193	0.001	0.413	53.55	0.305	0.444	383	396	-0.096465	0.05303		LITCHI014604.m5	0.448
Acyan01G0080000.1	0.419	0.2462	0.3773	0.2372	0.238	0.017	0.427	55.38	0.367	0.413	564	592	0.01875	0.08277		AC1C65T5.1	0.3984	0.3203	0.3142	0.1692	0.211	0.021	0.426	51.13	0.401	0.435	289	297	0.235354	0.077441		Ca01G09370.t4	0.5041	0.1463	0.2478	0.42	0.169	-0.185	0.3	46.22	0.4	0.392	150	154	0.054545	0.071429		LITCHI014604.m6	0.4793
Acyan01G0080100.1	0.4396	0.2353	0.3386	0.374	0.24	-0.069	0.398	56.72	0.438	0.443	482	497	-1.23843	0.064386		AC1A65T106.1	0.4242	0.2449	0.3401	0.2627	0.199	-0.064	0.368	52.89	0.387	0.414	465	490	-0.078163	0.097959		Ca01G14380.t13	0.4494	0.199	0.3535	0.2599	0.18	-0.092	0.364	50.32	0.355	0.422	715	742	-0.502965	0.074124		LITCHI014604.m7	0.4505
Acyan01G0080200.1	0.4627	0.2587	0.3059	0.2829	0.28	0.084	0.471	49.91	0.396	0.433	240	248	-0.333064	0.064516		AC1C65T13.1	0.5034	0.2345	0.1985	0.3468	0.223	-0.049	0.395	43.9	0.435	0.391	177	185	-0.141622	0.102703		Ca01G06350.t1	0.5188	0.1778	0.3423	0.25	0.213	-0.119	0.359	52.05	0.316	0.409	744	772	-0.325777	0.102332		LITCHI014605.m1	0.4444
Acyan01G0080400.1	0.5209	0.1749	0.3532	0.1847	0.218	-0.101	0.368	50.14	0.283	0.425	307	313	-0.422684	0.057508		AC1C65T6.1	0.3395	0.358	0.2733	0.2378	0.213	0.125	0.484	49.55	0.489	0.465	188	192	0.016146	0.083333		Ca01G06350.t2	0.5188	0.1778	0.3423	0.25	0.213	-0.119	0.359	52.05	0.316	0.409	744	772	-0.325777	0.102332		LITCHI014605.m2	0.44
Acyan01G0080600.1	0.4126	0.2193	0.4024	0.1749	0.187	-0.034	0.38	52.99	0.318	0.405	308	330	0.366667	0.090909		AC1C65T15.1	0.4519	0.3013	0.299	0.1379	0.208	-0.011	0.42	49.1	0.366	0.437	262	267	-0.068914	0.071161		Ca01G06780.t1	0.4243	0.2463	0.3037	0.2709	0.219	-0.012	0.411	53.08	0.404	0.451	406	423	-0.088653	0.08747		LITCHI014605.m3	0.4459
Acyan01G0080700.1	0.5236	0.1439	0.385	0.2507	0.198	-0.159	0.326	43.11	0.289	0.371	506	536	-0.199814	0.074627		AC1C65T7.1	0.3214	0.2976	0.3784	0.265	0.192	-0.073	0.375	58.87	0.437	0.461	293	305	-0.137049	0.098361		Ca01G04930.t1	0.4809	0.2061	0.2393	0.3091	0.179	-0.143	0.349	50.94	0.401	0.462	152	161	-0.557143	0.068323		LITCHI014605.m4	0.4403
Acyan01G0080800.1	0.4112	0.2425	0.3693	0.2401	0.24	0.004	0.424	55.22	0.371	0.425	682	698	0.033668	0.087393		AC1C65T8.1	0.3825	0.2521	0.3363	0.3083	0.218	-0.015	0.415	51.6	0.428	0.424	573	606	-0.133498	0.105611		Ca01G25380.t2	0.4584	0.1719	0.5042	0.1986	0.178	-0.172	0.336	47.93	0.269	0.365	669	687	-0.622707	0.081514		LITCHI014605.m5	0.4459
Acyan01G0080900.1	0.4628	0.1892	0.2956	0.3115	0.199	0.005	0.417	52.58	0.386	0.45	355	371	-0.41779	0.072776		AC1A65T105.1	0.4105	0.2469	0.3346	0.2353	0.191	-0.063	0.376	55.84	0.385	0.458	364	397	-0.197481	0.098237		Ca01G25380.t1	0.4648	0.1673	0.5157	0.1961	0.181	-0.172	0.338	46.94	0.261	0.358	713	734	-0.657902	0.081744		LITCHI014605.m6	0.4403
Acyan01G0081000.1	0.4185	0.2246	0.363	0.2451	0.211	-0.098	0.364	51.91	0.364	0.422	374	389	0.046787	0.089974		AC1C65T16.1	0.3363	0.3053	0.3136	0.3227	0.187	0.005	0.421	50.1	0.483	0.464	290	299	-0.425752	0.073579		Ca01G00910.t2	0.3616	0.2599	0.3333	0.2727	0.181	-0.02	0.382	50.97	0.425	0.45	207	214	-0.079907	0.070093		LITCHI014605.m7	0.4393
Acyan01G0081100.1	0.4566	0.2055	0.3388	0.2484	0.195	-0.125	0.34	52.6	0.344	0.408	247	264	0.339394	0.106061		AC1A65T107.1	0.4615	0.2154	0.3156	0.2462	0.207	-0.027	0.405	52.37	0.359	0.43	373	380	-0.434474	0.084211		Ca01G00910.t1	0.3576	0.2781	0.3165	0.2558	0.184	0.01	0.399	52.68	0.434	0.457	173	180	0.069444	0.077778		LITCHI014606.m1	0.5
Acyan01G0081300.1	0.3862	0.2169	0.4172	0.2185	0.172	-0.132	0.333	50.79	0.34	0.399	435	455	0.20967	0.096703		AC1A65T108.1	0.4609	0.1804	0.3621	0.2819	0.177	-0.127	0.339	48.67	0.345	0.395	548	576	0.071528	0.095486		Ca01G00910.t3	0.3626	0.2982	0.3052	0.2448	0.195	0.026	0.41	48.78	0.441	0.452	195	202	0.172772	0.10396		LITCHI014607.m1	0.3769
Acyan01G0081400.1	0.4007	0.2476	0.4034	0.2189	0.2	-0.072	0.37	52.31	0.356	0.405	376	396	-0.002525	0.088384		AC1A66T51.1	0.4934	0.1746	0.3645	0.2474	0.194	-0.106	0.373	50.95	0.324	0.452	655	667	-0.97991	0.067466		Ca01G23680.t1	0.4194	0.2177	0.3558	0.2917	0.186	-0.112	0.326	58.2	0.382	0.387	144	150	0.325333	0.126667		LITCHI014608.m1	0.4074
Acyan01G0081500.1	0.4569	0.1789	0.3024	0.3127	0.197	-0.011	0.408	51.43	0.381	0.449	373	391	-0.375959	0.069054		AC1C66T7.1	0.4639	0.1694	0.3414	0.2621	0.214	-0.079	0.385	47.53	0.342	0.448	447	469	-0.646482	0.046908		Ca01G23250.t1	0.4076	0.2815	0.3038	0.24	0.231	0.021	0.428	54.73	0.417	0.45	290	294	-0.221429	0.07483		LITCHI014609.m1	0.4178
Acyan01G0081600.1	0.3634	0.2703	0.28	0.349	0.188	-0.036	0.38	54.56	0.477	0.447	413	434	0.071889	0.105991		AC1A66T53.1	0.4421	0.2653	0.2571	0.2943	0.231	-0.008	0.412	55.93	0.425	0.433	539	565	0.332566	0.169912		Ca01G13580.t2	0.4053	0.2933	0.2912	0.208	0.16	-0.055	0.385	51.84	0.415	0.523	429	448	-0.848437	0.080357		LITCHI014609.m2	0.4263
Acyan01G0081700.1	0.433	0.1634	0.3777	0.2906	0.171	-0.114	0.353	50.84	0.353	0.424	904	933	-0.734834	0.076099		AC1A67T9.1	0.4379	0.1761	0.3995	0.2321	0.167	-0.113	0.345	50.6	0.316	0.402	534	548	-0.218066	0.083942		Ca01G13150.t1	0.38	0.1933	0.3252	0.3613	0.164	-0.163	0.33	56.04	0.431	0.468	364	376	-0.519415	0.087766		LITCHI014609.m3	0.4211
Acyan01G0081800.1	0.3879	0.2242	0.4063	0.3265	0.186	-0.148	0.346	54.73	0.397	0.412	214	226	-0.778761	0.070796		AC1C68T3.1	0.4935	0.1429	0.4074	0.2581	0.16	-0.209	0.303	49.06	0.292	0.394	185	192	-0.39375	0.09375		Ca01G13580.t1	0.4092	0.2954	0.2844	0.2087	0.161	-0.051	0.386	51.8	0.417	0.522	422	440	-0.842273	0.081818		LITCHI014609.m4	0.4195
Acyan01G0081900.1	0.3452	0.3046	0.3195	0.3056	0.231	0.021	0.431	57.3	0.47	0.464	489	509	-0.27053	0.078585		AC1A68T82.1	0.4398	0.1597	0.407	0.2242	0.161	-0.125	0.333	48.71	0.3	0.402	456	470	-0.19	0.068085		Ca01G02090.t2	0.4154	0.2264	0.3694	0.1942	0.196	-0.073	0.368	49.67	0.335	0.415	451	487	0.815811	0.135524		LITCHI014609.m5	0.4198
Acyan01G0082000.1	0.3067	0.3267	0.2183	0.3979	0.251	-0.002	0.444	50.32	0.584	0.495	214	216	-0.779167	0.027778		AC1C68T5.1	0.4754	0.2213	0.2845	0.2857	0.176	-0.117	0.338	47.71	0.385	0.431	148	154	-0.053247	0.084416		Ca01G02090.t1	0.4156	0.2292	0.3662	0.1934	0.196	-0.067	0.371	49.77	0.337	0.415	445	479	0.825261	0.137787		LITCHI014610.m1	0.35
Acyan01G0082100.1	0.434	0.2216	0.3895	0.2291	0.211	-0.022	0.422	53.24	0.344	0.419	1077	1118	-0.589088	0.061717		AC1P68T21.1	0.4685	0.1667	0.3457	0.2195	0.159	-0.098	0.347	50.42	0.302	0.393	242	252	0.588889	0.126984		Ca01G15300.t2	0.3776	0.1818	0.3844	0.2767	0.202	-0.045	0.399	48.63	0.369	0.445	366	377	-0.582493	0.05305		LITCHI014611.m1	0.4505
Acyan01G0082200.1	0.3528	0.2444	0.3217	0.3094	0.174	-0.06	0.379	58.7	0.44	0.483	425	458	-0.182533	0.106987		AC1A68T84.1	0.3621	0.3017	0.2667	0.29	0.196	-0.048	0.381	61	0.478	0.483	134	140	-0.267143	0.078571		Ca01G06910.t1	0.5263	0.1842	0.382	0.3409	0.218	-0.07	0.415	42.2	0.373	0.39	118	124	-1.83468	0.040323		LITCHI014611.m2	0.4196
Acyan01G0082500.1	0.4868	0.1612	0.3684	0.2637	0.241	-0.041	0.407	52.45	0.329	0.439	398	406	-0.840394	0.029557		AC1A68T85.1	0.3291	0.2743	0.3476	0.2687	0.211	0.013	0.441	52.85	0.441	0.474	270	282	-0.478723	0.074468		Ca01G09090.t1	0.3191	0.4255	0.2195	0.2703	0.251	0.146	0.5	55.53	0.556	0.473	108	112	-0.083929	0.080357		LITCHI014611.m3	0.4079
Acyan01G0082600.1	0.4451	0.2805	0.2069	0.3438	0.233	-0.011	0.414	55.33	0.481	0.44	210	215	-0.175814	0.065116		AC1C68T12.1	0.352	0.416	0.2143	0.27	0.32	0.225	0.558	56.92	0.537	0.469	147	150	-0.178667	0.093333		Ca01G15300.t1	0.348	0.2083	0.3855	0.2929	0.193	-0.052	0.388	51.52	0.396	0.441	508	525	-0.383429	0.070476		LITCHI014611.m4	0.4144
Acyan01G0082700.1	0.4035	0.2431	0.3457	0.2349	0.207	-0.029	0.403	51.96	0.376	0.439	466	476	-0.034454	0.065126		AC1C68T13.1	0.3492	0.4127	0.2054	0.29	0.328	0.205	0.547	59.35	0.547	0.471	148	150	-0.215333	0.093333		Ca01G15730.t1	0.4435	0.2016	0.2893	0.2821	0.216	0.092	0.48	51.32	0.392	0.496	148	152	-0.684211	0.098684		LITCHI014612.m1	0.431
Acyan01G0082800.1	0.2824	0.4118	0.3077	0.2466	0.231	0.03	0.446	58.81	0.525	0.492	101	107	-0.419626	0.102804		AC1A68T86.1	0.2606	0.4072	0.2313	0.3855	0.254	0.078	0.459	55.27	0.609	0.512	379	395	-0.189367	0.096203		Ca01G19190.t1	0.4422	0.2109	0.4128	0.1855	0.205	-0.036	0.388	54.12	0.309	0.422	366	378	-0.210317	0.060847		LITCHI014613.m1	0.4384
Acyan01G0082900.1	0.4135	0.2486	0.3853	0.2516	0.214	-0.112	0.358	53.26	0.376	0.426	455	484	-0.241529	0.097107		AC1A68T87.1	0.2346	0.4691	0.169	0.3788	0.199	-0.008	0.415	57.7	0.67	0.526	94	102	-0.357843	0.078431		Ca01G14430.t1	0.4018	0.2619	0.348	0.2233	0.218	0.034	0.437	51.74	0.386	0.428	897	938	-0.072281	0.120469		LITCHI014614.m1	0.4188
Acyan01G0083000.1	0.3526	0.3368	0.3035	0.3211	0.229	-0.015	0.427	58.73	0.494	0.462	253	262	-0.801145	0.087786		AC1C68T16.1	0.2554	0.414	0.209	0.4036	0.242	0.056	0.446	54.5	0.63	0.522	457	479	-0.192484	0.091858		Ca01G14860.t1	0.5027	0.2003	0.2586	0.2751	0.205	-0.04	0.405	50.58	0.373	0.45	884	906	-0.682561	0.050773		LITCHI014615.m1	0.4978
Acyan01G0083100.1	0.454	0.198	0.3571	0.2951	0.173	-0.17	0.317	49.4	0.359	0.386	612	641	-0.031669	0.081123		AC1A69T128.1	0.2583	0.3974	0.2339	0.4073	0.259	0.085	0.464	55.08	0.612	0.511	379	395	-0.201266	0.098734		Ca01G08500.t1	0.2874	0.3678	0.3	0.2841	0.195	-0.047	0.404	50.74	0.523	0.546	109	116	-0.69569	0.086207		LITCHI014616.m1	0.3786
Acyan01G0083200.1	0.4595	0.1919	0.3723	0.2914	0.203	-0.116	0.371	50.47	0.365	0.431	762	790	-1.12873	0.062025		AC1A69T129.1	0.2561	0.4756	0.1304	0.3846	0.193	0.009	0.426	54.89	0.681	0.526	94	102	-0.267647	0.078431		Ca01G24510.t1	0.491	0.247	0.1881	0.3542	0.248	0.001	0.431	51.17	0.455	0.465	404	420	-0.712857	0.054762		LITCHI014617.m1	0.2872
Acyan01G0083800.1	0.4196	0.1696	0.3091	0.3053	0.189	-0.05	0.372	44.89	0.372	0.463	129	136	0.263235	0.051471		AC1A69T130.1	0.2604	0.4141	0.2149	0.4012	0.244	0.07	0.457	54.88	0.624	0.512	473	497	-0.232193	0.094567		Ca01G17450.t2	0.4	0.2933	0.2838	0.2695	0.218	-0.002	0.408	61	0.446	0.491	184	190	-0.365263	0.052632		LITCHI014618.m1	0.4639
Acyan01G0083900.1	0.4554	0.1881	0.2475	0.2947	0.177	-0.034	0.381	47.77	0.398	0.473	118	124	0.202419	0.064516		AC1C69T7.1	0.5055	0.1319	0.4074	0.2721	0.189	-0.16	0.32	47.7	0.288	0.382	222	225	-0.616889	0.097778		Ca01G17450.t3	0.385	0.2834	0.2984	0.2944	0.208	-0.041	0.391	58.38	0.451	0.481	235	244	-0.317623	0.04918		LITCHI014619.m1	0.3596
Acyan01G0084300.1	0.4304	0.2025	0.3091	0.3141	0.19	-0.109	0.37	51.88	0.405	0.468	200	206	-0.948544	0.029126		AC1C69T8.1	0.2708	0.4688	0.2021	0.2759	0.197	0.068	0.439	50.78	0.605	0.503	114	120	0.270833	0.108333		Ca01G27100.t1	0.4815	0.1481	0.4048	0.3137	0.19	-0.12	0.362	46.11	0.33	0.378	218	225	-0.793333	0.04		LITCHI014619.m2	0.3596
Acyan01G0084500.1	0.4375	0.1833	0.322	0.2248	0.17	-0.073	0.343	51.67	0.339	0.456	274	285	0.479649	0.042105		AC1A69T119.1	0.436	0.2314	0.2948	0.2646	0.198	-0.039	0.393	50.44	0.388	0.434	557	582	0.355498	0.12543		Ca01G17450.t1	0.4014	0.2925	0.2808	0.2734	0.22	-0.002	0.409	61	0.448	0.492	181	187	-0.331551	0.048128		LITCHI014620.m1	0.399
Acyan01G0084600.1	0.3814	0.2784	0.2651	0.3038	0.195	-0.063	0.382	51.44	0.464	0.456	110	111	-0.194595	0.117117		AC1A69T121.1	0.4316	0.2479	0.2818	0.2632	0.194	-0.07	0.376	54.78	0.401	0.443	526	551	0.273684	0.134301		Ca01G11430.t1	0.443	0.2025	0.4337	0.2564	0.264	0.079	0.458	46.54	0.336	0.386	107	114	-0.187719	0.140351		LITCHI014621.m1	0.3795
Acyan01G0084700.1	0.4027	0.1911	0.3953	0.2837	0.175	-0.065	0.381	50.38	0.365	0.416	373	383	-0.46893	0.067885		AC1C69T12.1	0.4015	0.3139	0.2713	0.2511	0.236	0.082	0.472	53.24	0.447	0.472	320	330	-0.33697	0.084848		Ca01G24250.t1	0.4441	0.1834	0.3299	0.2618	0.22	-0.1	0.365	50.17	0.352	0.519	386	407	-0.564865	0.105651		LITCHI014622.m1	0.3183
Acyan01G0084800.1	0.3913	0.2609	0.2963	0.2405	0.16	-0.147	0.301	57.7	0.417	0.47	103	105	-0.060952	0.07619		AC1A69T123.1	0.41	0.26	0.2692	0.306	0.202	-0.033	0.399	55.36	0.438	0.447	577	600	0.1985	0.135		Ca01G11000.t1	0.4925	0.1709	0.2402	0.4161	0.239	-0.013	0.413	43.77	0.417	0.418	242	249	-0.001606	0.11245		LITCHI014623.m1	0.5232
Acyan01G0084900.1	0.4667	0.1714	0.2653	0.3146	0.179	-0.051	0.372	44.66	0.38	0.419	121	129	-0.055039	0.108527		AC1C69T14.1	0.4343	0.2883	0.2642	0.2522	0.243	0.063	0.463	52.1	0.425	0.465	320	330	-0.329091	0.084848		Ca01G24680.t1	0.4493	0.2287	0.3503	0.2354	0.213	-0.06	0.396	51.27	0.361	0.432	761	768	-0.657161	0.041667		LITCHI014623.m2	0.5139
Acyan01G0085000.1	0.3402	0.3196	0.2805	0.2857	0.197	-0.077	0.367	48	0.486	0.464	109	110	-0.084545	0.109091		AC1C69T15.1	0.386	0.2512	0.3416	0.2928	0.172	-0.065	0.363	60.07	0.413	0.43	259	268	-0.095522	0.108209		Ca01G04090.t1	0.5	0.0682	0.4268	0.2933	0.153	-0.192	0.299	42.17	0.262	0.384	107	111	-0.494595	0.045045		LITCHI014623.m3	0.5139
Acyan01G0085100.1	0.5135	0.2108	0.2604	0.1963	0.214	-0.005	0.395	43.63	0.338	0.452	210	216	0.181019	0.064815		AC1A69T126.1	0.4607	0.2042	0.3114	0.2895	0.174	-0.141	0.318	55.41	0.372	0.433	223	235	-0.063404	0.080851		Ca01G01070.t1	0.3883	0.258	0.1726	0.4105	0.185	-0.048	0.385	53.01	0.542	0.53	467	480	-0.301667	0.091667		LITCHI014623.m4	0.5232
Acyan01G0085200.1	0.4516	0.1877	0.3345	0.289	0.201	-0.087	0.378	53.11	0.371	0.455	1093	1136	-0.786444	0.066901		AC1C69T17.1	0.4327	0.2327	0.3244	0.2754	0.204	0.006	0.403	55.6	0.389	0.425	293	305	-0.101311	0.081967		Ca01G14860.t2	0.4849	0.2074	0.2725	0.267	0.202	-0.057	0.398	52.06	0.374	0.453	1053	1083	-0.66759	0.060942		LITCHI014624.m1	0.3254
Acyan01G0085300.1	0.4969	0.125	0.3556	0.2662	0.176	-0.158	0.326	47.25	0.303	0.422	389	407	-0.382801	0.083538		AC1C69T18.1	0.3025	0.2689	0.3545	0.2893	0.171	-0.102	0.369	57.19	0.446	0.495	271	283	0.04205	0.042403		Ca01G08930.t1	0.408	0.2299	0.328	0.2862	0.176	-0.05	0.377	56.32	0.4	0.43	408	424	-0.055189	0.084906		LITCHI014625.m1	0.2586
Acyan01G0085400.1	0.376	0.2791	0.3745	0.2316	0.171	-0.05	0.38	52.74	0.397	0.414	706	742	0.076145	0.133423		AC1C70T4.1	0.2154	0.5385	0.1728	0.4342	0.217	0.016	0.427	47.23	0.708	0.553	96	103	-0.742719	0.058252		Ca01G04630.t1	0.195	0.33	0.437	0.2805	0.146	-0.038	0.399	51.23	0.472	0.478	271	275	-1.07855	0.054545		LITCHI014626.m1	0.3826
Acyan01G0085500.1	0.3378	0.3311	0.3154	0.2288	0.152	-0.055	0.359	51.73	0.455	0.452	167	177	0.290395	0.129944		AC1A70T60.1	0.4408	0.249	0.3094	0.2749	0.196	-0.051	0.405	56.16	0.402	0.443	296	306	-0.852288	0.065359		Ca01G11710.t1	0.4301	0.2693	0.3863	0.2021	0.21	-0.021	0.409	51.56	0.357	0.393	574	591	-0.25313	0.099831		LITCHI014627.m1	0.3895
Acyan01G0085600.1	0.3849	0.2603	0.4007	0.2158	0.171	-0.056	0.373	52.16	0.369	0.402	729	766	0.182637	0.137076		AC1A70T62.1	0.4335	0.2281	0.3485	0.254	0.202	-0.046	0.389	53	0.374	0.426	329	335	-0.470448	0.047761		Ca01G20660.t1	0.3867	0.3204	0.3138	0.2318	0.224	0.043	0.456	53.57	0.435	0.456	428	450	-0.406222	0.117778		LITCHI014628.m1	0.3742
Acyan01G0085700.1	0.4631	0.2143	0.3189	0.2597	0.202	-0.103	0.361	55.9	0.361	0.417	499	517	0.260348	0.11412		AC1A70T63.1	0.3689	0.2377	0.4257	0.2472	0.19	-0.077	0.381	54.04	0.367	0.385	139	142	0.084507	0.126761		Ca01G16170.t2	0.3557	0.3848	0.1772	0.3869	0.288	0.123	0.488	46.93	0.581	0.489	451	457	-0.446609	0.041575		LITCHI014629.m1	0.3641
Acyan01G0085900.1	0.3814	0.2784	0.2651	0.3038	0.195	-0.063	0.382	51.44	0.464	0.456	110	111	-0.194595	0.117117		AC1A70T64.1	0.3773	0.2091	0.386	0.2906	0.19	-0.074	0.38	57.7	0.387	0.436	271	278	-0.426619	0.064748		Ca01G16170.t3	0.3625	0.38	0.1814	0.3801	0.286	0.128	0.49	48.11	0.572	0.485	526	533	-0.446342	0.041276		LITCHI014629.m2	0.3831
Acyan01G0086000.1	0.4078	0.2419	0.3558	0.2535	0.174	-0.085	0.363	52.01	0.383	0.415	509	534	-0.091198	0.117978		AC1C70T10.1	0.4885	0.2443	0.3238	0.24	0.237	-0.012	0.442	50.78	0.364	0.468	154	166	-0.701807	0.186747		Ca01G00070.t1	0.4644	0.1883	0.3991	0.2286	0.191	-0.084	0.362	47.55	0.317	0.395	293	309	-0.430097	0.132686		LITCHI014630.m1	0.3455
Acyan01G0086100.1	0.338	0.331	0.3387	0.2212	0.159	-0.054	0.364	51.71	0.444	0.448	162	172	0.226744	0.139535		AC1A70T66.1	0.4731	0.1935	0.3712	0.2219	0.197	-0.056	0.384	51.67	0.317	0.392	552	562	-0.142171	0.081851		Ca01G16170.t1	0.3557	0.3936	0.1905	0.3631	0.285	0.139	0.497	48.34	0.57	0.485	451	457	-0.446609	0.041575		LITCHI014630.m2	0.3219
Acyan01G0086200.1	0.5381	0.1949	0.3014	0.2083	0.201	-0.084	0.37	48.74	0.312	0.406	276	284	-0.246127	0.088028		AC1C70T12.1	0.4043	0.3298	0.2025	0.3108	0.192	-0.086	0.38	61	0.5	0.445	108	113	-0.018584	0.150442		Ca01G04910.t1	0.4648	0.2037	0.3471	0.1781	0.197	-0.096	0.364	51.75	0.313	0.441	431	440	-0.070227	0.072727		LITCHI014630.m3	0.2993
Acyan01G0086300.1	0.3723	0.234	0.3868	0.2431	0.15	-0.087	0.352	51.1	0.374	0.394	318	344	0.422093	0.145349		AC1C70T7.1	0.3004	0.3789	0.3578	0.2117	0.203	0.027	0.457	54.54	0.474	0.477	532	546	-0.758242	0.064103		Ca01G18020.t1	0.4556	0.2206	0.3312	0.2492	0.216	-0.018	0.404	51.76	0.367	0.426	788	814	-0.343735	0.056511		LITCHI014630.m4	0.2993
Acyan01G0086400.1	0.37	0.2727	0.3741	0.2394	0.175	-0.076	0.365	52.55	0.398	0.421	550	584	0.103596	0.118151		AC1A70T68.1	0.3559	0.3263	0.3317	0.2411	0.194	-0.039	0.422	51.7	0.451	0.466	552	568	-0.746831	0.065141		Ca01G07650.t3	0.4403	0.1672	0.3843	0.2921	0.173	-0.144	0.332	50.33	0.349	0.455	364	371	-1.22561	0.048518		LITCHI014631.m1	0.4425
Acyan01G0086500.1	0.3617	0.2817	0.3762	0.2311	0.176	-0.039	0.387	52.73	0.403	0.423	692	735	0.047755	0.129252		AC1C71T2.1	0.4352	0.1978	0.3021	0.3147	0.186	-0.04	0.381	55.36	0.396	0.435	541	568	-0.135211	0.072183		Ca01G07650.t2	0.4244	0.2353	0.3306	0.2991	0.219	-0.068	0.372	58.83	0.408	0.466	309	318	-0.508805	0.050314		LITCHI014632.m1	0.4495
Acyan01G0086600.1	0.4321	0.1877	0.3179	0.3058	0.164	-0.107	0.354	52.46	0.385	0.436	486	512	-0.367969	0.072266		AC1C71T4.1	0.3636	0.2468	0.3043	0.3906	0.166	-0.047	0.387	57.47	0.473	0.46	93	100	-0.6	0.07		Ca01G07650.t1	0.4202	0.2147	0.3762	0.2819	0.178	-0.128	0.341	53	0.377	0.467	408	418	-1.23588	0.047847		LITCHI014632.m2	0.4495
Acyan01G0086700.1	0.4038	0.2902	0.3105	0.2643	0.2	-0.015	0.404	55.38	0.427	0.425	681	713	-0.093268	0.119215		AC1A71T32.1	0.4096	0.3494	0.2123	0.3431	0.228	-0.033	0.417	56.97	0.515	0.481	204	206	-0.717476	0.087379		Ca01G18450.t1	0.4323	0.1948	0.4832	0.2238	0.176	-0.135	0.343	47.52	0.301	0.358	528	549	-0.474681	0.118397		LITCHI014632.m3	0.4692
Acyan01G0086800.1	0.301	0.3495	0.2826	0.3704	0.225	-0.082	0.386	53.46	0.542	0.488	402	421	-0.531829	0.061758		AC1C71T1.1	0.3601	0.2733	0.2946	0.2941	0.171	-0.027	0.385	54.39	0.452	0.454	880	904	0.082301	0.064159		Ca01G02780.t1	0.2752	0.4312	0.2364	0.2647	0.234	0.079	0.469	59.69	0.569	0.531	130	133	-0.357895	0.06015		LITCHI014632.m4	0.4692
Acyan01G0086900.1	0.4114	0.2007	0.3353	0.3272	0.213	0.045	0.448	50.34	0.411	0.452	404	418	-0.883493	0.023923		AC1A72T53.1	0.3765	0.1941	0.342	0.3351	0.219	-0.009	0.431	56.16	0.422	0.481	225	233	-0.66824	0.051502		Ca01G18880.t1	0.4359	0.2075	0.3747	0.2638	0.168	-0.113	0.339	52.74	0.354	0.398	1236	1278	-0.136463	0.081377		LITCHI014632.m5	0.4495
Acyan01G0087000.1	0.4466	0.2299	0.3707	0.2008	0.185	-0.083	0.362	50.09	0.337	0.408	704	736	0.028261	0.127717		AC1P72T27.1	0.3941	0.2882	0.302	0.3241	0.218	-0.022	0.413	48.05	0.462	0.444	208	213	-0.720188	0.070423		Ca01G02350.t2	0.5128	0.1923	0.2857	0.2674	0.256	0.028	0.452	51.92	0.365	0.475	104	106	-0.239623	0.04717		LITCHI014632.m6	0.4692
Acyan01G0087100.1	0.3883	0.2354	0.374	0.2559	0.168	-0.105	0.34	51.09	0.382	0.414	673	709	0.133991	0.122708		AC1C72T6.1	0.3157	0.3072	0.3356	0.3266	0.173	-0.009	0.407	54.06	0.482	0.452	568	589	-0.150594	0.10017		Ca01G02350.t1	0.4886	0.2386	0.2277	0.2737	0.26	0.034	0.451	45.86	0.416	0.51	113	115	-0.067826	0.026087		LITCHI014633.m2	0.3418
Acyan01G0087200.1	0.3923	0.276	0.2774	0.3407	0.212	-0.003	0.425	55.05	0.467	0.459	508	530	-0.481321	0.064151		AC1C72T4.1	0.4344	0.2036	0.3202	0.2865	0.183	-0.114	0.352	55.38	0.383	0.466	261	279	-0.6319	0.0681		Ca01G18020.t4	0.4579	0.2221	0.3308	0.246	0.216	-0.015	0.404	51.68	0.365	0.422	814	843	-0.276038	0.061684		LITCHI014634.m1	0.4091
Acyan01G0087300.1	0.466	0.2618	0.3025	0.1987	0.215	0.055	0.447	43.93	0.37	0.433	219	223	-0.779372	0.076233		AC1C72T7.1	0.2736	0.4397	0.2393	0.3426	0.217	0.071	0.452	54.8	0.594	0.482	372	389	-0.232648	0.092545		Ca01G18020.t3	0.4556	0.2206	0.3312	0.2492	0.216	-0.018	0.404	51.76	0.367	0.426	788	814	-0.343735	0.056511		LITCHI014634.m2	0.4362
Acyan01G0087400.1	0.4853	0.1644	0.3945	0.25	0.18	-0.157	0.338	50.91	0.31	0.391	630	654	-0.627217	0.08104		AC1C72T5.1	0.3303	0.1835	0.4348	0.3393	0.167	-0.216	0.306	43.31	0.403	0.453	144	148	-0.979054	0.060811		Ca01G18020.t2	0.4592	0.2175	0.3273	0.2492	0.214	-0.02	0.401	51.21	0.365	0.423	820	848	-0.290684	0.058962		LITCHI014634.m3	0.3556
Acyan01G0087500.1	0.3734	0.1646	0.4211	0.2908	0.145	-0.093	0.353	55.05	0.353	0.412	190	199	-0.048744	0.065327		AC1A72T55.1	0.3143	0.2476	0.4043	0.2069	0.184	0.007	0.409	38.88	0.383	0.427	115	121	0.942149	0.107438		Ca01G09930.t1	0.4784	0.2265	0.3784	0.1935	0.211	-0.019	0.416	49.28	0.321	0.381	483	501	-0.558483	0.073852		LITCHI014635.m1	0.4495
Acyan01G0087600.1	0.4381	0.1775	0.3123	0.3058	0.17	-0.112	0.338	50.74	0.376	0.433	724	764	0.091754	0.062827		AC1A72T56.1	0.5941	0.1188	0.3642	0.2125	0.2	-0.162	0.34	41.03	0.241	0.379	241	246	-0.471138	0.081301		Ca01G09500.t1	0.4503	0.193	0.3776	0.2277	0.228	-0.029	0.399	51.45	0.326	0.442	414	427	-0.072131	0.058548		LITCHI014635.m2	0.4413
Acyan01G0087700.1	0.2983	0.2941	0.3318	0.2664	0.189	0.041	0.438	56.07	0.467	0.549	272	277	-0.564982	0.039711		AC1A72T58.1	0.3628	0.2268	0.3848	0.2923	0.183	-0.053	0.386	55.19	0.402	0.438	580	600	-0.636167	0.05		Ca01G12710.t1	0.4031	0.176	0.4548	0.2544	0.17	-0.129	0.335	46.41	0.32	0.385	484	513	-0.189474	0.105263		LITCHI014636.m1	0.5142
Acyan01G0087800.1	0.434	0.2579	0.2766	0.2443	0.198	-0.028	0.398	41.34	0.403	0.435	181	187	0.136898	0.13369		AC1A73T44.1	0.4451	0.2439	0.2956	0.2727	0.203	-0.028	0.392	56.04	0.397	0.424	199	207	0.18744	0.130435		Ca01G01780.t1	0.4765	0.2059	0.3377	0.2867	0.252	-0.095	0.351	48.33	0.37	0.52	211	225	-0.594667	0.111111		LITCHI014636.m2	0.5075
Acyan01G0087900.1	0.4545	0.1919	0.3333	0.3247	0.179	-0.139	0.342	55.46	0.376	0.409	117	127	-0.435433	0.086614		AC1C73T9.1	0.435	0.265	0.3138	0.259	0.22	-0.008	0.409	53.55	0.397	0.421	242	255	0.162745	0.137255		Ca01G22940.t1	0.4698	0.1981	0.4028	0.2702	0.198	-0.13	0.357	49.54	0.334	0.391	1021	1088	-0.610478	0.115809		LITCHI014636.m3	0.5097
Acyan01G0088100.1	0.4516	0.2258	0.2154	0.3804	0.171	-0.117	0.346	51.81	0.464	0.451	569	588	-0.357993	0.073129		AC1A73T46.1	0.4031	0.267	0.4145	0.1789	0.188	-0.019	0.407	52.15	0.347	0.414	455	472	-0.308898	0.099576		Ca01G17020.t1	0.3483	0.2517	0.4	0.2213	0.197	0.029	0.427	53.66	0.377	0.447	342	352	-0.270455	0.042614		LITCHI014636.m4	0.5097
Acyan01G0088200.1	0.1882	0.2353	0.0851	0.7079	0.218	0.15	0.505	39.94	0.776	0.614	107	113	-0.79823	0.061947		AC1A73T43.1	0.2882	0.3647	0.3247	0.3497	0.212	0.023	0.436	51.17	0.531	0.466	211	218	-0.574312	0.059633		Ca01G22510.t1	0.4486	0.2263	0.2864	0.241	0.231	0.017	0.415	56.17	0.375	0.439	272	282	0.379078	0.134752		LITCHI014636.m5	0.5075
Acyan01G0088300.1	0.2159	0.3977	0.1667	0.4306	0.212	0.101	0.469	60.89	0.673	0.575	98	105	0.548571	0.085714		AC1A73T47.1	0.4878	0.2073	0.3099	0.2121	0.194	0.01	0.409	45.57	0.333	0.407	93	100	0.389	0.1		Ca01G20380.t1	0.4538	0.2254	0.3187	0.2262	0.2	-0.033	0.384	52.02	0.362	0.452	406	428	-0.304907	0.070093		LITCHI014637.m1	0.2872
Acyan01G0088400.1	0.2586	0.4023	0.1627	0.4079	0.221	0.064	0.461	49.99	0.647	0.552	204	215	0.068837	0.07907		AC1C73T13.1	0.3492	0.3476	0.2729	0.2882	0.212	0.021	0.433	57.43	0.497	0.467	756	797	-0.252698	0.114178		Ca01G21230.t1	0.5117	0.1549	0.5178	0.2167	0.168	-0.303	0.272	40.94	0.254	0.339	283	298	-1.01644	0.090604		LITCHI014638.m1	0.4506
Acyan01G0088500.1	0.4484	0.2023	0.3567	0.2416	0.194	-0.07	0.371	51.45	0.342	0.427	838	874	-0.225744	0.09611		AC1A74T46.1	0.4298	0.193	0.4052	0.2018	0.173	-0.107	0.364	45.69	0.314	0.471	140	150	-0.916667	0.053333		Ca01G00020.t1	0.3918	0.1289	0.4524	0.3093	0.143	-0.201	0.305	48.63	0.332	0.405	256	269	-0.426022	0.04461		LITCHI014639.m1	0.3627
Acyan01G0088600.1	0.4086	0.2473	0.378	0.2658	0.196	-0.082	0.371	56.59	0.386	0.426	342	358	-0.364525	0.103352		AC1C74T3.1	0.4744	0.1563	0.4102	0.2141	0.16	-0.155	0.347	46.49	0.291	0.427	429	438	-1.37123	0.043379		Ca01G08940.t1	0.4146	0.2683	0.3525	0.2667	0.206	-0.08	0.371	59.05	0.409	0.441	159	167	-0.407784	0.101796		LITCHI014640.m1	0.412
Acyan01G0088700.1	0.3846	0.2735	0.3333	0.2621	0.206	-0.012	0.411	56.86	0.418	0.426	141	144	0.065278	0.118056		AC1A74T47.1	0.3878	0.2619	0.3507	0.1882	0.188	0.011	0.417	48.11	0.373	0.454	343	355	-0.25493	0.039437		Ca01G12920.t2	0.524	0.1502	0.3537	0.2364	0.209	-0.119	0.358	50.82	0.295	0.436	380	404	-0.382426	0.096535		LITCHI014641.m1	0.4241
Acyan01G0088800.1	0.3841	0.2249	0.3755	0.2992	0.177	-0.141	0.329	54.43	0.398	0.437	347	361	-0.340997	0.102493		AC1C74T5.1	0.472	0.1976	0.3267	0.2755	0.206	-0.048	0.378	53.27	0.36	0.422	1109	1154	-0.07773	0.093588		Ca01G07180.t1	0.3867	0.1733	0.4211	0.2109	0.152	-0.12	0.371	49.87	0.317	0.468	167	173	-0.701156	0.086705		LITCHI014642.m1	0.3833
Acyan01G0088900.1	0.4058	0.2899	0.3387	0.2589	0.198	-0.068	0.383	52.54	0.413	0.448	167	174	-0.427586	0.109195		AC1C74T12.1	0.2841	0.2609	0.2143	0.5	0.161	-0.093	0.35	53.16	0.591	0.488	423	444	-0.05518	0.045045		Ca01G12920.t1	0.5284	0.1588	0.3436	0.2104	0.213	-0.076	0.385	50.16	0.287	0.44	501	525	-0.249333	0.093333		LITCHI014643.m1	0.3722
Acyan01G0089000.1	0.4542	0.1911	0.2489	0.36	0.176	-0.122	0.353	52.57	0.421	0.465	903	948	-0.324578	0.066456		AC1C74T8.1	0.3014	0.3333	0.24	0.3533	0.162	-0.055	0.369	60.07	0.548	0.487	252	260	-0.073461	0.069231		Ca01G25050.t1	0.3417	0.3583	0.3398	0.2083	0.261	0.048	0.46	45.07	0.453	0.48	139	148	-0.031757	0.101351		LITCHI014643.m2	0.3755
Acyan01G0089100.1	0.3793	0.2207	0.3984	0.2562	0.173	-0.098	0.343	56.03	0.373	0.423	169	179	0.009497	0.083799		AC1A74T45.1	0.4259	0.2457	0.2594	0.3006	0.193	-0.051	0.38	54.76	0.429	0.449	872	903	-0.072204	0.06866		Ca01G11160.t1	0.3625	0.3292	0.3665	0.2151	0.236	-0.019	0.425	56.63	0.425	0.438	273	281	-0.150178	0.085409		LITCHI014644.m1	0.3424
Acyan01G0089200.1	0.4	0.2552	0.3612	0.2675	0.196	-0.045	0.386	55.72	0.397	0.44	350	363	-0.337741	0.096419		AC1A75T38.1	0.4628	0.1879	0.2921	0.2803	0.171	-0.099	0.346	51.53	0.367	0.427	812	842	-0.06342	0.070071		Ca01G24080.t1	0.4602	0.1477	0.3368	0.3876	0.184	-0.175	0.342	49.45	0.396	0.427	240	252	-1.00317	0.06746		LITCHI014645.m1	0.3962
Acyan01G0089300.1	0.4035	0.2456	0.3625	0.2782	0.188	-0.078	0.368	56.92	0.395	0.443	413	436	-0.236009	0.087156		AC1A75T39.1	0.4082	0.223	0.2759	0.3181	0.173	-0.091	0.359	55.66	0.427	0.457	782	805	-0.179752	0.070807		Ca01G08150.t1	0.4111	0.1444	0.5	0.2179	0.161	-0.182	0.275	45.11	0.275	0.365	109	114	0.303509	0.070175		LITCHI014645.m2	0.3962
Acyan01G0089400.1	0.4777	0.2188	0.2967	0.2782	0.203	-0.061	0.38	53.59	0.376	0.424	529	547	-0.40128	0.084095		AC1C76T4.1	0.3932	0.2913	0.3368	0.2317	0.211	0.01	0.421	56.23	0.407	0.439	489	504	0.012698	0.093254		Ca01G26810.t1	0.4046	0.2514	0.3434	0.2899	0.219	-0.011	0.416	50.77	0.408	0.441	409	430	-0.333023	0.12093		LITCHI014646.m1	0.4843
Acyan01G0089500.1	0.3866	0.2437	0.4358	0.2414	0.21	-0.026	0.405	55.61	0.364	0.409	294	298	-0.44396	0.100671		AC1C76T2.1	0.3364	0.3	0.3077	0.3452	0.185	-0.034	0.394	49.66	0.488	0.467	127	130	-0.485385	0.123077		Ca01G08310.t3	0.4974	0.1487	0.3924	0.2405	0.183	-0.161	0.334	46.93	0.287	0.386	446	460	-0.212609	0.093478		LITCHI014648.m1	0.4097
Acyan01G0089600.1	0.4459	0.2338	0.3952	0.2105	0.204	-0.079	0.379	57.4	0.336	0.417	280	291	-0.326461	0.089347		AC1A76T23.1	0.4283	0.2058	0.3595	0.2673	0.215	-0.067	0.381	53.36	0.363	0.428	582	606	-0.029703	0.059406		Ca01G11790.t1	0.5429	0.1086	0.4286	0.1702	0.161	-0.223	0.289	44.32	0.211	0.379	204	214	-0.558411	0.070093		LITCHI014649.m1	0.3717
Acyan01G0089700.1	0.3441	0.3226	0.3668	0.2284	0.23	0.024	0.428	59.69	0.428	0.455	334	349	-0.142407	0.071633		AC1P76T20.1	0.3919	0.25	0.2986	0.3456	0.185	-0.156	0.335	49.85	0.454	0.446	185	198	-0.320707	0.121212		Ca01G06530.t1	0.3165	0.1899	0.3571	0.425	0.186	-0.126	0.346	51.57	0.471	0.431	104	113	-0.361062	0.088496		LITCHI014650.m1	0.4898
Acyan01G0089800.1	0.4424	0.197	0.3591	0.2628	0.19	-0.103	0.356	52.41	0.351	0.426	404	423	-0.173995	0.080378		AC1C76T3.1	0.3411	0.285	0.3518	0.2383	0.2	-0.065	0.392	57.3	0.428	0.495	250	262	-0.534733	0.064885		Ca01G08310.t1	0.4889	0.1481	0.3909	0.245	0.178	-0.165	0.328	46.53	0.291	0.385	461	476	-0.12437	0.094538		LITCHI014651.m1	0.4695
Acyan01G0090000.1	0.4184	0.2279	0.4109	0.2283	0.191	-0.11	0.352	52.74	0.346	0.423	361	371	-0.281671	0.088949		AC1A77T36.1	0.4976	0.185	0.2768	0.3528	0.196	-0.126	0.36	46.61	0.398	0.421	792	821	-0.635445	0.071864		Ca01G08310.t2	0.4635	0.1746	0.3672	0.2594	0.183	-0.151	0.339	49.44	0.328	0.408	357	369	-0.172087	0.081301		LITCHI014652.m1	0.4343
Acyan01G0090100.1	0.3759	0.2556	0.2818	0.28	0.202	-0.005	0.413	48.6	0.434	0.463	143	152	0.998684	0.151316		AC1A77T39.1	0.3908	0.2989	0.3403	0.1769	0.183	0.001	0.406	59.6	0.391	0.431	192	197	0.273097	0.121827		Ca01G13570.t1	0.5238	0.1071	0.2791	0.3086	0.182	-0.153	0.324	42.98	0.333	0.426	102	104	0.036538	0.048077		LITCHI014653.m1	0.438
Acyan01G0090200.1	0.3487	0.2566	0.3728	0.239	0.2	-0.041	0.388	54.78	0.397	0.433	348	373	0.495174	0.131367		AC1C77T4.1	0.3263	0.2789	0.3882	0.1974	0.177	-0.003	0.393	52.93	0.393	0.435	211	222	0.805405	0.13964		Ca01G06370.t1	0.4612	0.1729	0.3757	0.263	0.16	-0.149	0.328	49.52	0.322	0.382	481	503	-0.116501	0.099404		LITCHI014654.m1	0.4025
Acyan01G0090300.1	0.441	0.1863	0.3413	0.3038	0.176	-0.111	0.354	58.84	0.379	0.459	206	213	-0.738967	0.056338		AC1C77T2.1	0.3849	0.2842	0.3744	0.2415	0.196	-0.042	0.405	49.48	0.402	0.421	321	333	-0.218018	0.132132		Ca01G19290.t1	0.4899	0.1586	0.3233	0.2648	0.202	-0.065	0.376	50.14	0.333	0.438	3671	3776	-0.276351	0.057468		LITCHI014655.m1	0.3708
Acyan01G0090400.1	0.299	0.2887	0.3415	0.3138	0.179	-0.1	0.342	52.01	0.473	0.469	243	251	-0.005976	0.031873		AC1A77T41.1	0.3263	0.3053	0.3289	0.2612	0.183	-0.032	0.387	49.94	0.456	0.454	204	224	0.714286	0.142857		Ca01G15350.t2	0.3789	0.186	0.3931	0.2742	0.197	-0.093	0.378	52.07	0.367	0.451	368	380	-0.649737	0.055263		LITCHI014655.m2	0.3568
Acyan01G0090500.1	0.4202	0.2128	0.4286	0.1477	0.162	-0.191	0.3	45.95	0.291	0.405	213	219	-0.173059	0.077626		AC1C77T7.1	0.3396	0.2547	0.268	0.3407	0.234	0.137	0.483	55.42	0.483	0.479	120	128	0.610156	0.101563		Ca01G15350.t1	0.3509	0.1988	0.3962	0.2853	0.191	-0.09	0.371	53.39	0.385	0.451	434	450	-0.426222	0.066667		LITCHI014656.m1	0.4869
Acyan01G0090600.1	0.3983	0.2597	0.311	0.2723	0.217	-0.022	0.401	60.34	0.416	0.437	269	286	0.109441	0.101399		AC1C77T8.1	0.3302	0.2547	0.2784	0.3297	0.228	0.133	0.479	52.32	0.479	0.482	119	128	0.724219	0.101563		Ca01G00810.t1	0.3933	0.191	0.2875	0.4167	0.168	-0.16	0.314	54.51	0.448	0.443	105	109	0.043119	0.091743		LITCHI014657.m1	0.4715
Acyan01G0090700.1	0.382	0.2697	0.3737	0.3222	0.234	-0.005	0.427	45.13	0.427	0.435	124	128	-0.660156	0.054688		AC1A78T37.1	0.3418	0.3544	0.2935	0.2662	0.237	0.079	0.466	58.06	0.489	0.469	380	390	-0.033333	0.110256		Ca01G11950.t1	0.4865	0.1757	0.3788	0.1859	0.206	-0.024	0.403	53.12	0.286	0.435	357	366	-0.041803	0.04918		LITCHI014658.m1	0.4255
Acyan01G0090800.1	0.4286	0.1948	0.4161	0.197	0.166	-0.207	0.299	44.64	0.304	0.396	184	187	-0.411765	0.058824		AC1A78T38.1	0.446	0.1884	0.4034	0.2539	0.192	-0.102	0.372	52.63	0.33	0.401	452	460	-0.572174	0.06087		Ca01G02970.t1	0.4432	0.1818	0.3908	0.3012	0.162	-0.122	0.342	41.65	0.36	0.35	114	118	-0.75678	0.144068		LITCHI014659.m1	0.4789
Acyan01G0090900.1	0.3454	0.2566	0.3728	0.243	0.199	-0.041	0.388	55.26	0.399	0.434	348	373	0.495174	0.131367		AC1C78T8.1	0.4522	0.2	0.3349	0.2806	0.196	-0.067	0.383	54.4	0.365	0.425	277	290	-0.223793	0.086207		Ca01G14700.t1	0.4104	0.2037	0.3839	0.2749	0.185	-0.041	0.387	51.61	0.365	0.418	812	835	-0.245629	0.071856		LITCHI014660.m1	0.3611
Acyan01G0091000.1	0.4239	0.2228	0.3459	0.2898	0.186	-0.093	0.368	58.16	0.393	0.457	234	242	-0.752892	0.061983		AC1C79T5.1	0.4244	0.2209	0.3292	0.2752	0.192	-0.081	0.372	56.42	0.385	0.462	615	639	-0.543818	0.061033		Ca01G19450.t5	0.5021	0.1845	0.3402	0.2663	0.202	-0.135	0.339	47.05	0.325	0.393	271	280	-0.197143	0.096429		LITCHI014661.m1	0.3497
Acyan01G0091100.1	0.4053	0.2193	0.4366	0.1907	0.166	-0.154	0.326	46.31	0.317	0.4	350	359	-0.254596	0.072423		AC1C79T8.1	0.1779	0.4585	0.1489	0.5417	0.233	0.056	0.457	49.81	0.744	0.545	313	332	-0.005723	0.126506		Ca01G17670.t1	0.3867	0.2695	0.1587	0.4057	0.177	-0.017	0.41	54.08	0.547	0.535	307	320	-0.595313	0.1		LITCHI014661.m2	0.3516
Acyan01G0091200.1	0.405	0.2479	0.2783	0.3628	0.177	-0.169	0.355	53.24	0.467	0.494	152	158	-1.02848	0.101266		AC1C79T6.1	0.3786	0.3204	0.2391	0.3614	0.191	-0.01	0.411	56.07	0.508	0.452	124	129	-0.345736	0.100775		Ca01G19450.t4	0.4885	0.2	0.3246	0.2675	0.189	-0.103	0.349	47.89	0.341	0.395	358	365	-0.151781	0.076712		LITCHI014661.m3	0.4041
Acyan01G0091300.1	0.5077	0.1077	0.3212	0.3185	0.173	-0.174	0.341	42.24	0.341	0.448	167	172	-1.05523	0.098837		AC1A79T42.1	0.4599	0.219	0.3739	0.2269	0.19	-0.13	0.343	55.56	0.34	0.408	321	336	-0.149405	0.113095		Ca01G19450.t3	0.528	0.1708	0.3047	0.2776	0.206	-0.111	0.352	46.94	0.325	0.401	378	387	-0.20491	0.080103		LITCHI014661.m4	0.4041
Acyan01G0091400.1	0.3542	0.2292	0.2553	0.4318	0.181	-0.068	0.394	49.52	0.508	0.47	236	246	-0.448781	0.105691		AC1C79T9.1	0.4098	0.2669	0.3716	0.2537	0.209	-0.069	0.381	52.38	0.391	0.422	312	328	-0.223171	0.140244		Ca01G18640.t1	0.4091	0.2273	0.2214	0.4017	0.174	-0.074	0.375	46.77	0.481	0.474	160	168	-0.302976	0.047619		LITCHI014661.m5	0.3651
Acyan01G0091500.1	0.436	0.1919	0.3062	0.3747	0.209	-0.077	0.371	50.54	0.425	0.426	673	709	-0.401975	0.087447		AC1C80T3.1	0.4182	0.2509	0.3799	0.2297	0.2	-0.081	0.382	49.29	0.367	0.432	319	333	-0.236637	0.129129		Ca01G19450.t2	0.4975	0.1875	0.3314	0.264	0.194	-0.114	0.349	48.52	0.33	0.398	470	481	-0.171102	0.076923		LITCHI014662.m1	0.375
Acyan01G0091600.1	0.4938	0.2137	0.3389	0.2191	0.207	-0.102	0.369	51.27	0.332	0.423	567	589	-0.514262	0.095076		AC1A80T27.1	0.3347	0.3182	0.336	0.2739	0.212	-0.057	0.386	56.85	0.458	0.469	306	320	-0.160625	0.0875		Ca01G25680.t2	0.4894	0.2128	0.2992	0.2586	0.226	-0.089	0.395	57.26	0.359	0.441	167	174	-0.164368	0.091954		LITCHI014663.m1	0.4206
Acyan01G0091700.1	0.4196	0.1837	0.305	0.3942	0.21	-0.073	0.374	49.7	0.439	0.436	633	665	-0.419248	0.091729		AC1C81T2.1	0.3431	0.3139	0.2887	0.3731	0.241	0.092	0.481	48.64	0.514	0.466	181	183	-0.808197	0.060109		Ca01G00650.t3	0.4176	0.2107	0.3745	0.2225	0.203	-0.046	0.389	50.7	0.342	0.435	599	625	-0.03152	0.0768		LITCHI014664.m1	0.4627
Acyan01G0091800.1	0.4066	0.2692	0.3696	0.2754	0.234	-0.116	0.301	46.41	0.38	0.409	229	230	-0.558261	0.095652		AC1A81T45.1	0.3873	0.2606	0.3409	0.312	0.189	-0.087	0.381	51.93	0.432	0.451	176	179	-0.603352	0.089385		Ca01G25680.t1	0.4894	0.2128	0.2992	0.2586	0.226	-0.089	0.395	57.26	0.359	0.441	167	174	-0.164368	0.091954		LITCHI014664.m2	0.4627
Acyan01G0091900.1	0.4414	0.2162	0.3097	0.2772	0.248	0.061	0.441	55.55	0.382	0.44	136	144	0.110417	0.048611		AC1C81T4.1	0.3396	0.3019	0.3474	0.2889	0.212	-0.073	0.37	56.19	0.457	0.442	127	135	0.282222	0.133333		Ca01G00650.t2	0.4154	0.2086	0.376	0.2278	0.202	-0.04	0.391	50.31	0.344	0.431	614	643	-0.007154	0.077761		LITCHI014664.m3	0.4627
Acyan01G0092000.1	0.3263	0.2632	0.4681	0.2581	0.253	-0.091	0.355	57.46	0.395	0.487	124	128	-1.20547	0.0625		AC1C81T10.1	0.4189	0.2453	0.3071	0.2896	0.225	-0.074	0.392	56.25	0.415	0.446	337	349	-0.417765	0.060172		Ca01G00650.t1	0.4176	0.2107	0.3766	0.2201	0.203	-0.046	0.389	50.56	0.341	0.435	599	625	-0.03152	0.0768		LITCHI014664.m4	0.4623
Acyan01G0092100.1	0.17	0.4008	0.3236	0.4691	0.24	-0.036	0.384	38.94	0.635	0.56	359	361	-1.80665	0.01662		AC1C82T3.1	0.2762	0.3524	0.2844	0.3396	0.229	0.111	0.489	48.53	0.549	0.528	133	139	-0.659712	0.057554		Ca01G19450.t6	0.5021	0.1845	0.3402	0.2663	0.202	-0.135	0.339	47.05	0.325	0.393	271	280	-0.197143	0.096429		LITCHI014665.m1	0.3793
Acyan01G0092200.1	0.3968	0.2381	0.4052	0.287	0.252	-0.09	0.35	58.93	0.394	0.486	160	168	-1.33452	0.059524		AC1A82T36.1	0.4667	0.28	0.2254	0.3571	0.249	0.066	0.454	51.02	0.474	0.437	97	100	-0.402	0.09		Ca01G27460.t1	0.4417	0.2111	0.327	0.2784	0.197	-0.078	0.364	49.97	0.377	0.416	448	461	-0.184599	0.039046		LITCHI014667.m1	0.4017
Acyan01G0092300.1	0.1878	0.3712	0.3189	0.4724	0.236	-0.039	0.38	36.22	0.623	0.56	329	331	-1.76556	0.012085		AC1A83T48.1	0.3813	0.2986	0.3441	0.2857	0.222	-0.054	0.388	54.03	0.435	0.444	338	348	-0.291667	0.045977		Ca01G19450.t1	0.4975	0.1875	0.3314	0.264	0.194	-0.114	0.349	48.52	0.33	0.398	470	481	-0.171102	0.076923		LITCHI014667.m10	0.4046
Acyan01G0092400.1	0.5055	0.214	0.312	0.2617	0.189	-0.074	0.367	50.38	0.352	0.411	324	331	-0.17281	0.111782		AC1A83T52.1	0.448	0.2828	0.2698	0.1858	0.23	0.004	0.419	56.15	0.388	0.456	485	500	0.1578	0.088		Ca01G02430.t1	0.5	0.1452	0.3907	0.2693	0.173	-0.235	0.302	51.9	0.298	0.394	580	613	-0.395595	0.096248		LITCHI014667.m11	0.3846
Acyan01G0092500.1	0.5445	0.2349	0.276	0.2026	0.242	0.006	0.418	45.96	0.337	0.418	335	349	-0.032378	0.114613		AC1A83T50.1	0.4753	0.179	0.3472	0.2652	0.187	-0.077	0.346	55.16	0.335	0.412	191	200	-0.021	0.07		Ca01G21110.t1	0.5709	0.1702	0.374	0.2149	0.251	0.012	0.444	47.56	0.281	0.392	356	372	-1.1	0.099462		LITCHI014667.m2	0.4017
Acyan01G0092600.1	0.4263	0.2567	0.3265	0.2017	0.239	0.003	0.427	49.84	0.37	0.449	506	536	0.378172	0.132463		AC1A83T51.1	0.4442	0.1891	0.376	0.1925	0.172	-0.104	0.333	46.76	0.307	0.419	489	502	0.195418	0.075697		Ca01G18100.t1	0.4762	0.1905	0.3518	0.2099	0.169	-0.12	0.351	46.44	0.313	0.411	262	267	-0.441573	0.086142		LITCHI014667.m3	0.381
Acyan01G0092700.1	0.4492	0.234	0.3252	0.2077	0.236	-0.031	0.407	51.51	0.353	0.442	479	512	0.418359	0.140625		AC1A83T53.1	0.4872	0.2051	0.3119	0.2337	0.241	-0.026	0.417	50.31	0.346	0.448	381	390	-0.36718	0.064103		Ca01G21900.t1	0.4354	0.1892	0.3632	0.2857	0.2	-0.065	0.386	49.59	0.356	0.403	767	803	-0.074222	0.089664		LITCHI014667.m4	0.4017
Acyan01G0092800.1	0.2957	0.3565	0.215	0.3966	0.211	0.048	0.439	52.37	0.58	0.495	264	272	-0.014706	0.088235		AC1A84T40.1	0.3145	0.2258	0.3534	0.328	0.133	-0.163	0.303	61	0.445	0.481	155	162	-0.200617	0.067901		Ca01G18800.t1	0.2471	0.4186	0.2809	0.2815	0.242	0.054	0.449	49.39	0.565	0.514	405	413	-0.04891	0.05569		LITCHI014667.m5	0.4046
Acyan01G0092900.1	0.4693	0.1762	0.3715	0.2556	0.201	-0.038	0.394	50.25	0.331	0.425	604	637	-0.507849	0.10989		AC1A84T41.1	0.408	0.2184	0.2069	0.4316	0.191	-0.01	0.41	50.32	0.505	0.476	432	443	-0.69842	0.056433		Ca01G15260.t1	0.404	0.2323	0.2911	0.3088	0.204	0.013	0.414	57.96	0.434	0.483	251	256	-0.597266	0.066406		LITCHI014667.m6	0.4046
Acyan01G0093000.1	0.3571	0.3393	0.2647	0.3548	0.284	0.098	0.493	45.21	0.514	0.464	138	143	-0.638462	0.118881		AC1C84T3.1	0.1058	0.5	0.06	0.587	0.247	0.195	0.504	44.41	0.862	0.587	123	130	0.338461	0.092308		Ca01G15260.t2	0.4059	0.2706	0.2426	0.3063	0.202	0.004	0.41	57.65	0.463	0.476	205	210	-0.385238	0.080952		LITCHI014667.m7	0.4046
Acyan01G0093300.1	0.371	0.2097	0.4474	0.211	0.166	-0.091	0.37	45.64	0.336	0.448	146	154	-1.01169	0.051948		AC1C84T8.1	0.2298	0.5	0.1498	0.3452	0.249	0.13	0.504	54.08	0.686	0.551	280	287	0.025087	0.097561		Ca01G25210.t1	0.5361	0.1111	0.3874	0.2274	0.212	-0.056	0.394	43.75	0.261	0.425	452	460	-0.367391	0.047826		LITCHI014667.m8	0.402
Acyan01G0093400.1	0.3442	0.2837	0.4335	0.2378	0.2	-0.1	0.378	53.41	0.393	0.425	267	284	-0.689437	0.070423		AC1C84T9.1	0.4183	0.2484	0.3786	0.2443	0.218	0.002	0.428	50.67	0.374	0.42	187	196	-0.530102	0.107143		Ca01G02340.t1	0.4837	0.151	0.3942	0.2561	0.205	-0.151	0.345	47.45	0.31	0.421	1262	1287	-0.763092	0.048174		LITCHI014667.m9	0.4046
Acyan01G0093500.1	0.3829	0.2937	0.271	0.2697	0.241	-0.019	0.403	52.65	0.453	0.486	318	332	0.04488	0.054217		AC1A85T46.1	0.5214	0.1368	0.3051	0.3241	0.171	-0.105	0.351	50.06	0.345	0.432	148	159	-0.48805	0.069182		Ca01G24400.t1	0.4722	0.1865	0.3333	0.2696	0.206	-0.105	0.356	50.9	0.349	0.434	312	323	-0.034366	0.055728		LITCHI014668.m1	0.5251
Acyan01G0093600.1	0.4906	0.1995	0.3308	0.3361	0.237	-0.082	0.393	53.79	0.387	0.434	509	531	-1.06874	0.088512		AC1A85T45.1	0.2844	0.2018	0.313	0.3694	0.187	-0.015	0.392	61	0.485	0.514	130	138	-0.528261	0.072464		Ca01G23270.t1	0.4468	0.2064	0.382	0.2384	0.196	-0.113	0.358	49.73	0.339	0.406	575	584	-0.22911	0.078767		LITCHI014669.m1	0.4549
Acyan01G0093700.1	0.3662	0.331	0.2973	0.3121	0.232	-0.031	0.412	54.58	0.487	0.454	187	194	-0.862371	0.108247		AC1C85T5.1	0.3121	0.234	0.2308	0.5082	0.172	-0.043	0.385	50.73	0.562	0.484	169	177	-0.253672	0.090395		Ca01G00720.t1	0.4009	0.2217	0.3926	0.3014	0.201	-0.078	0.379	51.59	0.386	0.414	293	304	-0.633553	0.042763		LITCHI014670.m1	0.408
Acyan01G0093800.1	0.3067	0.2699	0.4444	0.2968	0.2	-0.05	0.389	52.02	0.417	0.432	216	230	-0.426087	0.13913		AC1A85T47.1	0.4333	0.2333	0.4275	0.1875	0.218	0.108	0.479	51.87	0.319	0.422	163	177	-0.479661	0.090395		Ca01G08400.t1	0.4213	0.1574	0.4439	0.2074	0.162	-0.188	0.323	50.2	0.291	0.433	251	264	-0.325	0.102273		LITCHI014675.m1	0.4815
Acyan01G0093900.1	0.3025	0.2593	0.4615	0.2839	0.186	-0.073	0.376	51.19	0.404	0.433	213	228	-0.448684	0.144737		AC1A86T65.1	0.3607	0.2626	0.3601	0.2703	0.175	-0.084	0.356	56.92	0.415	0.456	455	472	-0.108898	0.072034		Ca01G18010.t1	0.4679	0.1739	0.3685	0.2846	0.186	-0.151	0.343	49.22	0.343	0.427	1302	1345	-0.723048	0.079554		LITCHI014676.m1	0.5714
Acyan01G0094000.1	0.5	0.1304	0.2271	0.3952	0.179	-0.14	0.343	46.57	0.404	0.456	280	296	-0.425676	0.043919		AC1C86T4.1	0.2	0.52	0.1618	0.416	0.284	0.212	0.555	48.42	0.714	0.538	182	191	-0.428272	0.062827		Ca01G27370.t1	0.4286	0.2414	0.2771	0.239	0.219	-0.003	0.405	58.21	0.395	0.457	220	223	0.268162	0.089686		LITCHI014677.m1	0.3936
Acyan01G0094100.1	0.3019	0.2642	0.4737	0.2763	0.194	-0.032	0.399	49.41	0.394	0.417	213	228	-0.424123	0.144737		AC1C86T7.1	0.4394	0.1808	0.3745	0.2601	0.174	-0.104	0.343	53.64	0.337	0.415	659	679	-0.05567	0.081001		Ca01G17760.t1	0.4346	0.2269	0.3783	0.2243	0.223	-0.034	0.41	58.82	0.355	0.441	332	338	-0.74645	0.056213		LITCHI014678.m1	0.3596
Acyan01G0094200.1	0.2441	0.4252	0.3695	0.2417	0.196	0.045	0.447	50.93	0.513	0.499	485	493	-0.644625	0.064909		AC1A86T68.1	0.4015	0.2576	0.2263	0.3906	0.193	-0.105	0.363	58.21	0.5	0.473	168	172	-0.258721	0.069767		Ca01G14450.t1	0.4721	0.1636	0.3621	0.2727	0.177	-0.143	0.335	47.88	0.326	0.404	319	338	-0.076035	0.091716		LITCHI014680.m1	0.4081
Acyan01G0094300.1	0.2427	0.4327	0.3568	0.2493	0.203	0.059	0.456	50.93	0.525	0.501	482	490	-0.616531	0.067347		AC1A86T69.1	0.4574	0.1608	0.3539	0.2367	0.18	-0.052	0.379	49.72	0.321	0.448	1445	1500	-0.135	0.070667		Ca01G10280.t1	0.251	0.4753	0.1368	0.3223	0.21	0.137	0.46	44.24	0.663	0.514	291	303	0.896699	0.125413		LITCHI014681.m1	0.5325
Acyan01G0094400.1	0.2415	0.4304	0.3632	0.2452	0.202	0.062	0.458	51.06	0.52	0.5	487	495	-0.628081	0.066667		AC1A86T70.1	0.3957	0.2261	0.3163	0.3277	0.168	-0.186	0.3	51.26	0.418	0.443	263	276	0.288768	0.09058		Ca01G13030.t2	0.4829	0.1976	0.3753	0.2095	0.226	-0.076	0.387	49.27	0.316	0.408	507	518	-0.702703	0.055985		LITCHI014682.m1	0.4641
Acyan01G0094500.1	0.4582	0.1862	0.4027	0.1791	0.206	-0.06	0.388	49.28	0.292	0.431	1486	1525	-0.41941	0.071475		AC1A87T47.1	0.4301	0.2401	0.3835	0.2365	0.218	-0.091	0.37	50.28	0.358	0.413	346	359	-0.192479	0.075209		Ca01G13030.t3	0.5	0.1875	0.3588	0.2269	0.233	-0.066	0.388	50.16	0.318	0.41	456	467	-0.586724	0.062098		LITCHI014684.m1	0.3827
Acyan01G0094600.1	0.4491	0.2109	0.3474	0.221	0.209	-0.038	0.395	52.83	0.342	0.457	476	492	-0.320935	0.054878		AC1A87T48.1	0.4049	0.2829	0.3295	0.2642	0.223	-0.036	0.402	58.25	0.415	0.447	241	253	-0.015415	0.106719		Ca01G26720.t1	0.4809	0.2896	0.3459	0.195	0.234	-0.06	0.392	55.6	0.363	0.411	421	428	-0.182477	0.121495		LITCHI014686.m1	0.3523
Acyan01G0094700.1	0.16	0.5371	0.2695	0.2147	0.255	0.177	0.52	47.31	0.639	0.592	202	205	-0.610732	0.073171		AC1A87T44.1	0.3893	0.1889	0.3571	0.3224	0.195	-0.065	0.385	55.29	0.403	0.453	685	707	-0.598303	0.041018		Ca01G08850.t1	0.4184	0.2653	0.3356	0.2887	0.22	-0.048	0.397	54.33	0.418	0.436	383	394	-0.594163	0.093909		LITCHI014686.m2	0.418
Acyan01G0094800.1	0.4507	0.2193	0.3477	0.2543	0.19	-0.119	0.35	52.02	0.36	0.438	589	619	-0.467528	0.098546		AC1A87T45.1	0.4411	0.1992	0.3244	0.2896	0.196	-0.031	0.395	51.1	0.377	0.447	600	617	-0.347488	0.06483		Ca01G13030.t1	0.4696	0.2044	0.3744	0.2171	0.232	-0.073	0.39	49.42	0.327	0.414	513	523	-0.729637	0.045889		LITCHI014686.m3	0.418
Acyan01G0094900.1	0.4627	0.1748	0.4053	0.2923	0.206	-0.127	0.355	50.45	0.344	0.399	529	556	-0.756835	0.082734		AC1C87T7.1	0.5159	0.1484	0.2747	0.3813	0.215	-0.132	0.357	50.75	0.388	0.416	361	382	-0.475655	0.078534		Ca01G23970.t1	0.4457	0.2587	0.2487	0.3085	0.221	-0.007	0.432	47.42	0.438	0.462	511	517	-1.37872	0.104449		LITCHI014686.m4	0.4085
Acyan01G0095000.1	0.4955	0.1506	0.3899	0.2483	0.182	-0.158	0.329	44.96	0.297	0.379	821	864	-0.381713	0.092593		AC1A88T47.1	0.3812	0.2355	0.3655	0.2484	0.176	-0.047	0.383	54.9	0.386	0.465	601	626	-0.259744	0.071885		Ca01G11410.t1	0.389	0.1958	0.3165	0.187	0.12	-0.014	0.386	52.05	0.35	0.548	412	417	-1.447	0.023981		LITCHI014686.m5	0.3523
Acyan01G0095200.1	0.4487	0.1692	0.3259	0.3407	0.162	-0.204	0.302	49.17	0.373	0.423	609	638	-0.160972	0.084639		AC1A88T48.1	0.329	0.329	0.2908	0.2707	0.207	0.03	0.436	48.55	0.486	0.479	179	185	-0.620541	0.086486		Ca01G25930.t9	0.478	0.1643	0.4011	0.2307	0.188	-0.118	0.355	49.85	0.302	0.413	1140	1180	-0.502542	0.084746		LITCHI014686.m6	0.3953
Acyan01G0095300.1	0.4198	0.2061	0.3103	0.3303	0.218	0.004	0.422	58.53	0.409	0.477	154	162	-0.58642	0.08642		AC1C88T3.1	0.3407	0.2088	0.4053	0.3333	0.204	-0.038	0.387	50.55	0.409	0.429	235	245	-0.248572	0.097959		Ca01G11410.t2	0.3976	0.2048	0.3117	0.1824	0.131	0.018	0.404	50.78	0.351	0.547	359	363	-1.4281	0.027548		LITCHI014686.m7	0.3953
Acyan01G0095400.1	0.4323	0.2083	0.3493	0.2574	0.17	-0.079	0.376	51.41	0.365	0.435	457	469	-0.667377	0.100213		AC1A88T46.1	0.3779	0.3094	0.2935	0.2575	0.222	-0.026	0.404	56.85	0.448	0.475	366	378	-0.140476	0.060847		Ca01G25930.t8	0.478	0.1643	0.4011	0.2307	0.188	-0.118	0.355	49.85	0.302	0.413	1140	1180	-0.502542	0.084746		LITCHI014687.m1	0.373
Acyan01G0095500.1	0.4803	0.2227	0.3202	0.2743	0.208	-0.054	0.386	51.06	0.369	0.414	521	544	-0.313787	0.115809		AC1C88T8.1	0.3985	0.2583	0.3917	0.2409	0.2	-0.106	0.36	52.32	0.378	0.416	325	338	-0.190828	0.10355		Ca01G25930.t7	0.478	0.1643	0.4011	0.2307	0.188	-0.118	0.355	49.85	0.302	0.413	1140	1180	-0.502542	0.084746		LITCHI014688.m1	0.384
Acyan01G0095600.1	0.4268	0.2805	0.2766	0.2632	0.182	-0.089	0.347	59.76	0.426	0.488	190	196	-0.696939	0.071429		AC1C88T9.1	0.3652	0.3106	0.2852	0.339	0.229	0.013	0.43	57.2	0.487	0.452	351	371	-0.250674	0.09434		Ca01G25930.t6	0.4636	0.1741	0.403	0.2273	0.189	-0.099	0.365	51.04	0.308	0.42	1206	1249	-0.553643	0.078463		LITCHI014689.m1	0.4006
Acyan01G0095700.1	0.5916	0.1257	0.2249	0.2893	0.219	-0.008	0.389	42.77	0.317	0.402	221	227	0.485022	0.101322		AC1A89T49.1	0.4499	0.177	0.3143	0.3247	0.166	-0.191	0.295	51.85	0.38	0.434	811	851	-0.154054	0.089307		Ca01G25930.t5	0.4636	0.1741	0.403	0.2273	0.189	-0.099	0.365	51.04	0.308	0.42	1206	1249	-0.553643	0.078463		LITCHI014690.m1	0.4572
Acyan01G0095800.1	0.4085	0.2927	0.3	0.2443	0.193	-0.001	0.402	56.51	0.423	0.475	189	197	-0.562944	0.101523		AC1C89T4.1	0.4175	0.165	0.3053	0.3626	0.182	-0.092	0.361	47.44	0.41	0.474	122	126	-0.306349	0.079365		Ca01G05490.t1	0.4771	0.1392	0.4495	0.2458	0.156	-0.196	0.298	47.6	0.279	0.355	717	752	-0.23484	0.098404		LITCHI014691.m1	0.5053
Acyan01G0095900.1	0.4	0.329	0.2971	0.248	0.22	0.008	0.411	56.88	0.443	0.468	185	195	-0.707179	0.087179		AC1A89T50.1	0.315	0.4	0.22	0.2652	0.229	-0.002	0.413	52.15	0.545	0.525	235	243	0.327984	0.074074		Ca01G25930.t4	0.4636	0.1741	0.403	0.2273	0.189	-0.099	0.365	51.04	0.308	0.42	1206	1249	-0.553643	0.078463		LITCHI014692.m1	0.5053
Acyan01G0096000.1	0.3409	0.2386	0.4048	0.2375	0.141	-0.082	0.356	47.52	0.385	0.44	104	109	-0.524771	0.027523		AC1A89T51.1	0.3791	0.3081	0.3171	0.2198	0.213	-0.092	0.364	58.87	0.42	0.467	250	262	0.441221	0.091603		Ca01G25930.t3	0.4636	0.1741	0.403	0.2273	0.189	-0.099	0.365	51.04	0.308	0.42	1206	1249	-0.553643	0.078463		LITCHI014693.m1	0.4572
Acyan01G0096100.1	0.4291	0.2031	0.4458	0.2117	0.201	-0.097	0.389	50.81	0.313	0.406	319	337	-0.651039	0.10089		AC1A90T25.1	0.4274	0.2739	0.3843	0.1957	0.218	-0.074	0.377	56.2	0.358	0.428	313	328	-0.270427	0.088415		Ca01G25930.t2	0.4636	0.1741	0.403	0.2273	0.189	-0.099	0.365	51.04	0.308	0.42	1206	1249	-0.553643	0.078463		LITCHI014694.m1	0.3462
Acyan01G0096200.1	0.4647	0.1629	0.4017	0.2377	0.198	-0.108	0.369	49.02	0.31	0.418	1292	1334	-0.825862	0.045727		AC1C90T3.1	0.2715	0.4208	0.2101	0.3104	0.223	0.09	0.466	58.11	0.598	0.538	485	502	-0.083466	0.121514		Ca01G08240.t1	0.4375	0.1875	0.3707	0.3143	0.144	-0.152	0.333	46.96	0.365	0.4	156	160	-0.41375	0.0875		LITCHI014695.m1	0.2788
Acyan01G0096300.1	0.4236	0.202	0.3623	0.2865	0.198	-0.085	0.381	53.79	0.374	0.44	257	273	-0.578388	0.084249		AC1A91T34.1	0.4217	0.1988	0.354	0.2819	0.191	-0.038	0.386	53.64	0.371	0.415	202	205	-0.387317	0.082927		Ca01G11070.t2	0.518	0.1527	0.3478	0.2635	0.194	-0.112	0.357	48.71	0.312	0.398	414	427	-0.403981	0.06089		LITCHI014696.m1	0.4582
Acyan01G0096400.1	0.2784	0.3814	0.2095	0.4271	0.152	-0.108	0.339	45.05	0.614	0.475	127	134	-0.434328	0.067164		AC1A91T33.1	0.395	0.2689	0.364	0.2522	0.204	-0.148	0.33	52.47	0.395	0.44	306	319	-0.173041	0.094044		Ca01G25930.t1	0.4636	0.1741	0.403	0.2273	0.189	-0.099	0.365	51.04	0.308	0.42	1206	1249	-0.553643	0.078463		LITCHI014697.m1	0.287
Acyan01G0096500.1	0.3908	0.2069	0.375	0.3448	0.157	-0.239	0.271	49.36	0.407	0.438	118	124	-0.421774	0.056452		AC1A92T20.1	0.4972	0.0994	0.4265	0.2746	0.192	-0.184	0.339	47.7	0.286	0.406	248	265	-0.683019	0.060377		Ca01G00110.t1	0.5188	0.1579	0.4609	0.1565	0.205	-0.095	0.365	47.55	0.234	0.351	167	174	-0.451149	0.086207		LITCHI014698.m1	0.1972
Acyan01G0096600.1	0.4023	0.2184	0.3654	0.2653	0.2	-0.098	0.373	57.5	0.377	0.43	204	218	-0.166055	0.087156		AC1C93T4.1	0.2474	0.4485	0.1705	0.3471	0.229	0.069	0.469	59.04	0.652	0.554	224	236	-0.065254	0.097458		Ca01G11070.t1	0.5185	0.1512	0.3471	0.2674	0.196	-0.106	0.362	48.53	0.313	0.396	403	416	-0.371875	0.0625		LITCHI014699.m1	0.4342
Acyan01G0096700.1	0.3093	0.3041	0.4279	0.2199	0.207	-0.053	0.421	57.51	0.409	0.463	247	254	-1.13346	0.035433		AC1A93T71.1	0.3601	0.2972	0.2915	0.2776	0.206	-0.036	0.412	59.88	0.46	0.473	522	538	-0.070818	0.109665		Ca01G19380.t1	0.42	0.209	0.3444	0.3089	0.168	-0.126	0.338	53.41	0.389	0.419	653	680	-0.285441	0.095588		LITCHI014700.m1	0.4577
Acyan01G0096800.1	0.457	0.2131	0.3564	0.2721	0.231	-0.019	0.403	59.82	0.361	0.392	377	392	-0.047449	0.081633		AC1A93T72.1	0.5037	0.1712	0.3451	0.2427	0.237	-0.079	0.386	48.25	0.315	0.421	482	496	-0.265323	0.104839		Ca01G12830.t1	0.3737	0.2559	0.3293	0.2982	0.192	-0.038	0.39	53.78	0.429	0.448	336	358	-0.160894	0.131285		LITCHI014701.m1	0.4254
Acyan01G0096900.1	0.4311	0.2182	0.3369	0.3126	0.202	-0.06	0.377	52.62	0.393	0.401	708	736	-0.085462	0.080163		AC1A93T73.1	0.4719	0.1798	0.3333	0.2235	0.229	0.012	0.426	49.54	0.324	0.445	108	113	-0.056637	0.070796		Ca01G25750.t1	0.4282	0.2346	0.3528	0.2596	0.217	-0.07	0.389	52.71	0.377	0.43	409	427	-0.298595	0.107728		LITCHI014702.m1	0.4263
Acyan01G0097000.1	0.4483	0.1897	0.4206	0.2143	0.213	-0.015	0.407	52.49	0.307	0.393	140	161	0.022982	0.118012		AC1C93T9.1	0.2323	0.3097	0.1737	0.454	0.224	0.14	0.492	52.75	0.652	0.629	187	195	-0.868205	0.020513		Ca01G21740.t1	0.4535	0.2209	0.4571	0.1587	0.223	-0.252	0.28	44.11	0.29	0.405	100	103	0.253398	0.067961		LITCHI014702.m2	0.4272
Acyan01G0097100.1	0.3842	0.2368	0.3472	0.3198	0.183	-0.032	0.392	56	0.417	0.409	240	248	-0.218145	0.056452		AC1A93T74.1	0.3843	0.1991	0.392	0.1969	0.173	-0.038	0.401	59.29	0.335	0.466	242	251	-0.513546	0.051793		Ca01G12200.t1	0.4051	0.2278	0.3973	0.254	0.163	-0.018	0.389	46.65	0.358	0.373	95	102	0.014706	0.147059		LITCHI014703.m1	0.4222
Acyan01G0097200.1	0.4273	0.2545	0.2979	0.2439	0.22	-0.087	0.374	50.47	0.39	0.445	123	131	0.739695	0.145038		AC1A93T75.1	0.443	0.2617	0.3571	0.2689	0.177	-0.125	0.357	55.34	0.39	0.409	182	189	-0.419048	0.137566		Ca01G09680.t1	0.3736	0.4029	0.1463	0.2973	0.245	0.137	0.494	49.68	0.561	0.507	314	332	-0.271988	0.084337		LITCHI014706.m1	0.4448
Acyan01G0097300.1	0.4639	0.1546	0.3778	0.2625	0.167	-0.114	0.357	47.39	0.313	0.4	115	120	-0.536667	0.041667		AC1A94T26.1	0.4709	0.1952	0.3504	0.3245	0.211	-0.119	0.362	49.59	0.379	0.421	895	922	-0.674837	0.056399		Ca01G20910.t1	0.3721	0.1744	0.4186	0.2346	0.184	-0.098	0.353	49.8	0.333	0.406	102	105	-0.193333	0.028571		LITCHI014707.m1	0.4378
Acyan01G0097400.1	0.4386	0.2193	0.41	0.2386	0.192	-0.121	0.35	57.3	0.336	0.37	137	144	-0.252083	0.118056		AC1A94T27.1	0.4723	0.1787	0.3235	0.2584	0.205	-0.039	0.388	51.22	0.345	0.464	557	570	-0.371053	0.080702		Ca01G03330.t1	0.4477	0.2614	0.1517	0.3464	0.196	-0.007	0.408	52.58	0.495	0.516	517	546	-0.271795	0.122711		LITCHI014708.m1	0.3874
Acyan01G0097600.1	0.4808	0.2436	0.3063	0.2483	0.192	0.03	0.434	49.98	0.374	0.417	198	204	-0.658333	0.029412		AC1C94T5.1	0.436	0.2321	0.3077	0.3521	0.212	-0.1	0.37	52.17	0.433	0.433	608	625	-0.6848	0.0864		Ca01G18710.t1	0.422	0.2285	0.3853	0.2051	0.216	-0.034	0.412	50.8	0.341	0.435	437	444	-0.228604	0.076577		LITCHI014710.m1	0.4605
Acyan01G0097700.1	0.5437	0.1262	0.4731	0.1905	0.202	-0.113	0.357	42.16	0.225	0.336	129	135	-0.411111	0.103704		AC1A95T38.1	0.3053	0.2842	0.297	0.3511	0.179	-0.074	0.353	41.87	0.504	0.456	119	125	0.0504	0.048		Ca01G19000.t1	0.4252	0.2041	0.3829	0.278	0.163	-0.124	0.334	52.03	0.361	0.396	1388	1440	-0.205069	0.084028		LITCHI014710.m2	0.4562
Acyan01G0097800.1	0.3642	0.2531	0.298	0.3577	0.192	-0.082	0.366	55.28	0.464	0.46	194	200	-0.4405	0.07		AC1C95T4.1	0.3243	0.2793	0.3673	0.2841	0.178	-0.083	0.359	46.32	0.438	0.429	128	136	0.378677	0.154412		Ca01G17580.t1	0.4866	0.1958	0.3601	0.2033	0.183	-0.124	0.352	50.53	0.303	0.387	383	395	-0.14	0.070886		LITCHI014710.m3	0.4781
Acyan01G0097900.1	0.4444	0.2302	0.288	0.3274	0.227	0.006	0.424	57.46	0.418	0.427	158	167	-0.302994	0.05988		AC1A95T40.1	0.3943	0.2527	0.2786	0.3192	0.22	-0.018	0.413	58.81	0.451	0.486	574	593	-0.325295	0.065767		Ca01G15890.t1	0.2946	0.4643	0.1947	0.2315	0.187	-0.028	0.402	42.8	0.583	0.567	132	134	-0.242537	0.037313		LITCHI014711.m1	0.3526
Acyan01G0098000.1	0.4737	0.2339	0.3182	0.2014	0.27	-0.001	0.424	44.76	0.343	0.435	198	209	0.610048	0.129187		AC1C95T7.1	0.243	0.4338	0.1944	0.3778	0.255	0.146	0.509	53.27	0.644	0.547	548	574	-0.244425	0.085366		Ca01G04120.t1	0.5	0.0682	0.4146	0.3026	0.157	-0.173	0.308	42.88	0.271	0.396	107	111	-0.520721	0.036036		LITCHI014711.m2	0.3472
Acyan01G0098100.1	0.4639	0.1546	0.3778	0.2625	0.167	-0.114	0.357	47.39	0.313	0.4	115	120	-0.536667	0.041667		AC1A96T36.1	0.3063	0.3604	0.1852	0.37	0.227	0.136	0.496	53.61	0.588	0.509	131	137	-0.205839	0.058394		Ca01G22530.t1	0.4727	0.1636	0.3311	0.305	0.197	-0.034	0.394	49.94	0.354	0.4	198	204	-0.155392	0.102941		LITCHI014711.m3	0.3481
Acyan01G0098300.1	0.4808	0.2436	0.3063	0.2483	0.192	0.03	0.434	49.98	0.374	0.417	198	204	-0.658333	0.029412		AC1A96T35.1	0.4034	0.2724	0.369	0.2152	0.201	-0.023	0.407	55.26	0.377	0.445	337	353	-0.180453	0.062323		Ca01G15190.t1	0.2948	0.2744	0.3766	0.3022	0.138	-0.104	0.342	56.4	0.454	0.454	509	543	-0.113075	0.116022		LITCHI014713.m1	0.487
Acyan01G0098400.1	0.5437	0.1262	0.4731	0.1905	0.202	-0.113	0.357	42.16	0.225	0.336	129	135	-0.411111	0.103704		AC1C97T1.1	0.4474	0.2982	0.2727	0.3	0.287	0.013	0.441	61	0.441	0.445	145	152	-0.428289	0.072368		Ca01G06280.t1	0.4729	0.1395	0.4031	0.2727	0.187	-0.048	0.384	41.94	0.311	0.378	164	173	-0.419075	0.086705		LITCHI014715.m1	0.3077
Acyan01G0098500.1	0.3763	0.2258	0.4457	0.2346	0.168	-0.115	0.373	46.93	0.351	0.443	228	235	-0.909787	0.059574		AC1C97T2.1	0.4274	0.3077	0.3	0.2959	0.285	-0.029	0.412	51.55	0.439	0.451	148	153	-0.281046	0.084967		Ca01G23430.t1	0.5586	0.2342	0.3545	0.2136	0.229	-0.051	0.389	43.33	0.322	0.387	149	150	-0.244	0.086667		LITCHI014716.m1	0.375
Acyan01G0098600.1	0.4215	0.1977	0.3187	0.293	0.185	-0.014	0.401	52.18	0.386	0.438	414	425	-0.111294	0.058824		AC1C99T9.1	0.3423	0.255	0.2639	0.3525	0.21	0.104	0.477	47.2	0.494	0.491	176	184	-0.093478	0.081522		Ca01G19540.t1	0.4255	0.0851	0.191	0.4819	0.178	-0.003	0.381	44.8	0.457	0.458	105	110	0.926364	0.072727		LITCHI014717.m1	0.4224
Acyan01G0098800.1	0.4433	0.2512	0.3431	0.2775	0.198	-0.027	0.394	52.72	0.382	0.396	259	271	-0.214022	0.066421		AC1C99T10.1	0.3087	0.2819	0.2534	0.3714	0.195	0.045	0.435	44.95	0.531	0.494	177	183	-0.054098	0.081967		Ca01G27550.t1	0.4	0.2775	0.3371	0.2406	0.214	0.029	0.436	55.83	0.402	0.427	468	490	0.072449	0.108163		LITCHI014717.m2	0.4124
Acyan01G0098900.1	0.4292	0.2466	0.3562	0.2565	0.202	-0.011	0.407	54.85	0.375	0.385	275	285	-0.259649	0.05614		AC1C99T11.1	0.3256	0.2965	0.2628	0.3649	0.216	0.062	0.455	44.4	0.52	0.48	202	209	-0.157895	0.095694		Ca01G04660.t1	0.5581	0.2129	0.2337	0.1992	0.243	0.04	0.43	49.07	0.33	0.437	349	359	-0.13454	0.097493		LITCHI014717.m3	0.4146
Acyan01G0099000.1	0.4208	0.1994	0.3544	0.3121	0.213	-0.068	0.387	51.57	0.388	0.432	881	911	-0.581559	0.053787		AC1C99T12.1	0.3833	0.2944	0.363	0.3037	0.268	0.082	0.477	56.57	0.435	0.413	216	223	-0.360986	0.147982		Ca01G22640.t1	0.3977	0.1591	0.3448	0.3704	0.197	-0.15	0.33	41.4	0.404	0.438	109	112	-0.386607	0.071429		LITCHI014717.m4	0.3732
Acyan01G0099100.1	0.438	0.2248	0.332	0.1667	0.164	0.002	0.397	50.07	0.332	0.461	292	296	-0.176014	0.064189		AC1A99T56.1	0.4539	0.2175	0.3469	0.2671	0.212	-0.091	0.373	54.12	0.363	0.427	502	522	-0.254789	0.109195		Ca01G07410.t1	0.3684	0.3158	0.2992	0.3036	0.221	-0.036	0.411	58.32	0.466	0.445	163	173	-0.252023	0.127168		LITCHI014717.m5	0.4319
Acyan01G0099200.1	0.4879	0.1586	0.3361	0.2636	0.183	-0.107	0.362	49.31	0.329	0.425	903	923	-0.579848	0.058505		AC1A99T58.1	0.3944	0.1972	0.3568	0.3176	0.186	-0.114	0.35	53.68	0.39	0.445	246	256	-0.235547	0.078125		Ca01G11880.t1	0.4558	0.2422	0.315	0.3084	0.243	-0.043	0.406	56.8	0.406	0.431	443	456	-0.426974	0.10307		LITCHI014718.m1	0.3663
Acyan01G0099300.1	0.3557	0.232	0.4255	0.2738	0.135	-0.233	0.283	49.85	0.379	0.414	240	247	-0.372065	0.089069		AC1A100T35.1	0.4135	0.2278	0.348	0.2405	0.193	-0.088	0.353	52.45	0.368	0.427	535	553	0.207414	0.095841		Ca01G27010.t1	0.4734	0.1501	0.3454	0.239	0.182	-0.083	0.354	49.17	0.312	0.428	2551	2627	0.084393	0.055577		LITCHI014718.m2	0.3991
Acyan01G0099400.1	0.2419	0.3145	0.3824	0.2951	0.161	-0.09	0.344	48.57	0.478	0.457	157	167	-0.152096	0.05988		AC1C100T6.1	0.3349	0.3732	0.1268	0.4127	0.239	0.041	0.433	55.96	0.619	0.526	252	261	0.150958	0.05364		Ca01G27010.t2	0.4734	0.1501	0.3454	0.239	0.182	-0.083	0.354	49.17	0.312	0.428	2551	2627	0.084393	0.055577		LITCHI014719.m1	0.4693
Acyan01G0099500.1	0.4963	0.1333	0.3448	0.3458	0.174	-0.237	0.277	47.92	0.347	0.395	343	367	-0.240872	0.084469		AC1C100T7.1	0.4017	0.188	0.2589	0.3861	0.165	-0.014	0.401	50.52	0.445	0.448	137	148	-0.131081	0.067568		Ca01G10960.t2	0.3885	0.1637	0.3919	0.3584	0.187	-0.121	0.35	49.29	0.398	0.423	778	809	-0.778492	0.048208		LITCHI014719.m2	0.4693
Acyan01G0099600.1	0.3901	0.1905	0.4052	0.2672	0.178	-0.088	0.373	50.73	0.354	0.428	667	692	-0.267052	0.060694		AC1A100T36.1	0.3731	0.2239	0.3833	0.287	0.188	-0.039	0.384	54.82	0.396	0.411	159	171	0.098246	0.128655		Ca01G10960.t1	0.3885	0.1637	0.3919	0.3584	0.187	-0.121	0.35	49.29	0.398	0.423	778	809	-0.778492	0.048208		LITCHI014720.m1	0.1695
Acyan01G0099700.1	0.3593	0.3138	0.3097	0.3028	0.208	-0.013	0.409	54.91	0.469	0.433	736	775	-0.084387	0.126452		AC1A101T47.1	0.3969	0.2519	0.3661	0.2667	0.181	-0.1	0.351	59.51	0.396	0.422	154	162	-0.270988	0.111111		Ca01G10960.t4	0.3885	0.1637	0.3919	0.3584	0.187	-0.121	0.35	49.29	0.398	0.423	778	809	-0.778492	0.048208		LITCHI014721.m1	0.2945
Acyan01G0099800.1	0.3944	0.2394	0.3511	0.2941	0.186	-0.091	0.357	48.97	0.404	0.409	171	185	0.045946	0.145946		AC1A101T45.1	0.3805	0.2625	0.2535	0.3444	0.196	-0.028	0.388	58.43	0.474	0.477	384	401	-0.076559	0.109726		Ca01G08760.t1	0.4553	0.2651	0.3482	0.2276	0.241	0	0.428	58.83	0.372	0.415	425	435	-0.351035	0.096552		LITCHI014722.m1	0.4033
Acyan01G0099900.1	0.3246	0.1667	0.2373	0.4914	0.179	-0.158	0.348	49.76	0.539	0.528	141	147	-0.60068	0.07483		AC1C101T5.1	0.3958	0.2356	0.2767	0.3973	0.187	-0.074	0.378	52.39	0.472	0.441	415	440	-0.294318	0.093182		Ca01G10960.t3	0.3885	0.1637	0.3919	0.3584	0.187	-0.121	0.35	49.29	0.398	0.423	778	809	-0.778492	0.048208		LITCHI014723.m1	0.4211
Acyan01G0100000.1	0.352	0.336	0.2459	0.2759	0.211	0.003	0.419	54.74	0.5	0.501	148	155	-0.131613	0.077419		AC1C102T4.1	0.4754	0.2254	0.3873	0.1846	0.189	-0.148	0.36	46.83	0.318	0.42	286	310	-0.48129	0.06129		Ca01G26630.t1	0.3926	0.2444	0.3223	0.301	0.169	-0.063	0.365	58.7	0.41	0.402	156	165	0.2	0.090909		LITCHI014724.m1	0.2694
Acyan01G0100100.1	0.4544	0.1632	0.3924	0.2352	0.169	-0.078	0.365	49.12	0.312	0.42	705	731	-0.175923	0.071135		AC1A102T27.1	0.3988	0.3155	0.2565	0.2542	0.23	0.004	0.424	56.91	0.455	0.475	585	608	-0.08454	0.078947		Ca01G13120.t1	0.4643	0.1571	0.3101	0.375	0.2	-0.068	0.372	51.26	0.39	0.394	172	176	-0.382955	0.073864		LITCHI014725.m1	0.4525
Acyan01G0100200.1	0.4592	0.1752	0.3426	0.2441	0.201	-0.047	0.378	53.96	0.332	0.433	394	400	0.1515	0.045		AC1A102T28.1	0.3376	0.2863	0.3065	0.3481	0.188	-0.09	0.361	55.55	0.481	0.462	540	568	-0.341549	0.110915		Ca01G24850.t1	0.438	0.1861	0.3955	0.2387	0.176	-0.09	0.364	52.23	0.325	0.424	335	346	-0.257226	0.072254		LITCHI014725.m2	0.4525
Acyan01G0100300.1	0.3333	0.3333	0.2713	0.3	0.207	0.002	0.419	56.79	0.503	0.468	155	159	-0.235849	0.08805		AC1A102T26.1	0.3433	0.2836	0.3027	0.3571	0.184	-0.106	0.353	57.61	0.482	0.459	546	575	-0.285739	0.118261		Ca01G24850.t2	0.4528	0.189	0.3893	0.2273	0.18	-0.09	0.364	52.87	0.318	0.423	308	318	-0.258805	0.075472		LITCHI014725.m3	0.4575
Acyan01G0100400.1	0.462	0.1998	0.3591	0.2722	0.217	-0.052	0.406	50.73	0.358	0.422	1057	1072	-0.917071	0.050373		AC1A104T61.1	0.4615	0.2256	0.4181	0.2096	0.188	-0.094	0.366	54.59	0.325	0.412	243	251	-1.05259	0.047809		Ca01G05740.t1	0.4616	0.1646	0.3931	0.2605	0.183	-0.111	0.346	50.31	0.316	0.39	865	899	0.047052	0.088988		LITCHI014725.m4	0.4689
Acyan01G0100500.1	0.3571	0.3992	0.2279	0.2308	0.217	0.065	0.458	57.83	0.516	0.522	277	285	-0.487369	0.087719		AC1C104T7.1	0.3501	0.2108	0.3242	0.334	0.153	-0.126	0.336	53.07	0.434	0.46	611	629	-0.013037	0.039746		Ca01G07950.t1	0.5393	0.1236	0.4321	0.2517	0.182	-0.245	0.293	48.91	0.262	0.357	225	235	-0.511915	0.110638		LITCHI014725.m5	0.4689
Acyan01G0100600.1	0.4217	0.2558	0.2867	0.3096	0.196	-0.05	0.392	54.36	0.434	0.46	781	812	-0.407389	0.098522		AC1C104T8.1	0.2659	0.2775	0.276	0.4262	0.169	-0.078	0.373	50.51	0.56	0.497	225	236	-0.610169	0.033898		Ca01G11340.t1	0.3956	0.2308	0.3457	0.3506	0.224	-0.117	0.384	39.96	0.429	0.427	112	117	-0.863248	0.111111		LITCHI014725.m6	0.4575
Acyan01G0100700.1	0.3647	0.2412	0.4402	0.2765	0.221	-0.096	0.381	45.17	0.381	0.401	231	247	-0.57166	0.076923		AC1A104T63.1	0.4651	0.1969	0.3421	0.2636	0.193	-0.102	0.365	53.49	0.353	0.428	1639	1691	-0.490538	0.081609		Ca01G22480.t1	0.3978	0.2258	0.2206	0.4262	0.187	0.008	0.394	42.97	0.475	0.433	99	104	0.711538	0.25		LITCHI014725.m7	0.4463
Acyan01G0100800.1	0.5616	0.1438	0.4394	0.2126	0.249	-0.167	0.351	45.89	0.255	0.356	188	203	-0.558621	0.083744		AC1A104T64.1	0.4564	0.1577	0.3614	0.2538	0.19	-0.116	0.347	50.19	0.321	0.421	352	374	0.019519	0.053476		Ca01G06980.t1	0.3506	0.2597	0.2519	0.344	0.159	-0.073	0.353	56.87	0.488	0.506	170	174	-0.366667	0.097701		LITCHI014725.m8	0.4655
Acyan01G0100900.1	0.3827	0.2744	0.2932	0.3025	0.196	-0.068	0.385	53.04	0.453	0.464	327	338	-0.307692	0.091716		AC1C105T1.1	0.3253	0.4337	0.3421	0.2464	0.258	0.128	0.5	52.57	0.5	0.44	106	109	-0.417431	0.073394		Ca01G12740.t1	0.4692	0.1846	0.3445	0.2339	0.206	-0.044	0.383	49.91	0.327	0.424	303	313	-0.059744	0.060703		LITCHI014726.m1	0.4621
Acyan01G0101000.1	0.322	0.3475	0.2773	0.3333	0.215	0.034	0.436	61	0.523	0.475	149	155	-0.347742	0.070968		AC1A106T20.1	0.3861	0.1386	0.3559	0.3009	0.183	-0.094	0.349	55.86	0.372	0.488	129	136	-0.435294	0.029412		Ca01G17850.t2	0.4837	0.2419	0.3296	0.227	0.225	-0.033	0.397	54.56	0.353	0.414	252	263	-0.173384	0.117871		LITCHI014727.m1	0.4699
Acyan01G0101200.1	0.3516	0.3049	0.3189	0.2519	0.187	-0.036	0.388	53.98	0.446	0.442	565	595	0.221849	0.129412		AC1P106T18.1	0.1881	0.4859	0.1805	0.374	0.217	0.094	0.468	51.94	0.697	0.564	363	376	-0.02633	0.103723		Ca01G17850.t1	0.4819	0.2329	0.3333	0.2383	0.232	-0.044	0.391	53.89	0.354	0.423	294	305	-0.204918	0.114754		LITCHI014728.m1	0.4129
Acyan01G0101300.1	0.359	0.3022	0.3189	0.245	0.191	-0.036	0.388	54.41	0.439	0.439	565	595	0.23479	0.12605		AC1A107T16.1	0.4438	0.236	0.349	0.2754	0.198	-0.111	0.355	55.87	0.379	0.401	211	218	-0.147706	0.155963		Ca01G02250.t1	0.4133	0.2103	0.3233	0.291	0.2	-0.022	0.399	53.29	0.393	0.461	326	337	-0.218101	0.059347		LITCHI014729.m1	0.4211
Acyan01G0101400.1	0.3804	0.2971	0.3197	0.2545	0.195	-0.048	0.383	52.19	0.43	0.403	321	338	0.231361	0.130178		AC1A108T30.1	0.4578	0.1807	0.3307	0.2976	0.192	-0.121	0.351	52.2	0.367	0.432	629	652	-0.369939	0.078221		Ca01G19630.t1	0.4351	0.173	0.4198	0.2007	0.165	-0.139	0.333	48.9	0.287	0.389	442	464	0.47931	0.146552		LITCHI014730.m1	0.2694
Acyan01G0101500.1	0.4622	0.1793	0.4109	0.2532	0.211	-0.142	0.352	44.25	0.321	0.384	327	355	-0.297465	0.070423		AC1A108T31.1	0.2265	0.3831	0.2162	0.396	0.205	0.092	0.465	52.26	0.627	0.537	617	651	0.12427	0.093702		Ca01G19630.t2	0.4497	0.1864	0.4014	0.2024	0.162	-0.136	0.336	50	0.297	0.378	381	399	0.46391	0.157895		LITCHI014730.m2	0.2647
Acyan01G0101600.1	0.4615	0.2137	0.3886	0.2977	0.234	-0.076	0.389	55.11	0.367	0.384	311	324	-0.683333	0.089506		AC1A111T37.1	0.2825	0.4294	0.2615	0.2461	0.206	0.122	0.487	50.5	0.549	0.532	224	231	-0.81039	0.034632		Ca01G06190.t1	0.4318	0.25	0.3742	0.2434	0.189	-0.081	0.381	61	0.372	0.419	218	227	-0.371806	0.118943		LITCHI014730.m3	0.2546
Acyan01G0101700.1	0.5057	0.1962	0.3932	0.2077	0.197	-0.077	0.377	55.33	0.296	0.381	321	334	-0.128742	0.122754		AC1C111T7.1	0.3915	0.1702	0.4133	0.2584	0.164	-0.118	0.337	51.64	0.337	0.437	279	293	-0.164505	0.054608		Ca01G09100.t2	0.4353	0.2629	0.285	0.2864	0.208	-0.025	0.404	53.64	0.421	0.441	280	291	-0.217869	0.116838		LITCHI014730.m4	0.1553
Acyan01G0101800.1	0.4135	0.2581	0.3673	0.2229	0.187	-0.043	0.376	53.81	0.372	0.425	481	506	-0.083992	0.092885		AC1A111T39.1	0.5066	0.163	0.3206	0.2688	0.17	-0.095	0.338	53.99	0.323	0.395	269	285	0.297895	0.119298		Ca01G09100.t1	0.434	0.2736	0.2727	0.2896	0.226	0	0.424	54.39	0.432	0.453	257	267	-0.318727	0.108614		LITCHI014731.m1	0.3947
Acyan01G0101900.1	0.4085	0.2632	0.37	0.2199	0.189	-0.036	0.38	53.46	0.374	0.425	481	506	-0.074901	0.092885		AC1A111T41.1	0.5221	0.1681	0.3188	0.2448	0.193	-0.087	0.368	51.5	0.316	0.391	269	279	-0.262724	0.082437		Ca01G27280.t1	0.3299	0.3402	0.303	0.2179	0.179	-0.065	0.364	61	0.467	0.481	214	217	-0.025807	0.101382		LITCHI014732.m1	0.4174
Acyan01G0102000.1	0.4583	0.2227	0.3647	0.2396	0.213	-0.058	0.39	51.97	0.348	0.415	828	868	-0.141014	0.117512		AC1A111T36.1	0.4426	0.2623	0.3763	0.2159	0.24	-0.037	0.414	60.27	0.364	0.417	140	144	-0.177083	0.180556		Ca01G16140.t1	0.3436	0.2241	0.4481	0.2074	0.174	-0.069	0.379	48.76	0.342	0.419	1201	1248	0.017308	0.084135		LITCHI014733.m1	0.3597
Acyan01G0102100.1	0.4828	0.2009	0.3339	0.2518	0.217	-0.067	0.382	52.4	0.344	0.42	793	831	-0.091817	0.119134		AC1A111T42.1	0.4704	0.17	0.3415	0.2826	0.164	-0.159	0.318	49.46	0.347	0.426	311	317	-0.570978	0.07571		Ca01G27280.t2	0.3793	0.33	0.345	0.1447	0.222	-0.011	0.403	56.34	0.398	0.456	226	228	0.140789	0.096491		LITCHI014734.m1	0.4824
Acyan01G0102200.1	0.4542	0.235	0.3539	0.2321	0.201	-0.061	0.387	49.81	0.357	0.416	832	874	-0.152517	0.125858		AC1C111T11.1	0.4899	0.1946	0.3893	0.2478	0.21	-0.1	0.359	55.03	0.315	0.394	181	186	0.014516	0.112903		Ca01G01010.t1	0.3918	0.3209	0.3058	0.1834	0.199	-0.035	0.397	51.77	0.417	0.452	307	317	-0.239117	0.116719		LITCHI014734.m2	0.4841
Acyan01G0102300.1	0.4712	0.1058	0.2762	0.3646	0.159	-0.081	0.379	51.36	0.371	0.443	124	128	0.042187	0.046875		AC1C112T6.1	0.3881	0.291	0.3094	0.2901	0.238	0.028	0.442	57.84	0.448	0.489	172	184	-0.552717	0.119565		Ca01G00470.t1	0.4441	0.3174	0.2034	0.2823	0.249	0.058	0.45	49.62	0.471	0.468	735	765	-0.154118	0.088889		LITCHI014735.m1	0.424
Acyan01G0102400.1	0.3869	0.2857	0.2934	0.3101	0.193	-0.08	0.384	59.52	0.46	0.461	211	227	-0.478855	0.123348		AC1A113T26.1	0.4832	0.1671	0.3556	0.2315	0.192	-0.089	0.359	48.61	0.308	0.405	916	939	-0.154633	0.079872		Ca01G04300.t1	0.5179	0.1845	0.3293	0.2434	0.199	-0.001	0.421	47.16	0.325	0.402	209	218	-0.524312	0.09633		LITCHI014735.m2	0.424
Acyan01G0102500.1	0.3825	0.2908	0.2906	0.2751	0.2	-0.042	0.382	59.11	0.446	0.415	280	286	0.689511	0.178322		AC1P114T46.1	0.3333	0.3111	0.2083	0.4091	0.247	0.051	0.439	58.97	0.561	0.48	114	116	-0.081035	0.077586		Ca01G21200.t1	0.4565	0.2011	0.3599	0.3245	0.207	-0.086	0.382	47.61	0.38	0.422	453	476	-0.729622	0.105042		LITCHI014735.m3	0.411
Acyan01G0102600.1	0.3899	0.2202	0.4373	0.244	0.197	-0.047	0.384	50.23	0.347	0.4	352	367	-0.40218	0.103542		AC1C114T8.1	0.3801	0.3071	0.3108	0.2026	0.2	0.04	0.424	51.65	0.416	0.451	615	642	0.339252	0.090343		Ca01G05540.t1	0.3511	0.1679	0.4766	0.3	0.153	-0.113	0.352	37.89	0.352	0.388	165	171	-0.402339	0.081871		LITCHI014735.m4	0.4114
Acyan01G0102700.1	0.5132	0.1184	0.3784	0.3429	0.16	-0.272	0.29	49.98	0.33	0.41	100	104	-1.30289	0.028846		AC1A114T76.1	0.3473	0.3099	0.2661	0.3455	0.203	-0.063	0.386	58.42	0.508	0.506	834	858	-0.517249	0.06993		Ca01G13750.t1	0.4792	0.1472	0.4276	0.2714	0.224	-0.078	0.396	46.25	0.314	0.431	366	378	-1.15053	0.047619		LITCHI014735.m5	0.4201
Acyan01G0102800.1	0.3889	0.2454	0.3894	0.2718	0.199	-0.124	0.367	51.07	0.388	0.404	281	289	-0.826644	0.051903		AC1C114T10.1	0.251	0.4542	0.2336	0.2358	0.214	0.078	0.458	46.49	0.583	0.566	288	297	-0.079125	0.074074		Ca01G02880.t1	0.4496	0.2016	0.3689	0.2655	0.234	-0.026	0.396	55.46	0.352	0.412	159	165	-0.124242	0.09697		LITCHI014735.m6	0.424
Acyan01G0102900.1	0.5808	0.1843	0.2528	0.1585	0.226	-0.025	0.442	47.98	0.286	0.488	448	460	-0.780217	0.11087		AC1A114T77.1	0.3966	0.3664	0.1472	0.2965	0.269	0.111	0.48	49.13	0.54	0.531	548	559	-0.113417	0.057245		Ca01G18550.t1	0.3677	0.2516	0.4	0.2651	0.17	-0.049	0.373	53.29	0.389	0.41	370	384	-0.042708	0.083333		LITCHI014735.m7	0.424
Acyan01G0103000.1	0.3671	0.2754	0.36	0.2577	0.204	-0.029	0.408	57.85	0.416	0.456	238	250	-0.2864	0.124		AC1C115T3.1	0.36	0.3133	0.3256	0.2069	0.203	-0.071	0.371	55.2	0.425	0.45	167	180	0.588333	0.138889		Ca01G26000.t1	0.4125	0.1977	0.3614	0.312	0.191	-0.099	0.352	50.67	0.381	0.43	656	679	-0.216348	0.072165		LITCHI014735.m8	0.3852
Acyan01G0103100.1	0.4375	0.2679	0.1651	0.34	0.201	-0.073	0.374	48.87	0.489	0.507	131	140	-0.179286	0.05		AC1A116T10.1	0.4426	0.2295	0.3217	0.2685	0.163	-0.146	0.324	58.7	0.385	0.475	148	151	-0.680133	0.066225		Ca01G20070.t1	0.4282	0.1763	0.3495	0.289	0.187	-0.069	0.372	52.81	0.362	0.433	470	498	-0.116064	0.098394		LITCHI014735.m9	0.412
Acyan01G0103200.1	0.4493	0.1893	0.3312	0.2822	0.189	-0.095	0.373	52.03	0.364	0.422	616	644	-0.438975	0.06677		AC1A116T11.1	0.3944	0.2641	0.3522	0.2054	0.199	-0.036	0.387	51.59	0.378	0.43	320	340	0.631765	0.108824		Ca01G18550.t2	0.3693	0.2582	0.3827	0.2753	0.171	-0.05	0.374	54.57	0.402	0.416	366	379	-0.131926	0.084433		LITCHI014736.m1	0.427
Acyan01G0103400.1	0.4728	0.1891	0.3284	0.2449	0.207	-0.086	0.377	52.23	0.342	0.44	591	609	-0.255008	0.075534		AC1P117T6.1	0.4205	0.2386	0.3239	0.2836	0.158	-0.099	0.36	44.18	0.4	0.411	100	107	0.074766	0.17757		Ca01G09770.t1	0.4515	0.1941	0.2937	0.309	0.197	-0.007	0.405	50.82	0.395	0.443	299	306	-0.534314	0.045752		LITCHI014737.m1	0.4
Acyan01G0103500.1	0.4529	0.1614	0.4099	0.3346	0.198	-0.172	0.342	48.51	0.365	0.402	342	353	-1.42238	0.036827		AC1A117T25.1	0.4201	0.1538	0.3208	0.2867	0.192	-0.073	0.34	56.18	0.361	0.456	191	198	0.755051	0.131313		Ca01G21560.t1	0.4267	0.3	0.3178	0.188	0.208	-0.043	0.384	53.36	0.39	0.419	172	183	0.459016	0.163934		LITCHI014738.m1	0.4474
Acyan01G0103600.1	0.4968	0.1955	0.3197	0.2402	0.194	-0.148	0.342	52.91	0.336	0.415	363	369	-0.38103	0.089431		AC1P117T13.1	0.3277	0.4011	0.1643	0.2927	0.251	0.166	0.489	51.05	0.569	0.453	188	195	1.03846	0.174359		Ca01G14560.t1	0.4077	0.2374	0.3324	0.1813	0.195	0.049	0.425	54.66	0.355	0.438	454	471	0.613588	0.099788		LITCHI014738.m2	0.52
Acyan01G0103700.1	0.4874	0.2227	0.3287	0.1765	0.214	-0.058	0.402	43.24	0.322	0.427	276	281	0.0121	0.099644		AC1C117T5.1	0.4253	0.2143	0.277	0.2857	0.198	-0.026	0.394	56.47	0.406	0.475	350	361	0.225485	0.113573		Ca01G20320.t1	0.3304	0.2522	0.3619	0.2474	0.18	0.086	0.442	55.33	0.411	0.46	129	132	-0.021212	0.083333		LITCHI014738.m3	0.4474
Acyan01G0103800.1	0.4167	0.1333	0.3094	0.4115	0.156	-0.14	0.332	50.57	0.411	0.454	358	380	-0.244211	0.089474		AC1C118T7.1	0.433	0.2375	0.3541	0.2511	0.184	-0.086	0.369	49.5	0.372	0.421	325	345	-0.332464	0.075362		Ca01G27710.t1	0.4504	0.1832	0.3462	0.1739	0.189	-0.012	0.392	50.27	0.297	0.419	502	518	0.768147	0.094595		LITCHI014738.m4	0.4574
Acyan01G0104000.1	0.4539	0.2218	0.393	0.2201	0.197	-0.119	0.351	49.66	0.332	0.398	367	385	-0.332467	0.101299		AC1C118T8.1	0.4609	0.2174	0.3163	0.2319	0.182	-0.065	0.358	55	0.351	0.436	388	419	0.276372	0.147971		Ca01G16970.t1	0.4827	0.1584	0.3938	0.2285	0.176	-0.12	0.361	48.41	0.3	0.435	496	504	-1.43175	0.063492		LITCHI014738.m5	0.4574
Acyan01G0104100.1	0.4466	0.2669	0.276	0.2318	0.218	-0.005	0.411	52.16	0.399	0.462	406	431	-0.247564	0.102088		AC1A118T55.1	0.4875	0.1755	0.3478	0.2486	0.194	-0.043	0.384	48.93	0.322	0.406	766	796	-0.06093	0.081658		Ca01G16970.t3	0.4827	0.1584	0.3938	0.2285	0.176	-0.12	0.361	48.41	0.3	0.435	496	504	-1.43175	0.063492		LITCHI014738.m6	0.52
Acyan01G0104200.1	0.4367	0.1646	0.4268	0.2138	0.198	-0.115	0.358	46.46	0.295	0.393	193	194	-0.847938	0.025773		AC1A118T56.1	0.4351	0.2636	0.229	0.3333	0.189	-0.033	0.387	56.85	0.461	0.443	284	293	-0.634812	0.085324		Ca01G10330.t1	0.3511	0.3617	0.2079	0.4111	0.258	0.091	0.472	58.92	0.568	0.469	125	128	-0.632031	0.039063		LITCHI014739.m1	0.3661
Acyan01G0104300.1	0.5152	0.1339	0.4032	0.2292	0.182	-0.151	0.336	45.49	0.264	0.378	583	624	-0.084936	0.104167		AC1C119T2.1	0.3514	0.3195	0.2857	0.2703	0.22	0.025	0.437	55.62	0.474	0.495	380	394	-0.265482	0.081218		Ca01G16970.t2	0.4701	0.1549	0.3939	0.2297	0.169	-0.117	0.358	48.06	0.302	0.442	450	457	-1.4081	0.056893		LITCHI014740.m1	0.4405
Acyan01G0104400.1	0.3957	0.2255	0.375	0.2262	0.181	-0.109	0.364	55.83	0.364	0.462	283	291	-0.360825	0.075601		AC1A119T38.1	0.4468	0.2025	0.3452	0.2494	0.191	-0.042	0.394	51.46	0.356	0.433	1051	1085	-0.540092	0.059908		Ca01G00380.t3	0.4562	0.3125	0.2797	0.2481	0.261	-0.013	0.423	60.37	0.423	0.425	196	207	-0.297585	0.120773		LITCHI014741.m1	0.3831
Acyan01G0104500.1	0.4803	0.1785	0.3712	0.2219	0.209	-0.026	0.409	51.03	0.311	0.439	460	471	-0.508917	0.084926		AC1A119T39.1	0.3495	0.3204	0.2393	0.3526	0.241	0.126	0.491	58.7	0.522	0.491	232	243	-0.581481	0.09465		Ca01G16840.t1	0.47	0.2004	0.348	0.2173	0.197	-0.057	0.381	49.75	0.327	0.412	643	671	0.184948	0.098361		LITCHI014741.m2	0.377
Acyan01G0104600.1	0.4734	0.2319	0.3493	0.2373	0.211	-0.097	0.379	52.31	0.355	0.432	507	519	-0.560501	0.088632		AC1P119T21.1	0.1689	0.5676	0.1228	0.3455	0.202	0.17	0.503	44.27	0.758	0.586	161	166	0.095783	0.090361		Ca01G00380.t2	0.4037	0.3853	0.2427	0.2796	0.247	-0.018	0.409	61	0.496	0.45	137	143	-0.111189	0.125874		LITCHI014741.m3	0.3533
Acyan01G0104700.1	0.2904	0.2787	0.3366	0.322	0.182	-0.007	0.417	59.3	0.481	0.49	503	522	-0.461111	0.06705		AC1P120T7.1	0.4731	0.2796	0.3381	0.1563	0.255	0.021	0.444	54.16	0.348	0.419	207	211	-0.305213	0.109005		Ca01G00380.t1	0.4144	0.3874	0.2897	0.24	0.24	-0.038	0.41	55.22	0.465	0.461	144	152	-0.801974	0.098684		LITCHI014742.m1	0.414
Acyan01G0104800.1	0.477	0.1883	0.2979	0.2611	0.215	-0.038	0.406	48.8	0.361	0.469	288	298	-0.523154	0.050336		AC1C121T2.1	0.4564	0.2615	0.3575	0.2407	0.216	-0.016	0.407	52.69	0.37	0.389	243	251	-0.515936	0.091633		Ca01G03260.t1	0.2952	0.3511	0.1932	0.3872	0.231	0.065	0.443	53.03	0.591	0.545	438	453	0.030022	0.092715		LITCHI014742.m2	0.4134
Acyan01G0104900.1	0.4718	0.2238	0.3144	0.2334	0.235	-0.066	0.388	51.33	0.356	0.427	578	600	-0.075333	0.1		AC1C121T3.1	0.5118	0.2362	0.319	0.2571	0.196	-0.128	0.34	52.26	0.358	0.386	159	164	-0.478659	0.103659		Ca01G16050.t1	0.4038	0.25	0.4909	0.215	0.203	-0.012	0.434	45.81	0.338	0.4	145	151	-0.678808	0.072848		LITCHI014742.m3	0.4165
Acyan01G0105000.1	0.4912	0.2324	0.289	0.2357	0.235	-0.042	0.399	51.63	0.362	0.417	401	416	0.002644	0.088942		AC1A121T19.1	0.265	0.4417	0.1641	0.4082	0.24	0.099	0.482	54.07	0.658	0.542	342	356	-0.581742	0.061798		Ca01G15400.t2	0.334	0.2096	0.458	0.2019	0.195	-0.067	0.395	46.91	0.335	0.444	656	686	-0.309184	0.078717		LITCHI014742.m4	0.414
Acyan01G0105100.1	0.3354	0.2975	0.3306	0.2881	0.185	-0.044	0.389	56.89	0.463	0.475	175	184	-0.273913	0.125		AC1A121T20.1	0.4576	0.1979	0.3739	0.279	0.209	-0.111	0.37	53.66	0.353	0.43	470	485	-0.626186	0.070103		Ca01G15400.t1	0.3271	0.2079	0.477	0.1781	0.196	-0.08	0.394	43.73	0.318	0.449	525	547	-0.386472	0.065814		LITCHI014743.m1	0.3841
Acyan01G0105200.1	0.4257	0.2673	0.3169	0.2982	0.216	-0.078	0.382	53.6	0.422	0.462	249	257	-0.619455	0.077821		AC1A122T20.1	0.2752	0.4128	0.209	0.3984	0.226	0.072	0.468	55.79	0.618	0.523	361	378	-0.555556	0.068783		Ca01G14270.t1	0.5552	0.1628	0.2662	0.2553	0.193	-0.089	0.359	46.18	0.319	0.426	401	419	0.045346	0.090692		LITCHI014744.m1	0.4626
Acyan01G0105300.1	0.4382	0.1854	0.3394	0.268	0.193	-0.135	0.332	48.04	0.356	0.439	208	217	-0.001843	0.059908		AC1P122T6.1	0.4576	0.2288	0.45	0.1647	0.148	-0.199	0.293	49.28	0.293	0.34	140	142	-0.126056	0.105634		Ca01G07270.t1	0.5429	0.181	0.3776	0.1818	0.218	-0.079	0.38	50.04	0.271	0.348	129	134	-0.222388	0.052239		LITCHI014744.m2	0.4638
Acyan01G0105400.1	0.4775	0.1478	0.3831	0.2291	0.179	-0.102	0.351	49.55	0.293	0.415	1125	1170	-0.109145	0.079487		AC1A122T21.1	0.2518	0.4397	0.1804	0.4082	0.24	0.114	0.49	53.7	0.657	0.541	341	355	-0.61324	0.059155		Ca01G09050.t1	0.4144	0.2896	0.2624	0.3152	0.232	-0.002	0.419	53.99	0.458	0.441	566	590	-0.176441	0.10678		LITCHI014744.m3	0.4614
Acyan01G0105500.1	0.35	0.1812	0.45	0.3491	0.187	-0.149	0.338	53.57	0.391	0.421	225	235	-0.695745	0.06383		AC1C123T5.1	0.3827	0.3112	0.2798	0.1986	0.222	0.073	0.453	60.53	0.425	0.449	212	225	0.626667	0.137778		Ca01G24350.t1	0.418	0.1953	0.3764	0.235	0.188	-0.099	0.357	49.39	0.334	0.431	314	323	0.04582	0.052632		LITCHI014744.m4	0.4687
Acyan01G0105600.1	0.5113	0.123	0.4473	0.2085	0.185	-0.167	0.327	41.73	0.247	0.376	373	390	-0.539744	0.064103		AC1A123T38.1	0.4394	0.2197	0.3097	0.2121	0.211	-0.016	0.399	38.94	0.35	0.42	143	150	0.788	0.106667		Ca01G26130.t2	0.4543	0.3065	0.3668	0.2115	0.229	-0.082	0.381	54.37	0.381	0.401	444	452	-0.438938	0.106195		LITCHI014744.m5	0.4687
Acyan01G0105700.1	0.525	0.14	0.3544	0.3071	0.178	-0.155	0.328	53.91	0.306	0.371	232	246	-0.159756	0.138211		AC1A123T39.1	0.4093	0.2832	0.2831	0.2212	0.227	0.032	0.437	53.46	0.408	0.448	497	529	0.56862	0.139887		Ca01G26130.t1	0.4382	0.289	0.3654	0.2371	0.216	-0.079	0.38	56.3	0.386	0.416	523	535	-0.501308	0.084112		LITCHI014744.m6	0.4582
Acyan01G0105800.1	0.4524	0.2937	0.3265	0.2184	0.214	0.01	0.428	47.01	0.386	0.396	145	149	-0.144295	0.154362		AC1P123T23.1	0.4309	0.187	0.307	0.2804	0.129	-0.072	0.369	43.78	0.376	0.405	141	149	-0.598658	0.073826		Ca01G14610.t1	0.5042	0.089	0.3966	0.3032	0.191	-0.155	0.332	45.09	0.292	0.399	301	318	-0.206289	0.091195		LITCHI014744.m7	0.4641
Acyan01G0105900.1	0.4581	0.1998	0.3521	0.2651	0.193	-0.088	0.362	51.37	0.352	0.416	1300	1352	-0.257766	0.079142		AC1A123T41.1	0.4588	0.2151	0.3378	0.2087	0.193	-0.089	0.352	55.65	0.336	0.436	307	323	0.1	0.123839		Ca01G25140.t1	0.3765	0.1728	0.452	0.307	0.157	-0.182	0.326	53.63	0.358	0.391	439	461	-0.629935	0.056399		LITCHI014745.m1	0.4475
Acyan01G0106100.1	0.283	0.2547	0.3889	0.325	0.197	-0.003	0.414	56.69	0.455	0.447	145	150	-0.55	0.053333		AC1A124T41.1	0.4536	0.1887	0.3617	0.2243	0.168	-0.136	0.333	54.66	0.321	0.439	327	346	-0.05578	0.132948		Ca01G15400.t3	0.3405	0.2086	0.4569	0.1993	0.195	-0.064	0.393	46.86	0.331	0.438	682	713	-0.230014	0.082749		LITCHI014746.m1	0.4265
Acyan01G0106200.1	0.4804	0.2179	0.2417	0.3154	0.186	-0.074	0.369	51.65	0.406	0.447	648	673	-0.308024	0.104012		AC1A124T42.1	0.3487	0.3487	0.2122	0.35	0.251	0.084	0.471	55.28	0.55	0.54	715	738	-0.64336	0.054201		Ca01G11250.t3	0.3735	0.2918	0.2218	0.3376	0.2	-0.045	0.374	57.78	0.505	0.485	305	315	-0.069206	0.079365		LITCHI014746.m2	0.4265
Acyan01G0106400.1	0.4421	0.176	0.3261	0.335	0.135	-0.178	0.306	50.79	0.382	0.419	288	301	-0.292359	0.089701		AC1A124T43.1	0.4228	0.2349	0.4	0.168	0.203	-0.031	0.399	49.47	0.324	0.421	173	182	-0.112637	0.071429		Ca01G11250.t2	0.3927	0.2538	0.2844	0.3173	0.196	-0.038	0.384	57.96	0.451	0.472	406	417	-0.356835	0.079137		LITCHI014746.m3	0.4265
Acyan01G0106500.1	0.2759	0.2931	0.3069	0.2857	0.164	0.002	0.415	54.24	0.488	0.5	123	130	0.576923	0.123077		AC1C124T9.1	0.4759	0.1667	0.3509	0.2283	0.197	-0.099	0.362	49.54	0.309	0.426	517	548	0.007117	0.096715		Ca01G19990.t1	0.4586	0.1579	0.2278	0.3985	0.18	-0.079	0.363	49.43	0.446	0.447	336	340	-0.383235	0.058824		LITCHI014746.m4	0.4328
Acyan01G0106600.1	0.3462	0.2733	0.3165	0.3488	0.174	-0.079	0.371	59.87	0.473	0.449	539	552	-0.48279	0.054348		AC1P125T15.1	0.4188	0.2479	0.3458	0.2871	0.19	-0.081	0.382	58.36	0.403	0.455	144	151	-0.645695	0.099338		Ca01G11250.t1	0.3832	0.2527	0.2951	0.3276	0.186	-0.043	0.382	58.06	0.454	0.472	456	469	-0.482516	0.06823		LITCHI014746.m5	0.4265
Acyan01G0106700.1	0.3992	0.2634	0.348	0.3064	0.204	-0.031	0.397	52.01	0.425	0.431	320	330	-0.586061	0.078788		AC1A125T38.1	0.4367	0.2033	0.3091	0.2932	0.168	-0.12	0.336	49.52	0.387	0.434	705	722	-0.097091	0.078947		Ca01G01510.t1	0.428	0.2841	0.319	0.2319	0.223	-0.033	0.406	54.29	0.397	0.444	310	316	-0.126899	0.066456		LITCHI014746.m6	0.4401
Acyan01G0106800.1	0.3726	0.3077	0.2526	0.3249	0.201	-0.021	0.397	59.58	0.492	0.461	496	506	-0.057707	0.08498		AC1A126T13.1	0.3018	0.3846	0.2237	0.277	0.245	0.108	0.487	61	0.555	0.536	191	197	0.248731	0.111675		Ca01G07610.t1	0.4923	0.1744	0.3316	0.2102	0.242	-0.038	0.4	46.2	0.309	0.443	230	237	0.209283	0.063291		LITCHI014746.m7	0.4401
Acyan01G0106900.1	0.4673	0.1759	0.3544	0.3282	0.17	-0.133	0.358	44.7	0.374	0.43	265	283	-0.866431	0.088339		AC1A127T68.1	0.3815	0.289	0.259	0.3253	0.195	-0.039	0.399	58.81	0.48	0.492	406	423	-0.6974	0.108747		Ca01G20770.t1	0.3869	0.1859	0.5401	0.1905	0.163	-0.186	0.312	36.41	0.279	0.356	247	262	-0.220611	0.10687		LITCHI014746.m8	0.4265
Acyan01G0107000.1	0.4211	0.2368	0.2424	0.3736	0.232	-0.056	0.383	53.43	0.459	0.43	133	141	0.176596	0.092199		AC1A127T65.1	0.2673	0.3564	0.3	0.3951	0.175	-0.012	0.41	55.24	0.557	0.479	122	126	-0.826984	0.063492		Ca01G12040.t1	0.4286	0.2857	0.2374	0.3511	0.238	0.029	0.453	55.46	0.491	0.476	159	163	-0.954601	0.06135		LITCHI014746.m9	0.4365
Acyan01G0107100.1	0.4716	0.1853	0.4043	0.2553	0.208	-0.112	0.356	51.02	0.32	0.383	578	601	-0.3203	0.088186		AC1C127T5.1	0.4096	0.2587	0.364	0.2552	0.197	-0.073	0.383	52.11	0.391	0.421	711	736	-0.301359	0.097826		Ca01G10600.t1	0.4552	0.1866	0.3359	0.2564	0.178	-0.035	0.384	52.27	0.346	0.422	159	165	0.021818	0.036364		LITCHI014747.m1	0.4612
Acyan01G0107200.1	0.5121	0.1473	0.4148	0.2288	0.188	-0.202	0.308	45.52	0.275	0.366	517	543	-0.348987	0.093923		AC1A127T67.1	0.4317	0.2509	0.4004	0.1981	0.197	-0.09	0.366	51.33	0.344	0.409	642	658	-0.284802	0.103343		Ca01G23340.t1	0.4512	0.1585	0.3699	0.2295	0.157	-0.094	0.363	40.4	0.297	0.426	91	101	0.534653	0.128713		LITCHI014747.m2	0.4612
Acyan01G0107300.1	0.4099	0.2361	0.3273	0.2203	0.189	-0.013	0.393	50.23	0.373	0.434	534	553	0.351175	0.083183		AC1P127T32.1	0.2411	0.2589	0.225	0.453	0.164	0.007	0.412	61	0.603	0.54	136	142	-0.565493	0.028169		Ca01G06480.t1	0.5095	0.1958	0.3624	0.2273	0.213	-0.018	0.407	45.76	0.313	0.384	632	658	-0.319301	0.106383		LITCHI014748.m1	0.1695
Acyan01G0107400.1	0.4933	0.1747	0.3349	0.2513	0.191	-0.15	0.333	49.03	0.323	0.397	592	622	-0.0791	0.093248		AC1A127T69.1	0.3493	0.2761	0.2862	0.311	0.189	-0.012	0.401	60.68	0.466	0.47	399	417	0.179376	0.086331		Ca01G20820.t2	0.424	0.188	0.3611	0.3317	0.129	-0.111	0.353	46.22	0.387	0.459	300	303	-1.84918	0.062706		LITCHI014748.m2	0.1695
Acyan01G0107600.1	0.3448	0.3498	0.3048	0.2356	0.185	-0.063	0.372	58.27	0.469	0.487	239	249	-0.234538	0.096386		AC1C127T9.1	0.402	0.1961	0.3762	0.241	0.158	-0.117	0.352	53.97	0.349	0.444	364	371	-0.207278	0.059299		Ca01G20820.t1	0.3774	0.2581	0.3345	0.3447	0.149	-0.084	0.373	54.02	0.449	0.472	381	389	-1.59743	0.069409		LITCHI014749.m1	0.2722
Acyan01G0107700.1	0.4639	0.1697	0.3629	0.2945	0.201	-0.1	0.361	50.1	0.353	0.425	787	807	-0.691946	0.045849		AC1A128T26.1	0.4479	0.1577	0.341	0.264	0.178	-0.059	0.383	49.63	0.337	0.464	418	430	-0.190233	0.051163		Ca01G08690.t1	0.4342	0.1743	0.3718	0.2112	0.159	-0.114	0.328	47.97	0.311	0.408	341	364	0.595879	0.090659		LITCHI014750.m1	0.4144
Acyan01G0107800.1	0.4491	0.2245	0.3346	0.2764	0.194	-0.088	0.366	55.02	0.379	0.419	659	685	-0.152701	0.093431		AC1C128T2.1	0.2159	0.3593	0.2308	0.4177	0.19	0.071	0.45	54.19	0.629	0.531	653	676	-0.148817	0.075444		Ca01G22980.t1	0.4746	0.1881	0.3333	0.2391	0.198	-0.033	0.389	54.5	0.332	0.407	388	394	-0.093401	0.071066		LITCHI014751.m1	0.3692
Acyan01G0107900.1	0.2552	0.5128	0.1638	0.236	0.267	0.213	0.551	48.96	0.639	0.547	465	490	0.47898	0.138776		AC1A129T21.1	0.4074	0.2407	0.3471	0.2963	0.179	-0.044	0.375	59.59	0.403	0.436	144	149	-0.079866	0.053691		Ca01G16770.t1	0.4419	0.1898	0.3775	0.2702	0.191	-0.108	0.357	55	0.348	0.437	414	436	-0.478899	0.126147		LITCHI014751.m2	0.3692
Acyan01G0108000.1	0.4479	0.1961	0.3039	0.2549	0.172	-0.086	0.365	52.59	0.363	0.453	474	483	-0.135404	0.072464		AC1A129T22.1	0.377	0.3197	0.2667	0.2857	0.265	0.098	0.47	61	0.477	0.476	149	156	0.014744	0.064103		Ca01G24130.t1	0.5075	0.1652	0.3025	0.3028	0.192	-0.131	0.346	47.9	0.346	0.409	408	434	-0.196774	0.087558		LITCHI014753.m1	0.4362
Acyan01G0108100.1	0.3019	0.3358	0.3473	0.2976	0.179	-0.035	0.412	57.89	0.49	0.471	335	354	-0.701412	0.10452		AC1C130T5.1	0.3657	0.2731	0.3413	0.276	0.209	-0.027	0.393	59.61	0.427	0.441	262	273	-0.044689	0.07326		Ca01G17060.t1	0.4832	0.1604	0.2681	0.3708	0.19	-0.122	0.349	52.83	0.392	0.438	602	638	-0.117712	0.087774		LITCHI014754.m1	0.4278
Acyan01G0108300.1	0.4684	0.188	0.3812	0.2429	0.205	-0.103	0.363	52.13	0.328	0.41	815	849	-0.349706	0.088339		AC1A130T58.1	0.3932	0.2864	0.2804	0.2557	0.239	0.044	0.429	52.94	0.437	0.47	238	244	-0.056148	0.090164		Ca01G02520.t1	0.3739	0.2793	0.2915	0.2759	0.204	0.063	0.455	53.51	0.444	0.462	266	277	-0.335379	0.064982		LITCHI014754.m2	0.4305
Acyan01G0108600.1	0.3875	0.2125	0.4394	0.3115	0.146	-0.123	0.333	50.88	0.375	0.347	96	101	-0.563366	0.079208		AC1C130T4.1	0.4911	0.1964	0.3349	0.2587	0.2	-0.096	0.37	43.87	0.348	0.431	276	296	-0.679392	0.097973		Ca01G17400.t1	0.4358	0.197	0.414	0.2169	0.181	-0.138	0.355	50.77	0.32	0.417	406	422	-0.592654	0.033175		LITCHI014754.m3	0.4227
Acyan01G0108700.1	0.3036	0.2946	0.3048	0.3607	0.222	-0.034	0.41	58.47	0.512	0.512	541	578	-0.378893	0.095156		AC1C131T6.1	0.3978	0.2701	0.3038	0.3058	0.241	0.001	0.417	56.12	0.44	0.444	336	348	-0.088793	0.100575		Ca01G17400.t2	0.434	0.2013	0.4094	0.2186	0.181	-0.14	0.353	50.05	0.325	0.421	385	401	-0.560848	0.034913		LITCHI014754.m4	0.4623
Acyan01G0109100.1	0.4431	0.1578	0.3662	0.2319	0.161	-0.153	0.319	51.27	0.315	0.459	746	770	-0.295844	0.067532		AC1C133T6.1	0.2085	0.2681	0.2045	0.5441	0.184	-0.014	0.421	48.38	0.663	0.577	309	324	-0.977161	0.052469		Ca01G17900.t1	0.414	0.1953	0.3747	0.2455	0.184	-0.052	0.373	51.15	0.352	0.432	512	536	-0.206717	0.074627		LITCHI014754.m5	0.4659
Acyan01G0109200.1	0.3604	0.2843	0.3287	0.3861	0.188	-0.117	0.362	49.6	0.486	0.416	276	290	-1.01896	0.072414		AC1E136T0.1	0.2194	0.4541	0.1588	0.3653	0.229	0.079	0.473	53.79	0.682	0.62	220	223	-0.415247	0.076233		Ca01G01390.t1	0.3901	0.2553	0.3282	0.2066	0.161	-0.078	0.371	56.25	0.384	0.478	159	161	-0.201863	0.031056		LITCHI014755.m1	0.3483
Acyan01G0109300.1	0.4828	0.2759	0.2432	0.3582	0.273	-0.034	0.417	55.01	0.444	0.445	108	110	-0.461818	0.081818		AC1C136T3.1	0.4121	0.2242	0.4303	0.239	0.237	-0.07	0.402	51.06	0.35	0.406	214	220	-0.680909	0.090909		Ca01G12690.t2	0.3469	0.2211	0.4864	0.2346	0.156	-0.154	0.323	47.82	0.34	0.382	371	394	-0.252284	0.101523		LITCHI014756.m1	0.1376
Acyan01G0109400.1	0.4988	0.1732	0.3624	0.2734	0.224	-0.054	0.394	48.02	0.334	0.406	1585	1636	-0.449939	0.080073		AC1A137T31.1	0.4477	0.2284	0.361	0.2546	0.207	-0.085	0.38	53.67	0.364	0.431	1193	1244	-0.257958	0.079582		Ca01G17130.t1	0.4314	0.2104	0.3438	0.2666	0.201	-0.101	0.364	52.59	0.377	0.469	942	967	-0.876939	0.059979		LITCHI014757.m1	0.3301
Acyan01G0109500.1	0.4169	0.2648	0.3762	0.1905	0.197	-0.024	0.397	53.7	0.359	0.429	418	434	-0.157834	0.096774		AC1A138T5.1	0.4307	0.2228	0.3167	0.3059	0.181	-0.121	0.34	48.36	0.402	0.448	241	253	-0.280237	0.090909		Ca01G12690.t1	0.3675	0.22	0.4641	0.2235	0.163	-0.135	0.336	48.5	0.336	0.4	494	524	-0.225954	0.101145		LITCHI014758.m1	0.4747
Acyan01G0109600.1	0.4536	0.1967	0.362	0.2391	0.206	-0.065	0.375	52.94	0.341	0.435	437	457	-0.314442	0.074398		AC1A139T37.1	0.3021	0.3172	0.3924	0.2556	0.174	-0.055	0.382	52.32	0.45	0.425	387	402	-0.175871	0.134328		Ca01G17130.t2	0.4366	0.1972	0.3629	0.2298	0.193	-0.098	0.362	51.41	0.345	0.461	704	728	-0.622665	0.063187		LITCHI014758.m2	0.4484
Acyan01G0109700.1	0.4892	0.161	0.3701	0.2347	0.189	-0.118	0.362	50.12	0.311	0.413	804	820	-0.709878	0.05122		AC1C139T5.1	0.4444	0.1282	0.3462	0.2323	0.155	-0.112	0.341	54.72	0.302	0.477	126	130	-0.476923	0.038462		Ca01G01460.t1	0.4674	0.1807	0.348	0.3466	0.208	-0.114	0.358	50.89	0.379	0.419	948	993	-0.554683	0.08862		LITCHI014758.m3	0.4484
Acyan01G0109800.1	0.4043	0.2979	0.2733	0.2911	0.212	-0.034	0.396	54.52	0.453	0.447	225	238	-0.240756	0.117647		AC1A139T38.1	0.3806	0.2761	0.3359	0.2735	0.228	-0.019	0.415	58.84	0.421	0.446	164	171	0.167837	0.076023		Ca01G17130.t3	0.4366	0.1972	0.3629	0.2298	0.193	-0.098	0.362	51.41	0.345	0.461	704	728	-0.622665	0.063187		LITCHI014758.m4	0.4559
Acyan01G0109900.1	0.3829	0.2627	0.3782	0.2048	0.175	-0.114	0.334	56.64	0.373	0.415	359	377	0.264456	0.119363		AC1A139T39.1	0.3786	0.284	0.3913	0.2	0.24	0.016	0.432	54.49	0.382	0.448	280	291	-0.18866	0.099656		Ca01G13480.t1	0.4796	0.2279	0.279	0.2743	0.218	-0.001	0.408	49.94	0.388	0.456	933	968	-0.373863	0.083678		LITCHI014758.m5	0.4484
Acyan01G0110000.1	0.4629	0.2043	0.3032	0.2727	0.195	-0.065	0.365	54.54	0.367	0.416	698	729	0.171056	0.115226		AC1P140T2.1	0.3189	0.3346	0.2759	0.3286	0.2	0.053	0.455	60.18	0.515	0.483	299	311	-0.416077	0.07717		Ca01G13820.t2	0.4171	0.1818	0.3756	0.3243	0.173	-0.093	0.354	54.72	0.382	0.428	246	254	-0.703937	0.047244		LITCHI014758.m6	0.4559
Acyan01G0110100.1	0.3407	0.3077	0.3163	0.3488	0.241	0.085	0.458	61	0.483	0.446	120	127	-0.111024	0.102362		AC1A144T14.1	0.3782	0.2756	0.3593	0.2591	0.218	0.012	0.423	55.28	0.412	0.44	381	395	-0.241013	0.098734		Ca01G13480.t2	0.4942	0.2161	0.2753	0.2772	0.216	-0.012	0.402	49.61	0.38	0.454	851	884	-0.36448	0.085973		LITCHI014758.m7	0.4484
Acyan01G0110200.1	0.3861	0.3101	0.3333	0.2721	0.271	0.087	0.461	61	0.436	0.445	204	217	-0.221659	0.119816		AC1A146T14.1	0.4722	0.127	0.3773	0.2549	0.228	-0.019	0.408	47.52	0.304	0.435	319	328	-0.271646	0.042683		Ca01G13820.t1	0.402	0.201	0.3744	0.3301	0.163	-0.109	0.344	55.57	0.399	0.431	273	283	-0.847703	0.045936		LITCHI014758.m8	0.4559
Acyan01G0110300.1	0.3962	0.2049	0.4012	0.2525	0.186	-0.053	0.381	51.27	0.351	0.408	436	468	0.360043	0.121795		AC1A146T15.1	0.2941	0.3571	0.3959	0.2054	0.207	0.03	0.446	56.32	0.454	0.49	271	277	-0.734296	0.097473		Ca01G20120.t1	0.4657	0.1652	0.3494	0.2875	0.213	-0.075	0.389	47.77	0.355	0.435	606	625	-0.732	0.0464		LITCHI014758.m9	0.4559
Acyan01G0110400.1	0.2745	0.2386	0.4219	0.3288	0.179	-0.039	0.396	51.74	0.437	0.453	389	410	-0.489024	0.070732		AC1A147T4.1	0.3119	0.2569	0.3188	0.2928	0.169	-0.019	0.401	58.21	0.462	0.515	262	269	-0.380669	0.048327		Ca01G21060.t1	0.3907	0.3444	0.223	0.3333	0.215	-0.055	0.384	57.05	0.514	0.458	185	193	-0.159586	0.129534		LITCHI014759.m1	0.4613
Acyan01G0110500.1	0.3659	0.2902	0.3741	0.2375	0.191	0.016	0.414	55.01	0.408	0.459	377	393	-0.256489	0.091603		AC1A148T26.1	0.3735	0.253	0.338	0.2273	0.158	-0.078	0.363	55.33	0.396	0.493	182	186	-0.372581	0.069892		Ca01G12110.t1	0.4476	0.2047	0.3789	0.2477	0.19	-0.061	0.376	52.27	0.34	0.402	1884	1969	-0.066836	0.123413		LITCHI014759.m2	0.4725
Acyan01G0110600.1	0.4356	0.2761	0.3416	0.2483	0.26	0.049	0.44	56.16	0.391	0.42	207	222	-0.222072	0.126126		AC1C148T3.1	0.4505	0.1648	0.3882	0.2857	0.191	-0.168	0.342	53.81	0.333	0.402	111	117	-0.453846	0.042735		Ca01G15980.t1	0.4219	0.2344	0.3514	0.1717	0.141	-0.109	0.329	47.01	0.336	0.402	140	150	-0.028	0.12		LITCHI014759.m3	0.4748
Acyan01G0110700.1	0.4462	0.2523	0.3554	0.2475	0.226	-0.016	0.398	53.77	0.374	0.427	420	449	-0.151002	0.104677		AC1C148T4.1	0.4685	0.1757	0.2905	0.2615	0.203	-0.048	0.369	48.68	0.353	0.463	255	262	0.107634	0.057252		Ca01G05040.t1	0.4231	0.156	0.402	0.2584	0.185	-0.053	0.402	50.82	0.328	0.451	597	617	-0.588331	0.056726		LITCHI014759.m4	0.4778
Acyan01G0110800.1	0.4208	0.1931	0.2974	0.358	0.167	-0.138	0.335	50.29	0.416	0.447	245	258	-0.339147	0.069767		AC1P150T1.1	0.3043	0.3478	0.4286	0.1918	0.179	-0.119	0.364	49.34	0.43	0.409	107	114	-0.114912	0.114035		Ca01G21830.t2	0.4887	0.1959	0.3299	0.2324	0.221	-0.044	0.394	51.06	0.333	0.434	520	545	-0.384771	0.082569		LITCHI014759.m5	0.4809
Acyan01G0110900.1	0.5026	0.114	0.2698	0.3512	0.183	-0.04	0.389	45.13	0.354	0.426	229	241	0.06805	0.058091		AC1P150T3.1	0.3158	0.3732	0.1818	0.3257	0.228	0.099	0.477	56.56	0.574	0.541	235	245	-0.280408	0.04898		Ca01G21830.t1	0.476	0.1956	0.3488	0.2163	0.218	-0.039	0.397	50.59	0.324	0.441	638	665	-0.407068	0.078195		LITCHI014760.m1	0.4869
Acyan01G0111000.1	0.4194	0.2097	0.3362	0.3429	0.187	-0.084	0.366	57.49	0.405	0.437	153	164	-0.12561	0.085366		AC1C152T1.1	0.4011	0.2222	0.2798	0.3932	0.183	-0.13	0.355	52.78	0.463	0.471	451	467	-0.681585	0.085653		Ca01G18680.t2	0.4185	0.2281	0.3483	0.268	0.169	-0.086	0.346	53.05	0.381	0.402	483	498	0.09257	0.060241		LITCHI014760.m2	0.4887
Acyan01G0111100.1	0.3982	0.1991	0.4031	0.2395	0.199	-0.022	0.409	52.13	0.345	0.416	296	303	-0.666997	0.033003		AC1P154T11.1	0.3346	0.2751	0.3185	0.2857	0.141	-0.041	0.371	55.07	0.45	0.432	307	310	0.012258	0.051613		Ca01G01420.t1	0.3791	0.2668	0.3393	0.2196	0.202	-0.026	0.397	54.84	0.393	0.428	438	456	0.496053	0.127193		LITCHI014760.m3	0.4933
Acyan01G0111200.1	0.3791	0.3077	0.3438	0.2	0.211	0.025	0.429	56.73	0.41	0.47	210	229	-0.269869	0.117904		AC1P154T31.1	0.4192	0.2335	0.2476	0.3711	0.167	-0.094	0.348	48.94	0.459	0.459	405	424	-0.149057	0.089623		Ca01G19810.t1	0.496	0.153	0.3824	0.2143	0.224	-0.091	0.379	48.41	0.29	0.441	939	970	-0.729897	0.052577		LITCHI014760.m4	0.4947
Acyan01G0111300.1	0.36	0.32	0.2342	0.3271	0.218	0.031	0.434	59.15	0.519	0.541	129	143	-0.529371	0.111888		AC1A154T56.1	0.4644	0.1985	0.3553	0.2775	0.184	-0.128	0.339	54.17	0.351	0.416	316	329	-0.151064	0.115502		Ca01G18680.t1	0.4185	0.2281	0.3483	0.268	0.169	-0.086	0.346	53.05	0.381	0.402	483	498	0.09257	0.060241		LITCHI014760.m5	0.4951
Acyan01G0111400.1	0.5076	0.1258	0.2282	0.4125	0.188	-0.088	0.366	48.3	0.406	0.447	566	593	-0.384991	0.060708		AC1A155T15.1	0.4532	0.1873	0.3639	0.2483	0.196	-0.061	0.378	55.04	0.336	0.422	399	408	-0.041422	0.073529		Ca01G24440.t1	0.4889	0.1667	0.2983	0.2934	0.195	-0.05	0.394	52.17	0.357	0.45	221	225	-0.238222	0.075556		LITCHI014761.m1	0.3831
Acyan01G0111500.1	0.4739	0.1927	0.2929	0.2828	0.222	-0.038	0.399	47.58	0.376	0.448	559	579	-0.100518	0.032815		AC1C155T7.1	0.4643	0.3214	0.25	0.2716	0.238	-0.041	0.394	50.76	0.45	0.441	109	111	-0.415315	0.09009		Ca01G07700.t2	0.363	0.2296	0.313	0.4146	0.159	-0.144	0.326	61	0.477	0.421	172	182	-0.56044	0.087912		LITCHI014764.m1	0.4277
Acyan01G0111600.1	0.46	0.175	0.4541	0.224	0.211	-0.143	0.35	51.62	0.296	0.408	257	263	-0.63346	0.076046		AC1A155T13.1	0.5096	0.1923	0.3362	0.2946	0.296	-0.006	0.434	45.96	0.366	0.448	145	148	-0.647973	0.054054		Ca01G24600.t1	0.3306	0.3918	0.2301	0.3024	0.248	0.035	0.45	54.14	0.543	0.503	291	302	-0.196027	0.076159		LITCHI014765.m1	0.3608
Acyan01G0111700.1	0.3864	0.2159	0.4091	0.2436	0.177	-0.108	0.361	51.14	0.352	0.436	108	114	-0.264035	0.052632		AC1C155T4.1	0.322	0.3559	0.25	0.2476	0.162	0.044	0.421	58.19	0.511	0.501	133	137	-0.045256	0.10219		Ca01G07700.t1	0.363	0.2296	0.313	0.4146	0.159	-0.144	0.326	61	0.477	0.421	172	182	-0.56044	0.087912		LITCHI014765.m2	0.3711
Acyan01G0111800.1	0.4991	0.1695	0.3503	0.2867	0.198	-0.128	0.342	51.2	0.331	0.374	647	675	0.133333	0.102222		AC1C156T4.1	0.4516	0.1613	0.375	0.2821	0.172	-0.12	0.345	51.78	0.333	0.423	333	352	-0.29517	0.099432		Ca01G14970.t2	0.4767	0.1774	0.3555	0.2463	0.189	-0.087	0.358	49.94	0.325	0.415	950	984	-0.248679	0.091463		LITCHI014765.m3	0.3711
Acyan01G0111900.1	0.418	0.2219	0.3731	0.2403	0.185	-0.136	0.335	54.23	0.352	0.407	355	380	0.340526	0.144737		AC1C156T5.1	0.4118	0.2824	0.3239	0.2273	0.223	-0.003	0.423	56.16	0.402	0.479	97	101	-0.3	0.089109		Ca01G12330.t1	0.3614	0.2351	0.4138	0.2607	0.163	-0.144	0.333	51.33	0.378	0.413	339	354	-0.146893	0.09322		LITCHI014766.m1	0.4481
Acyan01G0112000.1	0.332	0.3983	0.2273	0.22	0.261	0.101	0.47	59.15	0.519	0.525	270	284	0.378169	0.052817		AC1P156T26.1	0.3263	0.1684	0.2935	0.5732	0.18	-0.098	0.347	44.4	0.521	0.43	121	128	0.078125	0.125		Ca01G14970.t3	0.4635	0.175	0.354	0.2216	0.178	-0.081	0.358	49.85	0.315	0.424	709	734	-0.110627	0.074932		LITCHI014766.m2	0.4481
Acyan01G0112100.1	0.3548	0.235	0.3781	0.2198	0.158	-0.111	0.348	56.71	0.373	0.467	244	252	0.223809	0.071429		AC1A156T51.1	0.4017	0.2051	0.4348	0.181	0.16	-0.12	0.35	45.43	0.307	0.406	140	147	-0.410884	0.07483		Ca01G15940.t1	0.3678	0.2874	0.506	0.1644	0.214	-0.147	0.342	39.32	0.333	0.38	111	121	-0.118182	0.082645		LITCHI014766.m3	0.4481
Acyan01G0112200.1	0.4253	0.1552	0.4018	0.227	0.169	-0.14	0.322	50.03	0.304	0.425	404	417	0.299281	0.093525		AC1C156T9.1	0.4387	0.1981	0.3043	0.2618	0.248	0.008	0.419	52.11	0.371	0.47	248	258	0.070542	0.042636		Ca01G05990.t1	0.2816	0.2524	0.4609	0.2545	0.159	-0.066	0.375	55.15	0.397	0.433	136	140	-0.62	0.057143		LITCHI014766.m4	0.4481
Acyan01G0112300.1	0.2921	0.3812	0.2328	0.3497	0.251	0.161	0.52	53.08	0.578	0.518	244	256	-0.773438	0.058594		AC1A157T17.1	0.4769	0.2277	0.3053	0.218	0.186	-0.093	0.369	48.76	0.353	0.434	374	404	-0.241089	0.101485		Ca01G14970.t4	0.4731	0.1768	0.3459	0.2265	0.176	-0.086	0.354	49.36	0.318	0.425	669	697	-0.154089	0.083214		LITCHI014766.m5	0.4481
Acyan01G0112400.1	0.4633	0.1877	0.3003	0.2883	0.156	-0.113	0.336	52.61	0.365	0.407	876	905	0.02	0.071823		AC1A157T18.1	0.4261	0.313	0.2929	0.2333	0.231	0.014	0.415	61	0.422	0.43	135	141	-0.078723	0.099291		Ca01G14110.t1	0.432	0.246	0.3023	0.2565	0.202	0.005	0.412	51.32	0.395	0.422	1022	1055	-0.020948	0.075829		LITCHI014766.m6	0.46
Acyan01G0112500.1	0.4245	0.2642	0.2625	0.3026	0.183	-0.12	0.333	52.61	0.436	0.423	117	122	0.071312	0.122951		AC1C158T1.1	0.4547	0.1943	0.3494	0.2466	0.184	-0.128	0.355	51.19	0.342	0.448	620	662	-0.340937	0.086103		Ca01G09550.t2	0.3607	0.224	0.428	0.308	0.231	-0.157	0.332	48.4	0.397	0.449	277	291	-0.854983	0.027491		LITCHI014766.m7	0.4481
Acyan01G0112600.1	0.4952	0.1714	0.3402	0.2614	0.208	-0.087	0.373	42.6	0.325	0.402	126	136	0.05	0.132353		AC1P159T4.1	0.3738	0.3178	0.2981	0.2653	0.233	-0.007	0.412	59.55	0.458	0.457	131	135	-0.220741	0.081481		Ca01G09550.t1	0.3676	0.2216	0.4298	0.3043	0.233	-0.153	0.336	48.48	0.392	0.448	283	297	-0.894276	0.026936		LITCHI014767.m1	0.4543
Acyan01G0112700.1	0.3679	0.3821	0.3415	0.1883	0.262	0.088	0.484	54.46	0.451	0.44	244	260	-0.370385	0.165385		AC1A159T7.1	0.4092	0.1914	0.4173	0.2261	0.185	-0.101	0.359	51.45	0.328	0.43	357	374	-0.485027	0.072193		Ca01G19500.t1	0.4648	0.2066	0.3263	0.2067	0.192	-0.034	0.409	49.17	0.335	0.435	242	249	-0.428916	0.080321		LITCHI014767.m2	0.4548
Acyan01G0112800.1	0.4448	0.1785	0.4141	0.2102	0.207	-0.056	0.375	49.78	0.304	0.409	437	453	-0.373289	0.086093		AC1A160T32.1	0.3756	0.2392	0.315	0.2703	0.169	-0.056	0.373	56.08	0.414	0.482	483	503	-0.136779	0.071571		Ca01G04160.t1	0.4583	0.0938	0.5368	0.2333	0.109	-0.224	0.304	43.07	0.24	0.397	125	131	-1.72519	0.091603		LITCHI014767.m3	0.4896
Acyan01G0112900.1	0.448	0.186	0.3628	0.2681	0.219	-0.042	0.382	49.01	0.346	0.4	986	1032	0.168605	0.083333		AC1A160T33.1	0.4792	0.2417	0.25	0.2705	0.217	-0.006	0.414	52.07	0.4	0.449	285	291	-0.340894	0.068729		Ca01G23470.t2	0.3899	0.2339	0.4028	0.2386	0.211	-0.033	0.403	49.38	0.366	0.408	268	274	-0.206569	0.069343		LITCHI014768.m1	0.3793
Acyan01G0113000.1	0.3434	0.234	0.4265	0.2688	0.167	-0.106	0.356	54.6	0.386	0.431	337	354	-0.614689	0.059322		AC1A160T30.1	0.4242	0.1905	0.4066	0.2824	0.194	-0.096	0.37	49.66	0.361	0.41	327	335	-1.04328	0.041791		Ca01G23470.t1	0.3471	0.2521	0.4274	0.2455	0.2	-0.034	0.404	51.5	0.381	0.415	302	311	-0.228296	0.061093		LITCHI014768.m2	0.4103
Acyan01G0113100.1	0.5311	0.1695	0.2654	0.129	0.266	0.17	0.535	38.58	0.267	0.566	187	189	0.206349	0.026455		AC1A160T34.1	0.4642	0.2302	0.3863	0.1416	0.198	-0.058	0.377	48.63	0.302	0.405	305	325	-0.216615	0.113846		Ca01G14490.t1	0.3671	0.3007	0.4106	0.1556	0.206	-0.03	0.407	52.49	0.37	0.43	327	341	-0.275073	0.105572		LITCHI014768.m3	0.3768
Acyan01G0113200.1	0.3333	0.2667	0.4186	0.2222	0.255	0.01	0.434	54.58	0.384	0.413	99	101	-0.105941	0.069307		AC1C160T6.1	0.5233	0.2509	0.2759	0.1619	0.229	0.065	0.46	50.47	0.335	0.435	328	335	-0.197015	0.107463		Ca01G16270.t2	0.4534	0.2915	0.2159	0.2264	0.264	0.077	0.459	45.17	0.427	0.479	281	298	0.077181	0.060403		LITCHI014768.m4	0.3349
Acyan01G0113300.1	0.414	0.2276	0.3254	0.2407	0.157	-0.101	0.342	52.28	0.376	0.429	1103	1134	0.067284	0.058201		AC1C161T0.1	0.4539	0.227	0.3171	0.2379	0.194	-0.093	0.362	53.69	0.359	0.412	473	492	0.273374	0.115854		Ca01G16270.t1	0.4271	0.2743	0.223	0.2659	0.253	0.08	0.462	48.1	0.444	0.491	329	349	0.110029	0.054441		LITCHI014768.m5	0.3349
Acyan01G0113400.1	0.3973	0.2192	0.3014	0.3429	0.231	-0.022	0.407	53.66	0.44	0.481	182	187	-0.239572	0.085561		AC1A162T10.1	0.4505	0.2384	0.2887	0.2036	0.196	-0.039	0.381	51.66	0.363	0.436	543	572	0.603671	0.115385		Ca01G00290.t1	0.3112	0.3112	0.3789	0.2574	0.187	-0.035	0.399	55.65	0.446	0.479	336	344	-0.267151	0.075581		LITCHI014768.m6	0.3349
Acyan01G0113500.1	0.3984	0.3342	0.2141	0.2734	0.24	0.06	0.464	50.43	0.486	0.493	420	446	-0.34148	0.071749		AC1C163T1.1	0.4871	0.1644	0.3574	0.1886	0.177	-0.071	0.375	49.72	0.287	0.449	769	787	-0.375222	0.049555		Ca01G03830.t1	0.5152	0.0808	0.3978	0.2921	0.175	-0.179	0.303	41.81	0.279	0.395	122	130	-0.451538	0.084615		LITCHI014768.m7	0.4274
Acyan01G0113600.1	0.3805	0.2684	0.3968	0.2345	0.216	-0.059	0.39	52.48	0.385	0.419	413	429	-0.174359	0.09324		AC1A164T26.1	0.4258	0.2161	0.3418	0.2685	0.196	-0.067	0.384	57.47	0.376	0.45	362	376	-0.239894	0.066489		Ca01G14970.t1	0.4708	0.1803	0.3528	0.2442	0.186	-0.086	0.358	50.27	0.327	0.418	1213	1254	-0.197049	0.085327		LITCHI014768.m8	0.4578
Acyan01G0113900.1	0.4415	0.2195	0.3677	0.2132	0.192	-0.104	0.363	52.42	0.34	0.437	474	496	-0.381452	0.110887		AC1A164T27.1	0.3586	0.2483	0.3262	0.3308	0.216	-0.04	0.407	51.82	0.446	0.451	177	181	-0.498343	0.088398		Ca01G25880.t1	0.471	0.1806	0.4101	0.2619	0.167	-0.205	0.309	49.74	0.319	0.396	191	202	-0.835644	0.089109		LITCHI014769.m1	0.2773
Acyan01G0114000.1	0.3977	0.2819	0.2429	0.3377	0.215	-0.035	0.396	54.19	0.479	0.473	313	328	-0.341158	0.088415		AC1A166T121.1	0.4898	0.2053	0.2871	0.2312	0.199	-0.078	0.379	53	0.347	0.441	556	571	-0.371629	0.063047		Ca01G07140.t2	0.4286	0.2242	0.3516	0.2642	0.184	-0.083	0.365	54.23	0.375	0.422	677	706	-0.131728	0.092068		LITCHI014770.m1	0.3784
Acyan01G0114100.1	0.4587	0.2273	0.3799	0.2358	0.208	-0.081	0.369	52.38	0.341	0.396	873	922	-0.092733	0.12039		AC1A166T123.1	0.3806	0.2526	0.3088	0.3394	0.184	-0.074	0.382	56.56	0.456	0.468	364	385	-0.790649	0.062338		Ca01G07140.t1	0.4283	0.2232	0.3523	0.2648	0.184	-0.084	0.364	54.14	0.375	0.422	675	704	-0.125994	0.09233		LITCHI014770.m2	0.4118
Acyan01G0114200.1	0.381	0.2381	0.4268	0.2692	0.173	-0.085	0.38	57.13	0.38	0.414	108	112	-0.494643	0.107143		AC1A166T125.1	0.2867	0.5467	0.123	0.2155	0.234	0.162	0.503	42.73	0.648	0.542	165	168	-0.18869	0.089286		Ca01G07140.t3	0.4449	0.1944	0.3695	0.2637	0.179	-0.111	0.347	52.25	0.35	0.408	574	597	-0.104858	0.092127		LITCHI014770.m3	0.3889
Acyan01G0114300.1	0.4793	0.1711	0.3956	0.2133	0.176	-0.144	0.342	49.17	0.295	0.42	1123	1163	-0.596217	0.072227		AC1A166T126.1	0.4361	0.2083	0.3627	0.2534	0.201	-0.042	0.392	51.14	0.354	0.418	618	642	-0.333489	0.076324		Ca01G25930.t10	0.478	0.1643	0.4011	0.2307	0.188	-0.118	0.355	49.85	0.302	0.413	1140	1180	-0.502542	0.084746		LITCHI014771.m1	0.3981
Acyan01G0114400.1	0.4299	0.1822	0.3046	0.3716	0.161	-0.141	0.332	60.52	0.413	0.471	259	277	-0.477978	0.093863		AC1C166T17.1	0.4926	0.204	0.1961	0.3453	0.219	-0.059	0.368	48.86	0.415	0.427	614	656	0.429116	0.150915		Ca01G25930.t11	0.4567	0.177	0.401	0.2337	0.192	-0.094	0.367	51.3	0.316	0.418	994	1032	-0.516085	0.080426		LITCHI014771.m2	0.4173
Acyan01G0114500.1	0.376	0.278	0.3192	0.2775	0.23	0.049	0.439	57.3	0.435	0.463	586	605	-0.230413	0.082645		AC1A166T127.1	0.4052	0.3333	0.2708	0.2576	0.276	0.144	0.495	55.6	0.457	0.421	186	193	0.379275	0.139896		Ca01G03580.t1	0.393	0.2927	0.1297	0.4241	0.21	-0.01	0.422	49.66	0.578	0.544	467	487	-0.523203	0.071869		LITCHI014771.m3	0.4081
Acyan01G0114600.1	0.4054	0.2613	0.463	0.1789	0.177	-0.042	0.39	43.85	0.326	0.37	141	147	-0.180272	0.108844		AC1P166T107.1	0.4272	0.3883	0.2955	0.119	0.2	-0.062	0.392	49.28	0.417	0.453	120	125	-0.564	0.072		Ca01G19250.t1	0.4067	0.2661	0.3545	0.212	0.188	-0.058	0.37	54.08	0.381	0.448	386	395	-0.114431	0.078481		LITCHI014771.m4	0.4148
Acyan01G0114700.1	0.3597	0.1942	0.4706	0.3145	0.197	-0.03	0.411	43.12	0.367	0.38	180	193	-0.33057	0.098446		AC1C166T20.1	0.4732	0.1786	0.369	0.2757	0.219	-0.059	0.4	51.88	0.342	0.411	717	740	-0.713649	0.062162		Ca01G12960.t1	0.4629	0.1984	0.3623	0.2372	0.182	-0.125	0.352	52.78	0.336	0.421	739	765	-0.329804	0.086275		LITCHI014771.m5	0.4239
Acyan01G0114800.1	0.4747	0.1751	0.361	0.3156	0.177	-0.222	0.304	46.05	0.355	0.415	859	898	-0.661693	0.089087		AC1A168T43.1	0.3988	0.2469	0.351	0.2357	0.173	-0.05	0.375	49.37	0.381	0.415	927	959	0.048488	0.089677		Ca01G19250.t3	0.4171	0.2543	0.3556	0.2081	0.188	-0.065	0.364	53.46	0.369	0.442	409	418	-0.028469	0.08134		LITCHI014771.m6	0.3981
Acyan01G0114900.1	0.4786	0.1986	0.2764	0.2641	0.22	-0.008	0.419	53.12	0.369	0.473	518	533	-0.090432	0.06379		AC1A168T44.1	0.5248	0.1348	0.303	0.2667	0.168	-0.156	0.303	45.78	0.309	0.398	165	169	0.165089	0.094675		Ca01G12960.t2	0.4629	0.201	0.3588	0.2354	0.183	-0.124	0.352	53.24	0.337	0.423	721	747	-0.292637	0.087015		LITCHI014771.m7	0.4081
Acyan01G0115000.1	0.4497	0.1932	0.3817	0.2436	0.178	-0.12	0.356	50.11	0.334	0.425	728	751	-0.719308	0.053262		AC1C168T6.1	0.505	0.1881	0.3402	0.2418	0.236	-0.177	0.344	52.63	0.328	0.419	125	133	-0.499248	0.067669		Ca01G19250.t2	0.448	0.2043	0.3529	0.2108	0.159	-0.176	0.288	48.19	0.332	0.422	313	324	0.255864	0.083333		LITCHI014772.m1	0.3101
Acyan01G0115100.1	0.3762	0.2286	0.2772	0.3867	0.178	-0.124	0.348	54.82	0.466	0.463	253	267	-0.213108	0.086142		AC1A168T47.1	0.5769	0.0846	0.2818	0.3019	0.188	-0.143	0.322	46.31	0.289	0.418	149	158	-0.299367	0.151899		Ca01G19250.t4	0.448	0.2043	0.3529	0.2108	0.159	-0.176	0.288	48.19	0.332	0.422	313	324	0.255864	0.083333		LITCHI014773.m1	0.3932
Acyan01G0115200.1	0.2308	0.2981	0.4272	0.1771	0.185	-0.064	0.379	48.41	0.414	0.515	116	119	0.036975	0.067227		AC1A168T48.1	0.3886	0.3406	0.285	0.2408	0.181	-0.052	0.397	50.14	0.456	0.484	272	284	-0.53662	0.088028		Ca01G15620.t1	0.4482	0.1775	0.4052	0.2505	0.171	-0.104	0.356	51.49	0.321	0.398	675	712	-0.31559	0.115169		LITCHI014774.m1	0.3438
Acyan01G0115300.1	0.4609	0.1563	0.3608	0.32	0.181	-0.137	0.344	51.18	0.352	0.408	489	509	-0.463851	0.076621		AC1A168T49.1	0.367	0.2661	0.3365	0.375	0.226	0.064	0.457	49.92	0.464	0.438	140	149	-0.589933	0.080537		Ca01G24040.t1	0.4684	0.1624	0.3412	0.2593	0.176	-0.078	0.355	52.02	0.33	0.423	690	707	-0.05587	0.083451		LITCHI014775.m1	0.3002
Acyan01G0115400.1	0.3961	0.2468	0.3421	0.3151	0.212	0.009	0.421	54.88	0.426	0.453	197	201	-0.49403	0.079602		AC1C169T1.1	0.4109	0.2309	0.3183	0.2946	0.183	-0.061	0.384	53.52	0.405	0.454	677	700	-0.265286	0.058571		Ca01G22030.t1	0.4742	0.1398	0.3102	0.2907	0.162	-0.128	0.328	48.22	0.346	0.433	396	408	-0.199265	0.085784		LITCHI014776.m1	0.43
Acyan01G0115500.1	0.3806	0.3226	0.2795	0.2647	0.228	0.009	0.421	55.24	0.461	0.48	373	389	-0.087147	0.077121		AC1A169T41.1	0.4049	0.3133	0.2517	0.2706	0.245	0.012	0.423	52.13	0.457	0.468	881	924	0.050541	0.075758		Ca01G12080.t1	0.4479	0.2068	0.3491	0.2657	0.184	-0.092	0.367	51.24	0.358	0.422	779	805	-0.276398	0.099379		LITCHI014778.m1	0.4444
Acyan01G0115600.1	0.3871	0.3161	0.2857	0.2572	0.234	0.049	0.443	55.17	0.451	0.475	375	389	-0.088175	0.079692		AC1C169T4.1	0.4792	0.1771	0.1558	0.3919	0.26	-0.003	0.394	47.1	0.442	0.478	104	108	1.30833	0.148148		Ca01G01960.t1	0.2208	0.3247	0.4253	0.3133	0.161	-0.054	0.4	56.71	0.486	0.444	105	111	-1.08288	0.081081		LITCHI014780.m1	0.4118
Acyan01G0115700.1	0.4844	0.1867	0.3032	0.295	0.152	-0.165	0.321	50.46	0.365	0.443	277	295	-0.583729	0.064407		AC1C169T5.1	0.3852	0.3607	0.3333	0.1386	0.261	0.105	0.482	61	0.411	0.441	141	148	0.059459	0.155405		Ca01G22890.t1	0.392	0.192	0.3659	0.386	0.158	-0.148	0.346	53.76	0.42	0.416	162	170	-0.702353	0.088235		LITCHI014780.m2	0.4176
Acyan01G0115800.1	0.351	0.3543	0.2993	0.2437	0.227	0.012	0.425	55.93	0.47	0.483	372	390	-0.10641	0.071795		AC1C169T9.1	0.3096	0.3147	0.3103	0.321	0.189	-0.078	0.38	61	0.498	0.47	229	242	-0.090082	0.128099		Ca01G00850.t2	0.4275	0.1858	0.3774	0.2857	0.204	-0.077	0.375	49.34	0.363	0.431	515	535	-0.561869	0.071028		LITCHI014781.m1	0.3449
Acyan01G0115900.1	0.4091	0.2909	0.2727	0.2713	0.198	-0.079	0.374	56.26	0.439	0.472	262	275	-0.193818	0.08		AC1C170T3.1	0.4141	0.2222	0.3709	0.2266	0.181	-0.074	0.367	57.26	0.355	0.444	349	362	-0.070994	0.069061		Ca01G26450.t1	0.4603	0.2092	0.3713	0.2747	0.191	-0.132	0.347	50.51	0.351	0.427	285	295	-0.203051	0.094915		LITCHI014781.m2	0.3387
Acyan01G0116000.1	0.4709	0.1463	0.3359	0.2989	0.162	-0.194	0.31	48.78	0.345	0.444	623	655	-0.620305	0.062595		AC1A171T12.1	0.4144	0.2162	0.2596	0.3131	0.177	0.073	0.453	48	0.43	0.474	128	135	-0.234074	0.096296		Ca01G13210.t1	0.4539	0.2628	0.2774	0.3583	0.247	-0.015	0.43	55.38	0.446	0.434	377	389	-0.621337	0.100257		LITCHI014782.m1	0.3918
Acyan01G0116200.1	0.461	0.1511	0.3983	0.2308	0.211	-0.082	0.372	49.23	0.295	0.415	457	475	-0.131789	0.090526		AC1P172T41.1	0.2683	0.311	0.2333	0.4043	0.169	0.023	0.417	55.86	0.578	0.476	187	191	-0.070157	0.062827		Ca01G15390.t1	0.3503	0.1893	0.4176	0.3024	0.175	-0.136	0.338	53.13	0.378	0.434	444	461	-0.418004	0.08026		LITCHI014782.m2	0.3918
Acyan01G0116300.1	0.4372	0.1631	0.3549	0.27	0.17	-0.108	0.338	52.55	0.34	0.439	817	838	0.013365	0.077566		AC1A172T58.1	0.4662	0.2293	0.3031	0.2675	0.217	-0.01	0.423	53.13	0.382	0.431	639	670	-0.486418	0.061194		Ca01G00850.t1	0.4275	0.1858	0.3774	0.2857	0.204	-0.077	0.375	49.34	0.363	0.431	515	535	-0.561869	0.071028		LITCHI014782.m3	0.3918
Acyan01G0116500.1	0.3372	0.2558	0.3846	0.3256	0.232	-0.052	0.395	43.04	0.439	0.472	114	118	-0.717797	0.076271		AC1A172T60.1	0.3746	0.231	0.2958	0.3758	0.153	-0.147	0.322	53.33	0.464	0.454	444	464	-0.401724	0.071121		Ca01G13530.t3	0.5022	0.1584	0.362	0.2512	0.216	-0.091	0.376	49.49	0.311	0.414	1403	1438	-0.453338	0.054937		LITCHI014782.m4	0.3918
Acyan01G0116600.1	0.3564	0.2228	0.4409	0.2878	0.18	-0.144	0.337	52.68	0.381	0.424	273	282	-0.487589	0.067376		AC1A173T22.1	0.371	0.3065	0.2903	0.3421	0.203	-0.044	0.39	54.1	0.484	0.453	159	167	-0.540719	0.125749		Ca01G11910.t1	0.4358	0.2273	0.3127	0.3003	0.225	0.007	0.42	54.47	0.403	0.437	467	485	-0.288041	0.057732		LITCHI014782.m5	0.3918
Acyan01G0116700.1	0.3396	0.2433	0.3969	0.273	0.17	-0.125	0.346	52.26	0.396	0.426	1210	1260	0.099603	0.076984		AC1A173T23.1	0.3858	0.2323	0.3502	0.2192	0.229	-0.033	0.392	48.8	0.372	0.469	288	295	0.205763	0.077966		Ca01G13530.t4	0.4987	0.1585	0.3608	0.2531	0.214	-0.09	0.376	49.62	0.313	0.415	1362	1397	-0.431138	0.055834		LITCHI014782.m6	0.3918
Acyan01G0116800.1	0.3902	0.3354	0.2424	0.3444	0.26	0.069	0.464	59.85	0.507	0.447	211	220	-0.125	0.086364		AC1C174T4.1	0.3039	0.2265	0.3543	0.3478	0.142	-0.088	0.341	56.64	0.453	0.472	214	229	-0.140175	0.056769		Ca01G13530.t1	0.5022	0.1584	0.362	0.2512	0.216	-0.091	0.376	49.49	0.311	0.414	1403	1438	-0.453338	0.054937		LITCHI014782.m7	0.3918
Acyan01G0116900.1	0.4588	0.1978	0.3493	0.3316	0.246	-0.062	0.397	47	0.393	0.402	516	547	-0.650091	0.06947		AC1C174T8.1	0.4227	0.2399	0.3495	0.2799	0.202	-0.032	0.416	54.64	0.396	0.476	1344	1390	-1.31863	0.05036		Ca01G13530.t2	0.5026	0.16	0.3598	0.2528	0.217	-0.089	0.377	49.5	0.313	0.415	1391	1426	-0.453576	0.0554		LITCHI014782.m8	0.3918
Acyan01G0117000.1	0.427	0.2331	0.3327	0.278	0.199	-0.058	0.377	54.37	0.389	0.415	682	715	-0.136783	0.103497		AC1P174T11.1	0.445	0.2461	0.2722	0.3467	0.198	-0.098	0.374	54.78	0.436	0.424	227	238	-0.371008	0.12605		Ca01G10780.t1	0.4556	0.1805	0.3399	0.2977	0.205	-0.133	0.34	49.7	0.362	0.433	836	871	-0.037658	0.074627		LITCHI014783.m1	0.3939
Acyan01G0117200.1	0.3787	0.2298	0.3698	0.3026	0.185	-0.032	0.391	52.78	0.406	0.422	1096	1132	-0.463251	0.063604		AC1A174T49.1	0.3778	0.2	0.3297	0.3373	0.182	-0.154	0.312	49.76	0.421	0.436	221	225	0.093778	0.075556		Ca01G16520.t1	0.3512	0.239	0.373	0.261	0.167	-0.082	0.356	53.48	0.396	0.413	472	492	0.400407	0.123984		LITCHI014784.m1	0.2521
Acyan01G0117300.1	0.4087	0.2067	0.408	0.2671	0.169	-0.096	0.347	51.14	0.354	0.383	1558	1615	-0.08774	0.086687		AC1P174T20.1	0.3684	0.2697	0.2731	0.2583	0.222	0.053	0.436	58.62	0.436	0.449	330	349	0.800287	0.120344		Ca01G09320.t1	0.6032	0.1336	0.2358	0.3005	0.226	-0.042	0.39	39.19	0.314	0.364	290	297	0.075758	0.114478		LITCHI014784.m2	0.2842
Acyan01G0117400.1	0.431	0.2	0.3871	0.2963	0.205	-0.073	0.384	51.31	0.367	0.412	909	956	-0.507218	0.087866		AC1A174T50.1	0.4567	0.3465	0.2414	0.2547	0.303	0.045	0.459	49.29	0.452	0.458	157	160	-0.50375	0.05		Ca01G17630.t1	0.359	0.3077	0.34	0.2681	0.203	-0.038	0.405	58.93	0.447	0.453	494	519	-0.391522	0.129094		LITCHI014785.m1	0.4382
Acyan01G0117500.1	0.3487	0.2979	0.3135	0.265	0.195	-0.017	0.403	57.91	0.451	0.48	982	1041	-0.228146	0.107589		AC1A175T14.1	0.4444	0.2131	0.3465	0.2735	0.205	-0.08	0.384	54.31	0.372	0.426	946	967	-0.570114	0.058945		Ca01G06570.t1	0.4523	0.1256	0.3745	0.3388	0.189	-0.053	0.388	43.63	0.368	0.414	291	302	-0.745364	0.023179		LITCHI014785.m2	0.4382
Acyan01G0117600.1	0.4332	0.212	0.3316	0.288	0.179	-0.107	0.357	53.11	0.384	0.434	258	269	-0.348327	0.122677		AC1P176T8.1	0.3737	0.2581	0.2303	0.4064	0.169	-0.125	0.35	55.26	0.502	0.489	420	445	-0.335506	0.110112		Ca01G20730.t1	0.4638	0.1884	0.3382	0.2903	0.201	-0.03	0.39	53.56	0.36	0.425	172	181	-0.12431	0.060773		LITCHI014785.m3	0.4382
Acyan01G0117700.1	0.4667	0.1879	0.3699	0.2963	0.209	-0.03	0.423	54.03	0.359	0.422	220	226	-0.988938	0.079646		AC1C176T3.1	0.4427	0.2229	0.338	0.2706	0.188	-0.128	0.339	50.14	0.371	0.423	380	411	-0.034793	0.141119		Ca01G20730.t2	0.4906	0.1635	0.34	0.2721	0.188	-0.067	0.365	53.15	0.328	0.413	192	201	-0.005473	0.059701		LITCHI014785.m4	0.4879
Acyan01G0117800.1	0.4713	0.1839	0.3621	0.2822	0.188	-0.051	0.408	56.17	0.35	0.429	223	231	-1.12857	0.073593		AC1A176T31.1	0.4915	0.1375	0.3693	0.1902	0.199	-0.107	0.347	47.7	0.272	0.445	626	650	-0.470462	0.043077		Ca01G22570.t1	0.3258	0.2697	0.3012	0.358	0.144	-0.15	0.308	54.18	0.495	0.505	107	111	-0.384685	0.09009		LITCHI014785.m5	0.503
Acyan01G0118000.1	0.425	0.1708	0.4227	0.204	0.141	-0.163	0.325	52.29	0.296	0.439	277	290	-0.336897	0.103448		AC1A177T28.1	0.4167	0.1875	0.3491	0.3861	0.209	-0.149	0.343	61	0.425	0.415	134	139	-0.635971	0.064748		Ca01G05830.t1	0.4343	0.1818	0.2917	0.3478	0.217	-0.04	0.397	55.52	0.413	0.427	121	131	-0.217557	0.091603		LITCHI014786.m1	0.4063
Acyan01G0118100.1	0.4094	0.1857	0.3227	0.3002	0.169	-0.119	0.347	54.41	0.386	0.47	528	544	-0.104779	0.058824		AC1A179T28.1	0.3548	0.3118	0.2609	0.3596	0.263	0.097	0.483	47.24	0.517	0.478	118	120	-0.739167	0.083333		Ca01G13620.t2	0.5577	0.1573	0.3433	0.2319	0.225	-0.175	0.323	47.79	0.288	0.399	690	708	-0.528249	0.050847		LITCHI014786.m2	0.4063
Acyan01G0118300.1	0.4167	0.131	0.4231	0.3	0.096	-0.312	0.19	52.84	0.32	0.362	100	104	0.133654	0.019231		AC1A179T29.1	0.3899	0.2608	0.2938	0.2986	0.227	-0.019	0.409	49.39	0.438	0.466	477	496	0.01875	0.064516		Ca01G13620.t1	0.5463	0.1607	0.3441	0.2391	0.226	-0.162	0.331	48.4	0.296	0.399	638	654	-0.508104	0.053517		LITCHI014786.m3	0.4063
Acyan01G0118400.1	0.5036	0.146	0.4528	0.2396	0.156	-0.309	0.244	43.61	0.269	0.368	160	164	-0.195122	0.140244		AC1C179T6.1	0.5098	0.1667	0.3019	0.3191	0.191	-0.113	0.328	56.56	0.359	0.396	131	138	0.105797	0.086957		Ca01G07450.t1	0.4234	0.2793	0.1609	0.2785	0.137	-0.078	0.333	54.21	0.465	0.486	114	120	0.7875	0.158333		LITCHI014786.m4	0.4063
Acyan01G0118500.1	0.4239	0.2063	0.3788	0.2292	0.197	-0.043	0.397	52.29	0.34	0.41	814	843	-0.102372	0.093713		AC1C179T9.1	0.457	0.1656	0.3526	0.3007	0.214	-0.074	0.379	54.49	0.364	0.433	195	207	-0.338164	0.077295		Ca01G12490.t1	0.4279	0.1858	0.3149	0.3037	0.204	-0.128	0.341	52.05	0.382	0.51	458	480	-0.495625	0.10625		LITCHI014786.m5	0.4069
Acyan01G0118600.1	0.4955	0.1351	0.36	0.2105	0.161	-0.165	0.31	44.56	0.278	0.426	126	130	-0.297692	0.1		AC1A180T23.1	0.3915	0.1852	0.3553	0.3925	0.174	-0.067	0.377	48.73	0.429	0.411	252	265	-0.915472	0.064151		Ca01G06030.t1	0.6	0.113	0.4845	0.0879	0.168	-0.137	0.358	36.87	0.153	0.347	137	142	-0.576761	0.140845		LITCHI014786.m6	0.4063
Acyan01G0118700.1	0.4222	0.2244	0.4036	0.2254	0.203	-0.115	0.352	47.75	0.343	0.42	528	555	-0.228829	0.131532		AC1A181T18.1	0.3295	0.3798	0.2222	0.3284	0.173	-0.026	0.397	56.89	0.552	0.496	297	311	-0.311576	0.090032		Ca01G06890.t1	0.4695	0.1611	0.4517	0.1962	0.186	-0.067	0.378	46.33	0.267	0.37	619	641	-0.465991	0.090484		LITCHI014786.m7	0.4148
Acyan01G0118800.1	0.4083	0.2042	0.4147	0.2405	0.206	-0.089	0.361	47.16	0.34	0.425	341	359	-0.364903	0.108635		AC1A181T19.1	0.4582	0.1611	0.3883	0.2898	0.19	-0.07	0.376	50.96	0.338	0.399	622	643	-0.405599	0.065319		Ca01G18930.t1	0.4628	0.157	0.3992	0.2811	0.151	-0.145	0.325	51.22	0.321	0.372	308	317	-0.189905	0.082019		LITCHI014787.m1	0.4012
Acyan01G0118900.1	0.3214	0.2976	0.4079	0.2143	0.157	-0.053	0.408	52.21	0.408	0.455	98	104	-0.694231	0.105769		AC1P182T16.1	0.4214	0.2571	0.4018	0.185	0.212	-0.003	0.426	46.38	0.344	0.407	317	327	0.019878	0.140673		Ca01G09410.t1	0.4177	0.1988	0.3624	0.2573	0.204	-0.027	0.395	52.4	0.36	0.426	797	820	-0.220732	0.05122		LITCHI014788.m1	0.3455
[truncated: 53,401 more rows]
[truncated: 73 more columns]
