# Supplementary material for: Compare Analysis of Codon Usage Bias of Nuclear Genome in Eight Sapindaceae Species
Source: Int J Mol Sci. 2024 Dec 24;26(1):39. doi: 10.3390/ijms26010039 (PMC11720230; doi:10.3390/ijms26010039)
Supplement: Supplementary file 1 [file ijms-26-00039-s001.zip › Table S3.xlsx]

## Sheet: Sheet1
	Table S3. The WRKY gene family members of the eight different Sapindaceae species
		Acer yangbiense	Aesculus chinensis	Cardiospermum halicacabum	Dimocarpus longan	Litchi chinensis	Nephelium lappaceum	Sapindus mukorossi	Xanthoceras sorbifolium
	WRKY gene family	Acyan01G0015500.1	AC10A210T217.1	Ca01G08480.t1	Dil.01g007590.1.t1	LITCHI000908.m1	Nl01g00370.mrna1	whz_007147-RA	EVM0020089.1
		Acyan02G0158500.1	AC10A3T94.1	Ca01G17400.t1	Dil.01g007600.1.t1	LITCHI002566.m1	Nl01g01430.mrna1	whz_003052-RA	EVM0009513.1
		Acyan02G0307800.1	AC11A10T196.1	Ca01G18200.t1	Dil.01g008650.1.t1	LITCHI003618.m1	Nl01g01930.mrna1	whz_018451-RA	EVM0013857.1
		Acyan02G0317400.1	AC11A15T129.1	Ca01G20170.t1	Dil.01g016130.1.t1	LITCHI004628.m1	Nl01g13070.mrna1	whz_008438-RA	EVM0017304.1
		Acyan03G0095700.1	AC11A1T145.1	Ca01G25290.t1	Dil.01g036010.1.t1	LITCHI005126.m1	Nl02g02770.mrna1	whz_017686-RA	EVM0022427.1
		Acyan03G0261600.1	AC11C135T1.1	Ca02G03480.t1	Dil.02g013450.1.t1	LITCHI005243.m1	Nl02g10190.mrna1	whz_005407-RA	EVM0014166.1
		Acyan03G0272100.1	AC11C19T37.1	Ca02G04540.t1	Dil.02g013470.1.t1	LITCHI005283.m1	Nl02g11940.mrna1	whz_020148-RA	EVM0022939.2
		Acyan03G0322600.1	AC11C2T12.1	Ca02G10390.t1	Dil.02g013510.1.t1	LITCHI006931.m1	Nl02g12760.mrna1	whz_009675-RA	EVM0020928.1
		Acyan03G0325000.1	AC11C39T12.1	Ca02G18940.t1	Dil.02g013560.1.t1	LITCHI007696.m1	Nl02g17000.mrna1	whz_009679-RA	EVM0018786.1
		Acyan04G0054700.1	AC11C42T21.1	Ca02G23070.t1	Dil.02g013640.1.t1	LITCHI007701.m1	Nl02g19470.mrna1	whz_014167-RA	EVM0019024.3
		Acyan04G0055200.1	AC11C56T22.1	Ca02G28270.t1	Dil.02g014290.1.t1	LITCHI007728.m1	Nl03g05390.mrna1	whz_013009-RA	EVM0005411.1
		Acyan04G0062800.1	AC11C56T31.1	Ca03G14000.t1	Dil.02g022580.1.t1	LITCHI009444.m1	Nl03g07780.mrna1	whz_004552-RA	EVM0001816.1
		Acyan04G0082700.1	AC12A101T104.1	Ca03G16180.t1	Dil.02g023640.1.t1	LITCHI009517.m1	Nl04g04360.mrna1	whz_020680-RA	EVM0015392.1
		Acyan04G0090900.1	AC12A21T137.1	Ca03G17980.t1	Dil.02g027130.1.t1	LITCHI010930.m1	Nl04g05220.mrna1	whz_002629-RA	EVM0005716.1
		Acyan04G0092800.1	AC12A22T168.1	Ca04G00270.t1	Dil.02g027520.1.t1	LITCHI012814.m1	Nl05g07350.mrna1	whz_023956-RA	EVM0006339.1
		Acyan04G0143700.1	AC12A25T146.1	Ca04G02050.t1	Dil.03g010400.1.t1	LITCHI012818.m1	Nl06g05760.mrna1	whz_016516-RA	EVM0014079.1
		Acyan05G0004500.1	AC12A2T209.1	Ca04G03510.t1	Dil.03g013230.1.t1	LITCHI012821.m1	Nl07g02600.mrna1	whz_005902-RA	EVM0020675.1
		Acyan05G0122000.1	AC12A34T101.1	Ca04G10030.t1	Dil.04g000770.1.t1	LITCHI013493.m1	Nl07g03240.mrna1	whz_008517-RA	EVM0000134.1
		Acyan05G0122200.1	AC12A37T94.1	Ca04G14700.t1	Dil.04g004660.1.t1	LITCHI013794.m1	Nl07g04450.mrna1	whz_020336-RA	EVM0002462.1
		Acyan05G0164800.1	AC12A93T136.1	Ca04G18470.t1	Dil.04g004690.1.t1	LITCHI013921.m1	Nl07g09390.mrna1	whz_006990-RA	EVM0004822.1
		Acyan05G0164900.1	AC12C171T4.1	Ca05G02470.t1	Dil.04g006300.1.t1	LITCHI014338.m1	Nl08g02000.mrna1	whz_002393-RA	EVM0019044.1
		Acyan05G0176900.1	AC12C37T15.1	Ca05G03180.t1	Dil.04g012030.1.t1	LITCHI016098.m1	Nl08g08270.mrna1	whz_014884-RA	EVM0021161.2
		Acyan06G0016900.1	AC12C50T17.1	Ca05G04260.t1	Dil.04g012250.1.t1	LITCHI016894.m1	Nl08g15460.mrna1	whz_024259-RA	EVM0005607.1
		Acyan06G0140800.1	AC13A120T182.1	Ca05G13700.t1	Dil.04g013250.1.t1	LITCHI016896.m1	Nl09g05320.mrna1	whz_018353-RA	EVM0007056.1
		Acyan06G0147300.1	AC14A173T17.1	Ca05G18230.t1	Dil.04g015110.1.t1	LITCHI017343.m1	Nl09g07040.mrna1	whz_017521-RA	EVM0009790.1
		Acyan07G0005800.1	AC14A28T113.1	Ca05G28040.t1	Dil.04g026750.1.t1	LITCHI017882.m1	Nl09g11210.mrna1	whz_023009-RA	EVM0007812.1
		Acyan07G0017800.1	AC14C179T6.1	Ca05G28050.t1	Dil.04g026760.1.t1	LITCHI018082.m1	Nl09g15770.mrna1	whz_004551-RA	EVM0001875.1
		Acyan07G0125500.1	AC14P187T44.1	Ca05G28530.t1	Dil.05g007970.1.t1	LITCHI018382.m1	Nl10g11200.mrna1	whz_024260-RA	EVM0007115.1
		Acyan07G0155900.1	AC15A12T85.1	Ca06G14760.t1	Dil.05g008810.1.t1	LITCHI018521.m1	Nl10g11760.mrna1	whz_025104-RA	EVM0008255.1
		Acyan07G0175000.1	AC15A18T123.1	Ca06G20580.t1	Dil.05g019140.1.t1	LITCHI019468.m1	Nl11g00370.mrna1	whz_006030-RA	EVM0009349.1
		Acyan07G0180900.1	AC15C62T6.1	Ca07G08590.t1	Dil.06g006600.1.t1	LITCHI019609.m1	Nl11g01890.mrna1	whz_024376-RA	EVM0003950.1
		Acyan08G0031700.1	AC15P62T32.1	Ca08G08840.t1	Dil.06g017710.1.t1	LITCHI020129.m1	Nl11g03580.mrna1	whz_023508-RA	EVM0005353.1
		Acyan08G0072200.1	AC16A159T138.1	Ca08G14910.t1	Dil.06g018040.1.t1	LITCHI020315.m1	Nl11g05360.mrna1	whz_015466-RA	EVM0000723.1
		Acyan08G0091100.1	AC17A110T100.1	Ca08G17480.t1	Dil.07g010650.1.t1	LITCHI020771.m1	Nl11g13360.mrna1	whz_003505-RA	EVM0004255.1
		Acyan08G0094600.1	AC17A125T64.1	Ca08G17490.t1	Dil.07g013720.1.t1	LITCHI021320.m1	Nl11g15450.mrna1	whz_016052-RA	EVM0006293.1
		Acyan09G0043400.1	AC17A162T89.1	Ca08G18410.t1	Dil.07g014870.1.t1	LITCHI021444.m1	Nl12g01180.mrna1		EVM0010266.1
		Acyan09G0097700.1	AC17A166T94.1	Ca09G05000.t1	Dil.07g021220.1.t1	LITCHI021964.m1	Nl13g02150.mrna1		EVM0022523.1
		Acyan09G0115800.1	AC17A36T43.1	Ca09G10760.t1	Dil.08g017010.1.t1	LITCHI022030.m1	Nl13g02380.mrna1		EVM0011128.1
		Acyan09G0151700.1	AC17C172T12.1	Ca09G11020.t1	Dil.08g017720.1.t1	LITCHI022184.m1	Nl13g09330.mrna1		EVM0013194.1
		Acyan09G0207400.1	AC18A127T78.1	Ca09G12410.t1	Dil.09g010960.1.t1	LITCHI022818.m1	Nl14g07910.mrna1		EVM0013898.1
		Acyan09G0218500.1	AC18A162T33.1	Ca09G14710.t1	Dil.10g011700.1.t1	LITCHI024306.m1	Nl14g08140.mrna1		EVM0001821.1
		Acyan10G0067800.1	AC18A163T47.1	Ca09G15740.t1	Dil.10g013750.1.t1	LITCHI025345.m1	Nl14g09210.mrna1		EVM0012322.1
		Acyan11G0029000.1	AC18A18T157.1	Ca10G00220.t1	Dil.10g014190.1.t1	LITCHI025778.m1	Nl14g13310.mrna1		EVM0003466.1
		Acyan11G0043500.1	AC18A6T135.1	Ca10G03220.t1	Dil.10g019860.1.t1	LITCHI025781.m1	Nl16g02500.mrna1		EVM0018382.1
		Acyan11G0051200.1	AC18A77T42.1	Ca10G04830.t1	Dil.11g011160.1.t1	LITCHI026110.m1	Nl16g07460.mrna1		EVM0013326.2
		Acyan11G0101600.1	AC18A80T20.1	Ca11G00190.t1	Dil.11g013420.1.t1	LITCHI026566.m1	Nl16g08390.mrna1		EVM0014759.1
		Acyan12G0036200.1	AC18A80T21.1	Ca11G02480.t1	Dil.12g002020.1.t1	LITCHI026589.m1	Nl16g10860.mrna1		EVM0007134.1
		Acyan12G0156800.1	AC18C76T5.1	Ca11G03140.t1	Dil.12g003260.1.t1	LITCHI026694.m1			EVM0015874.1
		Acyan13G0000800.1	AC18C79T4.1	Ca11G03180.t1	Dil.12g003460.1.t1	LITCHI026906.m1			EVM0009650.1
		Acyan13G0023100.1	AC19C62T5.1	Ca11G07360.t2	Dil.12g008940.1.t1	LITCHI027572.m1			EVM0017381.1
		Acyan13G0097200.1	AC1A13T205.1	Ca11G10360.t1	Dil.12g013650.1.t1	LITCHI027573.m1			EVM0009795.1
		Acyan13G0115700.1	AC1A184T46.1	Ca11G10460.t1	Dil.12g015890.1.t1	LITCHI028587.m1			EVM0004495.1
		Acyan13G0158000.1	AC1A296T202.1	Ca11G15790.t1	Dil.13g010370.1.t1	LITCHI028873.m1			EVM0022609.1
		AcyanUnG0031900.1	AC1A312T119.1	Cactg02030.t1	Dil.14g000180.1.t1	LITCHI028982.m1			EVM0011943.1
			AC1A316T144.1	Cactg06520.t1	Dil.14g002160.1.t1	LITCHI029600.m1			EVM0009035.1
			AC1A31T133.1	Cactg08890.t1	Dil.14g005030.1.t1	LITCHI030932.m1			EVM0007069.1
			AC1A39T112.1		Dil.14g006670.1.t2	LITCHI031153.m1			EVM0021666.1
			AC1A40T146.1		Dil.14g016900.1.t1				EVM0021601.1
			AC1C10T6.1		Dil.14g019380.1.t1				EVM0015892.1
			AC1C312T14.1		Dil.15g002960.1.t1				EVM0002771.1
			AC2A155T26.1		Dil.15g003510.1.t1				EVM0002590.1
			AC2A184T98.1		Dil.15g004940.1.t1				EVM0014416.1
			AC2A273T184.1		Dil.15g010450.1.t1				EVM0016791.1
			AC2A284T143.1						EVM0016046.1
			AC2A291T152.1						EVM0012687.1
			AC3A10T100.1						EVM0022387.1
			AC3A15T164.1						EVM0005841.1
			AC3A15T165.1
			AC3A34T158.1
			AC3A56T137.1
			AC3A58T114.1
			AC3A84T90.1
			AC3A88T153.1
			AC3C49T20.1
			AC3C79T14.1
			AC3C94T27.1
			AC4A165T131.1
			AC4A166T39.1
			AC4A176T42.1
			AC4A197T110.1
			AC4A197T111.1
			AC4A218T115.1
			AC4A230T110.1
			AC4C193T14.1
			AC4C193T15.1
			AC5A198T108.1
			AC5A1T110.1
			AC5A225T233.1
			AC5A235T179.1
			AC5C17T24.1
			AC5P198T26.1
			AC6A164T50.1
			AC6A6T147.1
			AC6C201T15.1
			AC6C249T11.1
			AC7A184T63.1
			AC7A201T99.1
			AC7A239T126.1
			AC7A244T203.1
			AC7A4T154.1
			AC7P184T51.1
			AC8A237T85.1
			AC8A241T128.1
			AC8A247T158.1
			AC9A205T60.1
			AC9A34T115.1
			AC9C133T14.1
			AC9C34T16.1
			U3269A0T13.1
			U7961A0T9.1
