# Supplementary material for: Compare Analysis of Codon Usage Bias of Nuclear Genome in Eight Sapindaceae Species
Source: Int J Mol Sci. 2024 Dec 24;26(1):39. doi: 10.3390/ijms26010039 (PMC11720230; doi:10.3390/ijms26010039)
Supplement: Supplementary file 1 [file ijms-26-00039-s001.zip › Table S4.xlsx]

## Sheet: Sheet1
	Table S4. High-frequency codons in the CDSs of WRKY gene family members across the eight Sapindaceae species
	Species	Codon
	Acer yangbiense	UUU	UCU	UAU	UGU	UCA	UGA	UUG	CUU	CCU	CAU	CCA	CAA	AUU	ACU	AAU	AUC	ACA	AAA	AGA	AGG	GUU	GCU	GAU	GGU	GCA	GAA	GGA	GUG
	Aesculus chinensis	UUU	UCU	UAU	UGC	UCA	UGA	UUG	CUU	CCU	CAU	CUC	CCA	CAA	AUU	ACU	AAU	AUC	ACC	ACA	AGA	AAG	AGG	GUU	GCU	GAU	GGU	GCA	GAA	GGA	GUG
	Cardiospermum halicacabum	UUU	UCU	UAU	UGC	UCA	UGA	UUG	CUU	CCU	CAU	CUC	CCA	CAA	AUU	ACU	AAU	AUC	ACC	ACA	AGA	AAG	AGG	GUU	GCU	GAU	GGU	GCA	GAA	GGA	GUG
	Dimocarpus longan	UUU	UCU	UAU	UGC	UCA	UGA	UUG	CUU	CCU	CAU	CCA	CAA	AUU	ACU	AAU	AGU	AUC	ACA	AAA	AGA	AGG	GUU	GCU	GAU	GGU	GCA	GAA	GGA	GUG
	Litchi chinensis	UUU	UCU	UAU	UGU	UCA	UGA	UUG	CUU	CCU	CAU	CCA	CAA	AUU	ACU	AAU	AGU	AUC	ACA	AAA	AGA	AGG	GUU	GCU	GAU	GGU	GCA	GAA	GGA	GUG
	Nephelium lappaceum	UUU	UCU	UAU	UGU	UCA	UGA	UUG	CUU	CCU	CAU	CCA	CAA	AUU	ACU	AAU	AUC	ACC	ACA	AGA	AAG	AGG	GUU	GCU	GAU	GGU	GCA	GAA	GGA	GUG
	Sapindus mukorossi	UUU	UCU	UAU	UGU	UCA	UAA	UUG	UAG	CUU	CCU	CAU	CCA	CAA	AUU	ACU	AAU	AGU	AUC	ACC	ACA	AGA	AAG	AGG	GUU	GCU	GAU	GGU	GCA	GAA	GGA	GUG
	Xanthoceras sorbifolium	UUU	UCU	UAU	UGC	UCA	UGA	UUG	CUU	CCU	CAU	CCA	CAA	AUU	ACU	AAU	AUC	ACC	ACA	AGA	AAG	AGG	GUU	GCU	GAU	GGU	GCA	GAA	GGA	GUG
