# Supplementary material for: Compare Analysis of Codon Usage Bias of Nuclear Genome in Eight Sapindaceae Species
Source: Int J Mol Sci. 2024 Dec 24;26(1):39. doi: 10.3390/ijms26010039 (PMC11720230; doi:10.3390/ijms26010039)
Supplement: Supplementary file 1 [file ijms-26-00039-s001.zip › Table S5.xlsx]

## Sheet: Sheet2
	Table S5. Detailed genome information about the eight Sapindaceae species
	Species	Genome size (Mb)	Genome database	Webiste	Reference
	Acer yangbiense	665	GigaScience database GigaDB	http://gigadb.org/dataset/100610	Yang et al. De novo genome assembly of the endangered Acer yangbiense, a plant species with extremely small populations endemic to Yunnan Province, China. GigaScience 2019, 8, (7), giz085.
	Aesculus chinensis	470	Figshare	https://doi.org/10.6084/m9.figshare.21350865.v1	Sun, et al. Characterization of the horse chestnut genome reveals the evolution of aescin and aesculin biosynthesis. Nat Commun 2023, 14, (1), 6470.
	Cardiospermum halicacabum	323	SapBase	http://www.sapindaceae.com/about.html	Li et al. SapBase: A central portal for functional and comparative genomics of Sapindaceae species. J Integr Plant Biol 2024, 66, (8), 1561-1570.
	Dimocarpus longan	445	NCBI database	https://www.ncbi.nlm.nih.gov/datasets/genome/?taxon=128017	Lin et al. Genome-wide sequencing of longan (Dimocarpus longan Lour.) provides insights into molecular basis of its polyphenol-rich characteristics. GigaScience 2017, 6, (5), gix023.
	Litchi chinensis	470	Mendeley database	https://data.mendeley.com/datasets/v37bv5jt6g/1	Hu et al. Two divergent haplotypes from a highly heterozygous lychee genome suggest independent domestication events for early and late-maturing cultivars. Nat Genet 2022, 54, (1), 73-83.
	Nephelium lappaceum	467	National Genomics Data Center	https://ngdc.cncb.ac.cn/gsa	Zhang et al. Rambutan genome revealed gene networks for spine formation and aril development. Plant J 2021, 108, (4), 1037-1052
	Sapindus mukorossi	432	National Genomics Data Center	https://ngdc.cncb.ac.cn/gwh/	Xue et al. Chromosome-scale assembly and population diversity analyses provide insights into the evolution of Sapindus mukorossi. Hortic Res 2022, 9, uhac012.
	Xanthoceras sorbifolium	439	Yellowhorn Database	ftp://plantgenie.org/Data/Yellowhorn	Liang et al. The genome assembly and annotation of yellowhorn (Xanthoceras sorbifolium Bunge). GigaScience 2019, 8,giz071.
